# Supplementary material for: Characterization of B cell receptor H-CDR3 repertoire of spleen in PRV-infected mice
Source: BMC Vet Res. 2022 Jun 17;18:228. doi: 10.1186/s12917-022-03340-2 (PMC9204683; doi:10.1186/s12917-022-03340-2)
Supplement: Supplementary file 1 — Additional file 1: Supplementary Table 1. The frequency of IGHV genes usage. Supplementary Table 2. The frequency of IGHD genes usage. Supplementary Table 3. The frequency of IGHJ genes usage. Supplementary Table 4. The combined usage frequencies of IGHV and IGHJ genes. Supplementary Table 5. The CDR3 nt sequences of XJ strain infection group. Supplementary Table 6. The CDR3 nt sequences of Bartha-K61 strain infection group. Supplementary Table 7. The CDR3 nt sequences of control group. Supplementary Table 8. The top 100 CDR3 nt sequences in XJ strain infection group. Supplementary Table 9. The top 100 CDR3 nt sequences in Bartha-K61 strain infection group. Supplementary Table 10. The top 100 CDR3 nt sequences in control group. Supplementary Table 11. The CDR3 aa sequences of XJ strain infection group. Supplementary Table 12. The CDR3 aa sequences of Bartha-K61 strain infection group. Supplementary Table 13. The CDR3 aa sequences of control group. Supplementary Table 14 The top 100 CDR3 aa sequences in XJ strain infection group. Supplementary Table 15 The top 100 CDR3 aa sequences in Bartha-K61 strain infection group. Supplementary Table 16 The top 100 CDR3 aa sequences in control group. [file 12917_2022_3340_MOESM1_ESM.zip]

Archive with 8 entries (7 files):
- Supplementary Tables/Supplementary Table 11  The CDR3 aa sequences of XJ strain infection group.xlsx
- Supplementary Tables/Supplementary Table 12  The CDR3 aa sequences of  Bartha-K61 strain infection group.xlsx
- Supplementary Tables/Supplementary Table 13 The CDR3 aa sequences of control group.xlsx
- Supplementary Tables/Supplementary Table 5 The CDR3 nt sequences of XJ strain infection group.csv
- Supplementary Tables/Supplementary Table 6 The CDR3 nt sequences of Bartha-K61 strain infection group.csv
- Supplementary Tables/Supplementary Table 7 The CDR3 nt sequences of control group.csv
- Supplementary Tables/Supplementary tables(1-4 8-10 14-16).docx
- Supplementary Tables/
