# Supplementary material for: Characterization of B cell receptor H-CDR3 repertoire of spleen in PRV-infected mice
Source: BMC Vet Res. 2022 Jun 17;18:228. doi: 10.1186/s12917-022-03340-2 (PMC9204683; doi:10.1186/s12917-022-03340-2)
Supplement: Supplementary file 1 — Additional file 1: Supplementary Table 1. The frequency of IGHV genes usage. Supplementary Table 2. The frequency of IGHD genes usage. Supplementary Table 3. The frequency of IGHJ genes usage. Supplementary Table 4. The combined usage frequencies of IGHV and IGHJ genes. Supplementary Table 5. The CDR3 nt sequences of XJ strain infection group. Supplementary Table 6. The CDR3 nt sequences of Bartha-K61 strain infection group. Supplementary Table 7. The CDR3 nt sequences of control group. Supplementary Table 8. The top 100 CDR3 nt sequences in XJ strain infection group. Supplementary Table 9. The top 100 CDR3 nt sequences in Bartha-K61 strain infection group. Supplementary Table 10. The top 100 CDR3 nt sequences in control group. Supplementary Table 11. The CDR3 aa sequences of XJ strain infection group. Supplementary Table 12. The CDR3 aa sequences of Bartha-K61 strain infection group. Supplementary Table 13. The CDR3 aa sequences of control group. Supplementary Table 14 The top 100 CDR3 aa sequences in XJ strain infection group. Supplementary Table 15 The top 100 CDR3 aa sequences in Bartha-K61 strain infection group. Supplementary Table 16 The top 100 CDR3 aa sequences in control group. [file 12917_2022_3340_MOESM1_ESM.zip › Supplementary Tables/Supplementary Table 11 The CDR3 aa sequences of XJ strain infection group.xlsx]

## Sheet: x_S10.fasta.summary.txt.CDR3_in
CDR3 Sequence (aa)	Percent
YQGGTFDY	9.97117e-06
VTQTMINWYFDV	9.97117e-06
VTLSYAMDY	9.97117e-06
VTKTARATPLAY	9.97117e-06
VSYRSYAMDY	9.97117e-06
VSYGSSFAY	9.97117e-06
VSLNWDEAY	9.97117e-06
VRYGYDDAMDY	9.97117e-06
VRWGGNSRGFDY	9.97117e-06
VRTGYDPFAY	9.97117e-06
VRTAY	9.97117e-06
VRSLRN	9.97117e-06
VRRRLDAMDY	9.97117e-06
VRRGNYEAMDY	9.97117e-06
VRRDYYGSSGAMDY	9.97117e-06
VRRDY	9.97117e-06
VRRAMDY	9.97117e-06
VRQIATMDY	9.97117e-06
VRQGDGYLFAY	9.97117e-06
VRLAY	9.97117e-06
VRHYYGSSYAMDY	9.97117e-06
VRHYYGMDY	9.97117e-06
VRHVDY	9.97117e-06
VRHRYDAY	9.97117e-06
VRHDGNYWFAY	9.97117e-06
VRHDAYDGGPWFAY	9.97117e-06
VRGTVSFDY	9.97117e-06
VRGPYGSLAY	9.97117e-06
VRGDYYYGSSYYAMDY	9.97117e-06
VRERYRYDGKGAMDY	9.97117e-06
VRERYRHAMDY	9.97117e-06
VREDYGNSWYFDV	9.97117e-06
VREDRYVYFDY	9.97117e-06
VRDYYYGSSYYWYFDV	9.97117e-06
VRDVRPYWYFDV	9.97117e-06
VRDRYGAY	9.97117e-06
VRDHPYYFDY	9.97117e-06
VRDGNSSPY	9.97117e-06
VRDGNFDY	9.97117e-06
VRDGDYWFAY	9.97117e-06
VRDDGNWFAY	9.97117e-06
VPHYYGSERIDYYAMDY	9.97117e-06
VHYYGYAMDY	9.97117e-06
VGSFAY	9.97117e-06
VGFAY	9.97117e-06
VAMITTGFAY	9.97117e-06
TYYNWYFDV	9.97117e-06
TVSTMITTWGAMDY	9.97117e-06
TVLYGIFAY	9.97117e-06
TVLNAFGY	9.97117e-06
TTEGY	9.97117e-06
TTATY	9.97117e-06
TSYYYGSSSLDY	9.97117e-06
TSTGQGGFDY	9.97117e-06
TSQYGIFAY	9.97117e-06
TSGNYY	9.97117e-06
TRYYGSNYYAMDY	9.97117e-06
TRYGYGDWFAY	9.97117e-06
TRWPIYDAYYVGYHYTMDY	9.97117e-06
TRWGYYAYYAMDY	9.97117e-06
TRWGNYPWFAY	9.97117e-06
TRVLWLRAMDY	9.97117e-06
TRTPVGDY	9.97117e-06
TRTGTGYFDV	9.97117e-06
TRSTTDWYFDV	9.97117e-06
TRSSDP	9.97117e-06
TRSRNDGYYWFAY	9.97117e-06
TRSNWVLDY	9.97117e-06
TRSHLYYGSSYYAMDY	9.97117e-06
TRSGVYYYGSSYEAYAMDY	9.97117e-06
TRSGVITVDY	9.97117e-06
TRSGRYDEGGY	9.97117e-06
TRSGNWDGAMDY	9.97117e-06
TRSGHFYDSTRDFDV	9.97117e-06
TRSERFAY	9.97117e-06
TRRYYYGSSGYAMDY	9.97117e-06
TRRYSHDGFAY	9.97117e-06
TRRRTGTGFAY	9.97117e-06
TRRRLRLPYAMDY	9.97117e-06
TRRRLLHAMDY	9.97117e-06
TRRMITTGAWFAY	9.97117e-06
TRRLRYFDV	9.97117e-06
TRRGYYAMDY	9.97117e-06
TRRGFDY	9.97117e-06
TRREVRRDNAMDY	9.97117e-06
TRRDYYGSSSFAY	9.97117e-06
TRRDGYYGYAMDY	9.97117e-06
TRQRGFAY	9.97117e-06
TRPPTGTWAY	9.97117e-06
TRPPTGTGFAY	9.97117e-06
TRPLPY	9.97117e-06
TRPAGSPFAY	9.97117e-06
TRNGYGYYFDY	9.97117e-06
TRLWDGFAY	9.97117e-06
TRLGQGY	9.97117e-06
TRLGLDY	9.97117e-06
TRLGDTSGFAY	9.97117e-06
TRKGHMGYFDY	9.97117e-06
TRHYGYSAWFAY	9.97117e-06
TRHYGTRN	9.97117e-06
TRGYYYGSSYAMDY	9.97117e-06
TRGYYPYWYFDV	9.97117e-06
TRGYYGSSYFDY	9.97117e-06
TRGYYAMDY	9.97117e-06
TRGYPDRFAY	9.97117e-06
TRGNYFDY	9.97117e-06
TRGLSTMITD	9.97117e-06
TRGLGDY	9.97117e-06
TRGELGRYYAMDY	9.97117e-06
TRFTTATY	9.97117e-06
TRFRYYGSSSLAMDY	9.97117e-06
TRERTTENWYFDV	9.97117e-06
TRERELWLRSWFAY	9.97117e-06
TREIGSAGNWYFDV	9.97117e-06
TRDYGNLY	9.97117e-06
TRDGVTGTSFAY	9.97117e-06
TRDGGRGGYYFDY	9.97117e-06
TRDAMDY	9.97117e-06
TRAY	9.97117e-06
TRATTVVGDWYFDV	9.97117e-06
TRAQNLLWLRRNYYAMDY	9.97117e-06
TRANWDRYYAMDY	9.97117e-06
TQLGRDY	9.97117e-06
TPNWDGGFAY	9.97117e-06
TNGDY	9.97117e-06
TMITTYAMDY	9.97117e-06
TLTGTGAWFAY	9.97117e-06
TLEVRTDY	9.97117e-06
TIYYDYDDY	9.97117e-06
TIWEFITTATVYFDY	9.97117e-06
TIMDY	9.97117e-06
TILYYGYFDV	9.97117e-06
TGYRYDV	9.97117e-06
TGSGTNYAMDY	9.97117e-06
TGGRPFAY	9.97117e-06
TEGGNWPWFAY	9.97117e-06
TCNWDGFAY	9.97117e-06
TAKLVAY	9.97117e-06
TAGSSRKY	9.97117e-06
SYGFDY	9.97117e-06
SSFDY	9.97117e-06
SRRGKDYFDY	9.97117e-06
SRGVYYGNGGYFDV	9.97117e-06
SRGIYYGYALDV	9.97117e-06
PRIYFDYDDWYFDV	9.97117e-06
PRGVYSVNGGYFDV	9.97117e-06
NSGE	9.97117e-06
NPSDAY	9.97117e-06
NLMAVRQLGWFAY	9.97117e-06
NHNSLL	9.97117e-06
NAYGNYYFAY	9.97117e-06
NAWGGLGAY	9.97117e-06
NANYRYDELPLYYFDY	9.97117e-06
NANYGYGYFDY	9.97117e-05
NANWAY	9.97117e-06
NANGNLAY	9.97117e-06
NAMDY	9.97117e-06
NALTGTKFAY	9.97117e-06
NAGYYGSSFYFDY	9.97117e-06
NAGEVRRLDY	9.97117e-06
NADGYYAMDY	9.97117e-06
LYAMDY	9.97117e-06
LRAWFAY	9.97117e-06
LITTAWYFDV	9.97117e-06
KRWDVYFDY	9.97117e-06
KRSTASLNDY	9.97117e-06
KRSGGAFDY	9.97117e-06
KRGLRAY	9.97117e-06
KNYGY	9.97117e-06
KLFAY	9.97117e-06
GYGNYEGWFAY	9.97117e-06
GTTGYYAMDY	9.97117e-06
GTGNYAMDY	9.97117e-06
GSGDYYWYFDV	9.97117e-06
GRSYYGNAMDY	9.97117e-06
GRSVATDFDY	9.97117e-06
GRSDYYGSSYVAY	9.97117e-06
GRSDYGSSYFDY	9.97117e-06
GRREDYPFAY	9.97117e-06
GRNYGSDY	9.97117e-06
GRGDGNYAWFAY	9.97117e-06
GKSDGYYWYFDV	9.97117e-06
ERYYRYDFDY	9.97117e-06
ELTGAY	9.97117e-06
DTRGDYYGSSWGFDY	9.97117e-06
AYYY	9.97117e-06
AYGYDAMDY	9.97117e-06
AYGSSLDY	9.97117e-06
AYGHYFDY	9.97117e-06
AYDDY	9.97117e-06
AWVTAYYFDY	9.97117e-06
AWRELVYGAY	9.97117e-06
AVWPYFDY	9.97117e-06
AVNWDY	9.97117e-05
AVITY	9.97117e-06
ATYRYDPFDY	9.97117e-06
ATVVAY	9.97117e-06
ATTVVALYYFDY	9.97117e-06
ATSLAR	9.97117e-06
ATRYDYFDY	9.97117e-06
ATRSSTYRGFAY	9.97117e-06
ATNPYYGSSHFAY	9.97117e-06
ATLLWAFAY	9.97117e-06
ATGPYYGSSSYYFDY	9.97117e-06
ATGIAY	9.97117e-06
ATFDV	9.97117e-06
ATDGSWFAY	9.97117e-06
ASYYYGYYFDY	9.97117e-06
ASYYYGSSYRFAY	9.97117e-06
ASYYYGDY	9.97117e-06
ASYYGSSYYYYAMDY	9.97117e-06
ASYYGSSGP	9.97117e-06
ASYYGNYANYFDY	9.97117e-06
ASYRYYAMDY	9.97117e-06
ASYGYRGY	9.97117e-06
ASYGYDYFDY	9.97117e-06
ASYGNFAY	9.97117e-06
ASYDYVPGMDY	9.97117e-06
ASYDYAMDY	9.97117e-06
ASVYDGSPFAY	9.97117e-06
ASVWDGAY	9.97117e-06
ASTVVAKDWYFDV	9.97117e-06
ASTTVGDWYFDV	9.97117e-06
ASTTGTGGPWFAY	9.97117e-06
ASTIGTVFDY	9.97117e-06
ASSYY	9.97117e-06
ASSMDY	9.97117e-06
ASSDSSGVAWFAY	9.97117e-06
ASSANSYFDY	9.97117e-06
ASRITAY	9.97117e-06
ASRHY	9.97117e-06
ASREAVVDY	9.97117e-06
ASQTGTWFAY	9.97117e-06
ASQFAY	9.97117e-06
ASQDY	9.97117e-06
ASPYRYDPFAY	9.97117e-06
ASPYAMDY	9.97117e-06
ASPLSSYDAMDY	9.97117e-06
ASNYYGDY	9.97117e-06
ASNYGYAMDY	9.97117e-06
ASNFYYAMDY	9.97117e-06
ASNCFYAMDY	9.97117e-06
ASLYYGSSYWYFDV	9.97117e-06
ASLTGHYAMDY	9.97117e-06
ASLLGYFDV	9.97117e-06
ASLHGALAMDY	9.97117e-06
ASHYYGSYWYFDV	9.97117e-06
ASHYYGSSPFAY	9.97117e-06
ASHGAYYRYLAY	9.97117e-06
ASGYYGSSYAMDY	9.97117e-06
ASGTGGVFAY	9.97117e-06
ASGSRSMDY	9.97117e-06
ASGSGGGAY	9.97117e-06
ASGQLGLNY	9.97117e-06
ASGITTSFAY	9.97117e-06
ASGAYYRYDVGAMDY	9.97117e-06
ASEATGY	9.97117e-06
ASDYAWFAY	9.97117e-06
ASDSNY	9.97117e-06
ASDGNYYAMDY	9.97117e-06
ARYYYYGSSYYWYFDV	9.97117e-06
ARYYYGSSPLDY	9.97117e-06
ARYYYGSRAMDY	9.97117e-06
ARYYRYDGNYAMDY	9.97117e-06
ARYYGSSLYAMDY	9.97117e-06
ARYYGPAWFAY	9.97117e-06
ARYYDYEGWFAY	9.97117e-06
ARYYDEVFAY	9.97117e-06
ARYYAYFDY	9.97117e-06
ARYWDYAMDY	9.97117e-06
ARYTSGSLDWYFDV	9.97117e-06
ARYSSGYSYYYAMDY	9.97117e-06
ARYSLTTGFPY	9.97117e-06
ARYRYDYYAMDY	9.97117e-06
ARYRYDEGFAY	9.97117e-06
ARYPWFAY	9.97117e-06
ARYHYYGDY	9.97117e-06
ARYHAMDY	9.97117e-06
ARYGYDFDY	9.97117e-06
ARYGYDDYFDY	9.97117e-06
ARYGSSSWFAY	9.97117e-06
ARYGSHAMDY	9.97117e-06
ARYEKHGGFAY	9.97117e-06
ARYDYGFAY	9.97117e-06
ARYDYDGTLYFDY	9.97117e-06
ARYDDGYYFDY	9.97117e-06
ARWYYYGSSYYFDY	9.97117e-06
ARWVMEYFDY	9.97117e-06
ARWVDY	9.97117e-06
ARWTTVVDY	9.97117e-06
ARWTGAY	9.97117e-06
ARWSYGSSFDY	9.97117e-06
ARWSGSSYAY	9.97117e-06
ARWSGSSKNWYFDV	9.97117e-06
ARWSDDGFAY	9.97117e-06
ARWRGYGNHWYFDV	9.97117e-06
ARWNYYGSSYNY	9.97117e-06
ARWLRWYFDV	9.97117e-06
ARWLLRYFDV	9.97117e-06
ARWLLPYAMDY	9.97117e-06
ARWLLLAY	9.97117e-06
ARWGYYGSSFDY	9.97117e-06
ARWGYGSSYYAMDY	9.97117e-06
ARWGYGSSYFDY	9.97117e-06
ARWGYDYD	9.97117e-06
ARWGVRREVDY	9.97117e-06
ARWGTPYAMDY	9.97117e-06
ARWGNYDYYAMDY	9.97117e-06
ARWGMDY	9.97117e-06
ARWEYGNYGCYAMDY	9.97117e-06
ARWEYEGYYYAMDY	9.97117e-06
ARWDYYGSWYAMDY	9.97117e-06
ARWDYGSSWYYFDY	9.97117e-06
ARWDYDDGYYAMDY	9.97117e-06
ARWDVGAY	9.97117e-06
ARWDGYYQLYWYFDV	9.97117e-06
ARWDGSSIYVMDY	9.97117e-06
ARWDGRLGNYFDY	9.97117e-06
ARWDAY	9.97117e-06
ARVYYRYAMDY	9.97117e-06
ARVYYFDY	9.97117e-06
ARVYDYYFDY	9.97117e-06
ARVYDGYNYAMDY	9.97117e-06
ARVYDGHWGFAY	9.97117e-06
ARVTYGNYGYFDY	9.97117e-06
ARVTTVETL	9.97117e-06
ARVTTATAY	9.97117e-06
ARVRVFDWDPFDY	9.97117e-06
ARVRPDY	9.97117e-06
ARVPRLLKDAMDY	9.97117e-06
ARVPNYAMDY	9.97117e-06
ARVITTVVDMDY	9.97117e-06
ARVHYGSSYGYFDV	9.97117e-06
ARVGYRYELGY	9.97117e-06
ARVGYFDY	9.97117e-06
ARVGLDYGPSFDY	9.97117e-06
ARVGGSWFAY	9.97117e-06
ARVETPNWDGYFDV	9.97117e-06
ARVDDGYYYFDY	9.97117e-06
ARTYGNYAWFAY	9.97117e-06
ARTYDYDVGYWYFDV	9.97117e-06
ARTYDYDPYAMDY	9.97117e-06
ARTVDY	9.97117e-06
ARTTTAFDY	9.97117e-06
ARTSTTAWFAY	9.97117e-06
ARTSFDY	9.97117e-06
ARTRYGSVDY	9.97117e-06
ARTQFAY	9.97117e-06
ARTPLLLRYPLFDY	9.97117e-06
ARTPLLLRRYFDV	9.97117e-06
ARTLRLRYFDV	9.97117e-06
ARTLDY	9.97117e-06
ARTGTMDY	9.97117e-06
ARTGTETFAY	9.97117e-06
ARTGTEGWRFAY	9.97117e-06
ARTGTEFAY	9.97117e-06
ARTGRFAY	9.97117e-06
ARTGLFDY	9.97117e-06
ARTGIYYDYSY	9.97117e-06
ARTGGNYVWYFDV	9.97117e-06
ARTDYYGSSYEGYFDV	9.97117e-06
ARTDYGNPSAMDY	9.97117e-06
ARTDYAWFAY	9.97117e-06
ARTARSLMDY	9.97117e-06
ARSYYYGSRYFDV	9.97117e-06
ARSYYYGGDPYWYFDV	9.97117e-06
ARSYYYGFDY	9.97117e-06
ARSYYGSSYYAMDY	9.97117e-06
ARSYYGSSYGY	9.97117e-06
ARSYYGSSFYAMDY	9.97117e-06
ARSYYGNYVWYFDV	9.97117e-06
ARSYGSSYAMDY	9.97117e-06
ARSYGKSGYAMDY	9.97117e-06
ARSYDYDLWFAY	9.97117e-06
ARSYDYDGYYYAMDY	9.97117e-06
ARSWHFDY	9.97117e-06
ARSWDVAY	9.97117e-06
ARSWDFDY	9.97117e-06
ARSVYRYDYAMDY	9.97117e-06
ARSVVATYFDY	9.97117e-06
ARSVRSWFAY	9.97117e-06
ARSVDYFDY	9.97117e-06
ARSTTATWMDY	9.97117e-06
ARSTPLYAMDY	9.97117e-06
ARSTMITYYFDY	9.97117e-06
ARSTMITY	9.97117e-06
ARSTMITTSFAY	9.97117e-06
ARSTMITRFAY	9.97117e-06
ARSTMITFAY	9.97117e-06
ARSTHSLSWFAY	9.97117e-06
ARSTDY	9.97117e-06
ARSTATAMDY	9.97117e-06
ARSTASAMDY	9.97117e-06
ARSSYGSSYY	9.97117e-06
ARSSWDWYFDV	9.97117e-06
ARSSGYTTLDY	9.97117e-06
ARSSGAFDY	9.97117e-06
ARSRYAMDY	9.97117e-06
ARSRWDY	9.97117e-06
ARSRMITPDY	9.97117e-06
ARSRGYGY	9.97117e-06
ARSRGGKAMDY	9.97117e-06
ARSRGGFFY	9.97117e-06
ARSRDYAPWFAY	9.97117e-06
ARSQFWYFDV	9.97117e-06
ARSPYGSSLWFAY	9.97117e-06
ARSPYGPFDY	9.97117e-06
ARSPFAW	9.97117e-06
ARSNYVLFAY	9.97117e-06
ARSMITTQWFAY	9.97117e-06
ARSLYGSSYFDY	9.97117e-06
ARSLYDAMDY	9.97117e-06
ARSLTGTAWFAY	9.97117e-06
ARSLRPYAMDY	9.97117e-06
ARSLPYYYGSSPYYFDY	9.97117e-06
ARSLLRLLMDY	9.97117e-06
ARSLGFAY	9.97117e-06
ARSLEWYFDV	9.97117e-06
ARSIYDGTTTWFAY	9.97117e-06
ARSITTATSYFDV	9.97117e-06
ARSHYGSSYYFDY	9.97117e-06
ARSGYYYGMEY	9.97117e-06
ARSGYYGSSLVRYFDV	9.97117e-06
ARSGYGNYAMDY	9.97117e-06
ARSGYDSSWFAY	9.97117e-06
ARSGVWFAY	9.97117e-06
ARSGSGYGFAY	9.97117e-06
ARSGRYPYWYFDV	9.97117e-06
ARSGRYDDFDY	9.97117e-06
ARSGRDAMDY	9.97117e-06
ARSGNYGYDHYYAMDY	9.97117e-05
ARSGNSAWFAY	9.97117e-06
ARSGLGRVYYFDY	9.97117e-06
ARSGGPDYYFDY	9.97117e-06
ARSGFYYEMDY	9.97117e-06
ARSGDYDYYFDY	9.97117e-06
ARSGATLDYYAMDY	9.97117e-06
ARSFFDY	9.97117e-06
ARSERGITTAFDY	9.97117e-06
ARSEGYGNYDYFDY	9.97117e-06
ARSDYYGSSLYYAMDY	9.97117e-06
ARSDYGY	9.97117e-06
ARSDWDWGY	9.97117e-06
ARSDTEAWFAY	9.97117e-06
ARSDRF	9.97117e-06
ARSDGNWDFDY	9.97117e-06
ARSDGNSSYAMDY	9.97117e-06
ARSDGKRKLAY	9.97117e-06
ARSDDYDAWFAY	9.97117e-06
ARSDDDGYYVFDY	9.97117e-06
ARSALAWFAY	9.97117e-06
ARRYYGKYYAMDY	9.97117e-06
ARRYYDY	9.97117e-06
ARRYWYFDV	9.97117e-06
ARRYPDVWYFDV	9.97117e-06
ARRYGAY	9.97117e-06
ARRYDYFDY	9.97117e-06
ARRYDAMDY	9.97117e-06
ARRWLLRSYAMDY	9.97117e-06
ARRWLLLFAY	9.97117e-06
ARRWDY	9.97117e-06
ARRVTTAYYFDY	9.97117e-06
ARRVHSSGYDY	9.97117e-06
ARRVGGY	9.97117e-06
ARRVFITSVITTDYYAMDY	9.97117e-06
ARRVDSGAMDY	9.97117e-06
ARRTTATMGYAMDY	9.97117e-06
ARRTAY	9.97117e-06
ARRRYDYFDY	9.97117e-06
ARRRDYAMDY	9.97117e-06
ARRRDDGYYPLFDY	9.97117e-06
ARRPHFDY	9.97117e-06
ARRNYDDYFDY	9.97117e-05
ARRNGNYGFAY	9.97117e-06
ARRMITTPYFDV	9.97117e-06
ARRMGRWFAY	9.97117e-06
ARRMGRAMDY	9.97117e-06
ARRLYGYGYPYFDY	9.97117e-06
ARRLNYYGSSYYAMDY	9.97117e-06
ARRLNWYFDY	9.97117e-06
ARRLLRGYAMDY	9.97117e-06
ARRKFITPYFDV	9.97117e-06
ARRIYYGNGAYYAMDY	9.97117e-06
ARRIS	9.97117e-06
ARRGYFDY	9.97117e-06
ARRGWGPY	9.97117e-06
ARRGVRRRGFAY	9.97117e-06
ARRGTTVYFDY	9.97117e-06
ARRGTTVGFDV	9.97117e-06
ARRGTARYFDV	9.97117e-06
ARRGPFAY	9.97117e-06
ARRGNYLYWYFDV	9.97117e-06
ARRGNYGFAY	9.97117e-06
ARRGNYGAMDY	9.97117e-06
ARRGNSWYFDV	9.97117e-06
ARRGNPDY	9.97117e-06
ARRGNLWSHFDY	9.97117e-06
ARRGMDY	9.97117e-06
ARRGLSFAY	9.97117e-06
ARRGLNAMDY	9.97117e-06
ARRGGSFAY	9.97117e-06
ARRGGNYEGYAMDY	9.97117e-06
ARRGGNPFAY	9.97117e-06
ARRGFGYDWYFDV	9.97117e-06
ARRGDYDDFIMDY	9.97117e-06
ARREYGVQGY	9.97117e-06
ARREIYDGYYGYAMDY	9.97117e-06
ARREHDGYYFDY	9.97117e-06
ARREGYYYGSDY	9.97117e-06
ARREDYGYDYYAMDY	9.97117e-06
ARREAYYGYYFDY	9.97117e-06
ARRDYYGSSYGAMDY	9.97117e-06
ARRDYSFAY	9.97117e-06
ARRDYGYAMDY	9.97117e-06
ARRDYGNYVYYFDY	9.97117e-06
ARRDYDYEDY	9.97117e-06
ARRDYDGYYAMDY	9.97117e-06
ARRDTTVPWFAY	9.97117e-06
ARRDRYDLAWFAY	9.97117e-06
ARRDGYYVAMDY	9.97117e-06
ARRDGNTGFAY	9.97117e-06
ARRDGNLYAMDY	9.97117e-06
ARRDGAY	9.97117e-06
ARRDFNWDLFDY	9.97117e-06
ARRDDGFAY	9.97117e-06
ARRAPLYAMDY	9.97117e-06
ARRAITTEEFAY	9.97117e-06
ARRAEAWFAY	9.97117e-06
ARQYGNYWFAY	9.97117e-06
ARQYGNWYFDV	9.97117e-06
ARQYDYGDWDY	9.97117e-06
ARQWYDGSAMDY	9.97117e-06
ARQSYYYAMDY	9.97117e-06
ARQQLGLRAMDY	9.97117e-06
ARQPATVGWYFDV	9.97117e-06
ARQNY	9.97117e-06
ARQLTGSTYWYFDV	9.97117e-06
ARQGNYYDYVFDV	9.97117e-06
ARQGITTVVAHRYWYFDV	9.97117e-06
ARQGDANAMDY	9.97117e-06
ARQENYAPFAY	9.97117e-06
ARQEFAY	9.97117e-06
ARPYYGYFSYWYFDV	9.97117e-06
ARPYYGFDY	9.97117e-06
ARPYGNYYAMDY	9.97117e-06
ARPTMITTSAWFAY	9.97117e-06
ARPTLGFFDY	9.97117e-06
ARPTGYYFDY	9.97117e-06
ARPSYYGSWFAY	9.97117e-06
ARPPSSYYAMDY	9.97117e-06
ARPPFDY	9.97117e-06
ARPNDAMDY	9.97117e-06
ARPMITTAMDY	9.97117e-06
ARPLYGNSRSFAY	9.97117e-06
ARPLHYYGYWFAY	9.97117e-06
ARPILLYGPYAMDY	9.97117e-06
ARPHDSHFDY	9.97117e-06
ARPGYGNPFAY	9.97117e-06
ARPGHFDY	9.97117e-06
ARPFITTVDGY	9.97117e-06
ARNYYGSSLDY	9.97117e-06
ARNYKGAMDY	9.97117e-06
ARNYGYYAMDY	9.97117e-06
ARNYGSSWFAY	9.97117e-06
ARNYGSSLYAMDY	9.97117e-06
ARNYGNYGMDY	9.97117e-06
ARNWVFAY	9.97117e-06
ARNWGYGNYFDY	9.97117e-06
ARNWDVGFDY	9.97117e-06
ARNSEYFDV	9.97117e-06
ARNRVWNYAMDY	9.97117e-06
ARNRGGHDAMDY	9.97117e-06
ARNRAMDY	9.97117e-06
ARNPDLYGNPYYFDY	9.97117e-06
ARNNWLDY	9.97117e-06
ARNMDY	9.97117e-06
ARNHRYGSSYLAY	9.97117e-06
ARNGVTTNAMDY	9.97117e-06
ARNGRGLFDV	9.97117e-06
ARNDYEAWFAY	9.97117e-06
ARNDYDGYAMDY	9.97117e-06
ARNDGYYYYAMDY	9.97117e-06
ARMVLGAEGYYFDY	9.97117e-06
ARMTTVVGGDY	9.97117e-05
ARMGAMDY	9.97117e-06
ARLYYYYAMDY	9.97117e-06
ARLYLYAMDY	9.97117e-05
ARLYGNYDAMDY	9.97117e-06
ARLYFDY	9.97117e-06
ARLYDYLYYAMDY	9.97117e-06
ARLYDGYWFAY	9.97117e-06
ARLWLRWYFDV	9.97117e-06
ARLVTFAMDY	9.97117e-06
ARLTGADYFDY	9.97117e-06
ARLTATRGY	9.97117e-06
ARLRRGGPYFDV	9.97117e-06
ARLRRFAY	9.97117e-06
ARLRPSWYFDV	9.97117e-06
ARLRDYAMDY	9.97117e-06
ARLLYFDY	9.97117e-06
ARLLRYFDV	9.97117e-06
ARLITSYWYFDV	9.97117e-06
ARLISPDAMDY	9.97117e-06
ARLIRYYAMDY	9.97117e-06
ARLGYGYYVYFDY	9.97117e-06
ARLGTTVEYYFDY	9.97117e-06
ARLGSMITTFYFDY	9.97117e-06
ARLGRSFAY	9.97117e-06
ARLGRGY	9.97117e-06
ARLGDDGTGWAMDY	9.97117e-06
ARLERLRYYGSSFFDY	9.97117e-06
ARKVYFDY	9.97117e-06
ARKVGQGYFDY	9.97117e-06
ARKTTAY	9.97117e-06
ARKRTGTNAMDY	9.97117e-06
ARKRGYDWYFDV	9.97117e-06
ARKNPRYESFDY	9.97117e-06
ARKGYGPYYAMDY	9.97117e-06
ARKGY	9.97117e-06
ARKGTGTGQYYFDY	9.97117e-06
ARKGPGVWFAY	9.97117e-06
ARKGNDYDNWYFDV	9.97117e-06
ARKGGLLYPDY	9.97117e-06
ARKGGLLQAMDY	9.97117e-06
ARKGDDYEYYFDY	9.97117e-06
ARKEANWDGKIAY	9.97117e-06
ARKDGYYYFDY	9.97117e-06
ARKAYYGNYDAMDY	9.97117e-06
ARKAY	9.97117e-06
ARKALWYFDV	9.97117e-06
ARIYGSSYVDYAMDY	9.97117e-06
ARIPYGLYAMDY	9.97117e-06
ARILAGYFDY	9.97117e-06
ARIGFAY	9.97117e-06
ARIADYDAMDY	9.97117e-06
ARHYRYYFAY	9.97117e-06
ARHYGYAMDY	9.97117e-06
ARHVGTAY	9.97117e-06
ARHSGSTMTLGY	9.97117e-06
ARHRYYFDY	9.97117e-06
ARHRTARATMDY	9.97117e-06
ARHRRRDYRYDEGGFYAMDY	9.97117e-06
ARHQTSYGNYAMDY	9.97117e-06
ARHNSFAY	9.97117e-06
ARHLLGPHYAMDY	9.97117e-06
ARHHYDYDVGFAY	9.97117e-06
ARHHPGNYQGWFAY	9.97117e-06
ARHGYFDY	9.97117e-06
ARHGRYAMDY	9.97117e-06
ARHGKDY	9.97117e-06
ARHGITTVVSFDY	9.97117e-06
ARHGGTTAYYAMDY	9.97117e-06
ARHFDGYYGYFDV	9.97117e-06
ARHEYYGSSYYAMDY	9.97117e-06
ARHEPFSGSYYAMDY	9.97117e-06
ARHENYGSYYAMDY	9.97117e-06
ARHEGNWDLAWFAY	9.97117e-06
ARHEDYGRDY	9.97117e-06
ARHEDWYFDV	9.97117e-06
ARHDYRYDYYAMDY	9.97117e-06
ARHDYGYPVLY	9.97117e-06
ARHAQKGYYFDY	9.97117e-06
ARHADYYGSYYFDY	9.97117e-06
ARGYYVIDY	9.97117e-06
ARGYYLDY	9.97117e-06
ARGYYGYVFAY	9.97117e-06
ARGYYGSVYAMDY	9.97117e-06
ARGYYGSRSFPY	9.97117e-06
ARGYYGNPHWYFDV	9.97117e-06
ARGYYGFDY	9.97117e-06
ARGYVFDY	9.97117e-06
ARGYVAMDY	9.97117e-06
ARGYLFAY	9.97117e-06
ARGYGYGFAY	9.97117e-06
ARGYGNYAWFAY	9.97117e-06
ARGYGNWYFDV	9.97117e-06
ARGWEQFAY	9.97117e-06
ARGWDVDF	9.97117e-06
ARGWDA	9.97117e-06
ARGVRAGYFDV	9.97117e-06
ARGVPAWFAY	9.97117e-06
ARGVLRRKTYFDV	9.97117e-06
ARGTYYGSSWFAY	9.97117e-06
ARGTTVVFDY	9.97117e-05
ARGTTVVDSAYAMDY	9.97117e-06
ARGTTDMDY	9.97117e-06
ARGTMITTNRYFDV	9.97117e-06
ARGTLYDY	9.97117e-06
ARGSSSWFAY	9.97117e-06
ARGSPNWDGFAY	9.97117e-06
ARGSGYFDV	9.97117e-06
ARGSGSSAWFAY	9.97117e-06
ARGSFYAMDY	9.97117e-06
ARGRYDLYYFDY	9.97117e-06
ARGRYDAWFAY	9.97117e-06
ARGRT	9.97117e-06
ARGRIIYYGSSYEGFAY	9.97117e-06
ARGRGNYWYFDV	9.97117e-06
ARGRDYGNSFDY	9.97117e-06
ARGRANWDY	9.97117e-05
ARGQVRRRDYAMDY	9.97117e-06
ARGPYDGYSYAMDY	9.97117e-06
ARGPWQKPFDV	9.97117e-06
ARGPLPMITTGVFAY	9.97117e-06
ARGPLLLRNYAMDY	9.97117e-06
ARGNYYGSSPLDY	9.97117e-06
ARGNYSYWYFDV	9.97117e-05
ARGNWEGGFDY	9.97117e-06
ARGNWAFDY	9.97117e-06
ARGNPYYFDY	9.97117e-06
ARGNDGYYVPYFDY	9.97117e-06
ARGLYAMDY	9.97117e-06
ARGLTGNFDY	9.97117e-06
ARGLRYFDV	9.97117e-06
ARGLLRRYAMDY	9.97117e-06
ARGLGRGAMDY	9.97117e-06
ARGLGAMDY	9.97117e-06
ARGKYGNYVDY	9.97117e-05
ARGKLGRHY	9.97117e-06
ARGKDYNAMDY	9.97117e-06
ARGIYFDY	9.97117e-06
ARGITTVVAAWFAY	9.97117e-06
ARGHYYGSSYRYFDV	9.97117e-06
ARGHYFDY	9.97117e-06
ARGGYYGNYWFAY	9.97117e-06
ARGGYYGNYFDY	9.97117e-06
ARGGYGNSWFAY	9.97117e-06
ARGGYGNPFAY	9.97117e-06
ARGGYGNGGFAY	9.97117e-06
ARGGYDY	9.97117e-06
ARGGWLLQGHWYFDV	9.97117e-06
ARGGSTMIRDYYAMDY	9.97117e-06
ARGGSCYAMDY	9.97117e-06
ARGGP	9.97117e-06
ARGGLYAMDY	9.97117e-06
ARGGITTVVATEGFAY	9.97117e-06
ARGGGTYYFDY	9.97117e-06
ARGGGSYAMDY	9.97117e-06
ARGGGSSYPFAY	9.97117e-06
ARGGGILWSTRAWFAY	9.97117e-06
ARGGGDY	9.97117e-06
ARGGELGRFAY	9.97117e-06
ARGGDYYAMDY	9.97117e-06
ARGGDYGWFAY	9.97117e-06
ARGGAITSFAY	9.97117e-06
ARGFYYAMDY	9.97117e-06
ARGFYFDY	9.97117e-06
ARGFDV	9.97117e-06
ARGFAMDY	9.97117e-06
ARGEVRDYAMDY	9.97117e-06
ARGELLLSYYYAMDY	9.97117e-06
ARGEGYYGSSPWFAY	9.97117e-06
ARGEDYRYDDYAMDY	9.97117e-06
ARGEDYPDY	9.97117e-06
ARGEDFGRFAY	9.97117e-06
ARGDYYGSSYGY	9.97117e-06
ARGDYGYEFPY	9.97117e-06
ARGDYDGAWFAY	9.97117e-06
ARGDYDDAMDY	9.97117e-06
ARGDRYDPLAMDY	9.97117e-06
ARGDDYDALYAMDY	9.97117e-06
ARGDALFDY	9.97117e-06
ARGAYYYGSSYCAMDY	9.97117e-06
ARGAYYGNYFDY	9.97117e-06
ARGANWNFDY	9.97117e-06
ARGAGRLDY	9.97117e-05
ARGAGPNWYFDV	9.97117e-06
ARFYYGSSHHY	9.97117e-06
ARFYGSSYGAMDY	9.97117e-06
ARFYGNFYAMDY	9.97117e-06
ARFYDYEHYYAMDY	9.97117e-06
ARFYDGYYYYFDY	9.97117e-06
ARFYDGYYDYAMDY	9.97117e-06
ARFTTVVRYFDV	9.97117e-06
ARFTTATDY	9.97117e-06
ARFNFDY	9.97117e-06
ARFKGFAY	9.97117e-06
ARFITTVVATDYFDY	9.97117e-06
ARFITTADY	9.97117e-06
ARFHYGYEDYFDY	9.97117e-06
ARFGSSEGYYFDY	9.97117e-06
ARFGNYDVYYYAMDY	9.97117e-06
ARFGLFAY	9.97117e-06
ARFGGNYPDY	9.97117e-06
ARFDYDDRYAMDY	9.97117e-06
ARFDDYDDYFDY	9.97117e-06
AREYYGSSYWFAY	9.97117e-06
AREYGSSYDAMDY	9.97117e-06
AREYGNYYFDY	9.97117e-06
AREWDALFAY	9.97117e-06
AREVNWSFDY	9.97117e-06
AREVARASDY	9.97117e-06
AREV	9.97117e-06
ARETNSLLRLRTLDY	9.97117e-06
ARETGTWFAY	9.97117e-06
ARESWFAY	9.97117e-06
ARESRLRTFDY	9.97117e-06
ARERWAY	9.97117e-06
ARERLRYYFDY	9.97117e-06
ARERLRRGYYAMDY	9.97117e-06
ARERFHYYRYDGNYFDY	9.97117e-06
ARERDY	9.97117e-06
ARELRYFDV	9.97117e-06
AREKYGNYDAMDY	9.97117e-06
AREKMDY	9.97117e-06
AREITTVVAPYFDY	9.97117e-06
AREGYGYGWFAD	9.97117e-06
AREGYGFAY	9.97117e-06
AREGSYAMDY	9.97117e-06
AREGNYRLFAY	9.97117e-06
AREGLRRFAY	9.97117e-06
AREGLP	9.97117e-06
AREGLEAY	9.97117e-06
AREGIYYGNYYYAMDY	9.97117e-06
AREGHGNYLDY	9.97117e-06
AREGGSSPWFAY	9.97117e-06
AREGGFITTVVRYFDV	9.97117e-06
AREGDWYFDV	9.97117e-06
AREGDGYYPSFDY	9.97117e-06
AREGAYYGNPFAY	9.97117e-06
AREESGYDYDKDFDY	9.97117e-06
AREELGRDWFAY	9.97117e-06
AREEGSSGNSFFDY	9.97117e-06
AREDYYGSSVAY	9.97117e-06
AREDWDGAMDY	9.97117e-06
AREDPPAWFAY	9.97117e-06
AREDGYYRRSYAMDY	9.97117e-06
AREDDYDVWFAY	9.97117e-06
AREAYYAMDY	9.97117e-06
AREATATSFAY	9.97117e-06
AREAMITTDYAMDY	9.97117e-06
ARDYYGYFDV	9.97117e-06
ARDYYGSSYVGFDY	9.97117e-06
ARDYYGSSYGYFDV	9.97117e-06
ARDYYGSSYDAMDY	9.97117e-06
ARDYYGSSTSYWYFDV	9.97117e-06
ARDYYGSSPYYYAMDY	9.97117e-06
ARDYYGSSLFAY	9.97117e-06
ARDYYGSSGTY	9.97117e-06
ARDYYGSFAY	9.97117e-06
ARDYYGSDY	9.97117e-06
ARDYRYDGRAVNFDV	9.97117e-06
ARDYRSFAY	9.97117e-06
ARDYGSYYAMDY	9.97117e-06
ARDYGSY	9.97117e-06
ARDYGSSYGYFDV	9.97117e-06
ARDYGSSSFAY	9.97117e-06
ARDYGSRTAWFAY	9.97117e-06
ARDYGSAMDY	9.97117e-06
ARDYGNYDYAMDY	9.97117e-06
ARDYDYDEVAY	9.97117e-06
ARDYDQAWFAY	9.97117e-06
ARDWGKERRGAY	9.97117e-06
ARDWEAY	9.97117e-06
ARDTYWYFDV	9.97117e-06
ARDTVYLDY	9.97117e-06
ARDTTVVGDYFDY	9.97117e-06
ARDTSTVVGAMDY	9.97117e-06
ARDTITTVVAD	9.97117e-06
ARDTDSSGYHYAMDY	9.97117e-06
ARDSYY	9.97117e-06
ARDSYAMDY	9.97117e-06
ARDSSSYFDY	9.97117e-06
ARDSPAWFAY	9.97117e-06
ARDSGY	9.97117e-06
ARDRYGGYYFDY	9.97117e-06
ARDRSY	9.97117e-06
ARDRSGYEYYFDY	9.97117e-06
ARDRSAIDY	9.97117e-06
ARDRPWDYFDY	9.97117e-06
ARDRGYDLAMDY	9.97117e-06
ARDREAMDY	9.97117e-06
ARDRDWDVHYAMDY	9.97117e-06
ARDQEFITTVVALYYYAMDY	9.97117e-06
ARDPSLD	9.97117e-06
ARDPGAY	9.97117e-06
ARDPF	9.97117e-06
ARDNYYDYDVGY	9.97117e-06
ARDNYGKPNWYFDV	9.97117e-06
ARDNYDTFDY	9.97117e-06
ARDNWDYWYFDV	9.97117e-06
ARDNPRGLRLRYFDV	9.97117e-06
ARDNGYYAYYYAMDY	9.97117e-06
ARDMVTTWYFDV	9.97117e-06
ARDLYYFDY	9.97117e-06
ARDLSFAY	9.97117e-06
ARDLSANWDGDAMDY	9.97117e-06
ARDLRYFDY	9.97117e-06
ARDLHYYYGSSYDAY	9.97117e-06
ARDLGRAY	9.97117e-06
ARDLDWYFDV	9.97117e-06
ARDLATYGLRYWYFDV	9.97117e-06
ARDKYDYYFDY	9.97117e-06
ARDIRANWAYFDY	9.97117e-06
ARDHYGSAY	9.97117e-06
ARDHSYAMDY	9.97117e-06
ARDGYNYAMDY	9.97117e-06
ARDGYDGPLDY	9.97117e-06
ARDGYDAFAY	9.97117e-06
ARDGT	9.97117e-06
ARDGSSYAMDY	9.97117e-06
ARDGRGLRFDY	9.97117e-06
ARDGRDYVGYFDV	9.97117e-06
ARDGPNWRFDY	9.97117e-05
ARDGNYYYYAMDY	9.97117e-06
ARDGNYVPFAY	9.97117e-06
ARDGNYDYAMDY	9.97117e-06
ARDGNYDDWYFDV	9.97117e-06
ARDGNPYAMDY	9.97117e-06
ARDGNPSMDY	9.97117e-06
ARDGGWLLPVYAMDY	9.97117e-06
ARDGGNYWDAMDY	9.97117e-06
ARDGFPVEIAMNY	9.97117e-06
ARDGDYDAWFAY	9.97117e-06
ARDFMDY	9.97117e-06
ARDFGPPWFAY	9.97117e-06
ARDEYYGSSYNYAMDY	9.97117e-06
ARDEGWGNPFAY	9.97117e-06
ARDDYPFAY	9.97117e-06
ARDDYGNYGFAY	9.97117e-06
ARDDGYYWFAY	9.97117e-06
ARDDGYYAFAY	9.97117e-06
ARDDGYGYFDY	9.97117e-06
ARDDAGDGNYWFAY	9.97117e-06
ARDAYGNYVRAMDY	9.97117e-06
ARDASGAY	9.97117e-06
ARDARYYYGSSSYWYFDV	9.97117e-06
ARDARNYDYDAYYWYFDV	9.97117e-06
ARDAGVYYDYDYAMDY	9.97117e-06
ARCYGNWAMDY	9.97117e-06
ARCLNDYDVKALNY	9.97117e-06
ARCGSSPLAMDY	9.97117e-06
ARCGGSRHFDY	9.97117e-06
ARCDRYDGNWYFDV	9.97117e-06
ARAYYRYDRGSYFDY	9.97117e-06
ARAYYRYDGFAY	9.97117e-06
ARAYRYDAMDY	9.97117e-06
ARAYGSSYGYFDV	9.97117e-06
ARAYGQYYFDY	9.97117e-06
ARAYGNYDFDY	9.97117e-06
ARAYGKGAMDY	9.97117e-06
ARAVYYYGSSSPFFDY	9.97117e-06
ARAVYAMDY	9.97117e-06
ARATTVVYFDY	9.97117e-06
ARASYAY	9.97117e-06
ARASDY	9.97117e-06
ARARDGSHWYFDV	9.97117e-06
ARANSLLRLVY	9.97117e-06
ARALTGVYYFDY	9.97117e-06
ARALLRPYAMDY	9.97117e-06
ARAHYYGYWYFDV	9.97117e-06
ARAGYYGNAMDY	9.97117e-06
ARAGSSYYFDY	9.97117e-06
ARAGNPDY	9.97117e-06
ARAGKLGRTWYFDV	9.97117e-06
ARAELRY	9.97117e-06
APYYYGSSHWYFDV	9.97117e-06
APSWFAY	9.97117e-06
APSRGFAY	9.97117e-06
APRLAY	9.97117e-06
APNWDDGFAY	9.97117e-06
APMDDGH	9.97117e-06
APLGSSPY	9.97117e-06
APITTEFAY	9.97117e-06
APGFAY	9.97117e-06
APEAGSSLDY	9.97117e-06
ANYYGSSYGYFDV	9.97117e-06
ANYYGSSFDY	9.97117e-06
ANYYGNYPFAY	9.97117e-06
ANYYAMDY	9.97117e-06
ANYDY	9.97117e-06
ANYDGIAY	9.97117e-06
ANWDWYLDV	9.97117e-06
ANWD	9.97117e-06
ANNFAY	9.97117e-06
ANLYYGYDVAY	9.97117e-06
ANGVRAWFAY	9.97117e-06
ANGNYWYFDV	9.97117e-05
ANGNYAMDY	9.97117e-06
ANGNWFAY	9.97117e-06
ANDHYYGSSYVGYYYAMDY	9.97117e-06
ANDGYAMDY	9.97117e-06
AMITTYAMDY	9.97117e-06
AMGVRRRYAMDY	9.97117e-06
AMGFAY	9.97117e-06
ALYYDYAWFAY	9.97117e-06
ALYDYDAMDY	9.97117e-06
ALWYWYFDV	9.97117e-06
ALRRDGYYFDY	9.97117e-06
ALHYYEAWFAY	9.97117e-06
ALGNYYFDY	9.97117e-06
ALFDY	9.97117e-06
AKWRDGGAMDY	9.97117e-06
AKTYYYGSSYWYFDV	9.97117e-06
AKTWPGAY	9.97117e-06
AKSYAPYAMDC	9.97117e-06
AKRYDVGYFDV	9.97117e-06
AKRSVTYYAMDY	9.97117e-06
AKRGYGNYYYAMDY	9.97117e-06
AKRGVVAPNYAMDY	9.97117e-06
AKPLTSYYAMDY	9.97117e-06
AKPGYYDGMDY	9.97117e-06
AKPGSSGYSAWFAY	9.97117e-06
AKPAYYGNYAMDY	9.97117e-06
AKNWYFDV	9.97117e-06
AKNNGYYGSSKDYYAMDY	9.97117e-06
AKLTGGYYFDY	9.97117e-06
AKLEYFDV	9.97117e-06
AKKWFAY	9.97117e-06
AKKSGIYHYYAMDY	9.97117e-06
AKKGDGNSFAY	9.97117e-06
AKIYYYGRAY	9.97117e-06
AKITTDAMDY	9.97117e-06
AKITTAAMDY	9.97117e-06
AKHTTVVAKSWYFDV	9.97117e-06
AKHLTTHAMDY	9.97117e-06
AKHGGNYWFAY	9.97117e-06
AKHEYAMDY	9.97117e-06
AKGSSGYFDY	9.97117e-06
AKGNYGYYYAMDY	9.97117e-06
AKGLRLMDY	9.97117e-06
AKGIYYGSRGWYFDV	9.97117e-06
AKGIRLRYFDY	9.97117e-06
AKGGYDVPSDY	9.97117e-06
AKGGDGGYYYAMDY	9.97117e-06
AKGFAY	9.97117e-06
AKGEHFYGYFDY	9.97117e-06
AKGAAY	9.97117e-06
AKELRQDAMDY	9.97117e-06
AKEGDYDTWFAY	9.97117e-06
AKDYGSSLFAY	9.97117e-06
AKAYYYGSGAWFAY	9.97117e-06
AIYPRAYFDY	9.97117e-06
AIYGNYAMDY	9.97117e-06
AITGTGAWFAY	9.97117e-06
AISSTVVATDYFDY	9.97117e-06
AINYYGSSYGAMDY	9.97117e-06
AINNYGSFYFDY	9.97117e-06
AILELGRAMDY	9.97117e-06
AIIDYGTPYYFDY	9.97117e-06
AHYYGSSFAY	9.97117e-06
AGYPYYYAMDY	9.97117e-06
AGYGNYGFPDY	9.97117e-06
AGRSTMITTGFAY	9.97117e-06
AGNYNWYFDV	9.97117e-06
AGLPDV	9.97117e-06
AGLLRY	9.97117e-06
AGIYYYAY	9.97117e-06
AGGIYAMDY	9.97117e-06
AGAPGTYYFDY	9.97117e-06
AFYYYGSSYDWFAY	9.97117e-06
AEAPDAKFAY	9.97117e-06
ADRAMDY	9.97117e-06
ADDHEGY	9.97117e-06
AATATSWYFDV	9.97117e-06
AARQLGLPLFVY	9.97117e-06
AAPNSLLRLTWFAY	9.97117e-06
AAPFGNSYAMDY	9.97117e-06
AALYGNYGAY	9.97117e-06
AAGSWFAY	9.97117e-06
AAFDY	9.97117e-06
ASSSYAMDY	9.88052e-05
ARVYGSSAMDY	9.88052e-05
ARSGDYEVSFAY	9.88052e-05
ARNGNYWYFDV	9.88052e-05
ARHENWDAY	9.88052e-05
ARDAANWYFDV	9.88052e-05
VRHWDFDY	9.78987e-05
TRLGRFAY	9.78987e-05
TRDY	9.78987e-05
GRYGYDYYAMDY	9.78987e-05
ASGNYAMDY	9.78987e-05
ARYYYGSMDY	9.78987e-05
ARWYGDYWYFDV	9.78987e-05
ARVLRLHFDY	9.78987e-05
ARSNFDYDYYAMDY	9.78987e-05
ARMGAEFAY	9.78987e-05
ARHYYGYIYYYAMDY	9.78987e-05
ARGGNPFAY	9.78987e-05
ARDGNYDAMDY	9.78987e-05
ARDEGLGRYFDV	9.78987e-05
ARARLVYYFDY	9.78987e-05
ARAKVRRYFDV	9.78987e-05
TRSEYSGSRPNAMDY	9.69922e-05
TRSDYYGNYVWYFDV	9.69922e-05
TRAFFYGSSTHAMDY	9.69922e-05
TNFDY	9.69922e-05
NAYGNYWFAY	9.69922e-05
ARWHGYYFDY	9.69922e-05
ARVYFGNYFDY	9.69922e-05
ARTGGAY	9.69922e-05
ARSVGLFDY	9.69922e-05
ARNGYYGSSYPFAY	9.69922e-05
ARGLLRRRGYYAMDY	9.69922e-05
ARGGDY	9.69922e-05
ARERGGAMDY	9.69922e-05
ARDYYGSSFDY	9.69922e-05
ARDWLRYAMDY	9.69922e-05
ARDDVDWYFDV	9.69922e-05
AKGGNYVDYFDY	9.69922e-05
AHGYDVAY	9.69922e-05
TRGAY	9.60858e-05
ARTGTTVAYYFDY	9.60858e-05
ARRSVLGNVFDY	9.60858e-05
ARDYGSSYGFAY	9.60858e-05
AKLRYY	9.60858e-05
TSHYYEFAY	9.51793e-05
TLYYGSSYGAY	9.51793e-05
ASAY	9.51793e-05
ARYYGYPYYFDY	9.51793e-05
ARYGNDY	9.51793e-05
ARVTTAAMDY	9.51793e-05
ARSRYGSYAMDY	9.51793e-05
ARRGLYDGYYVGYYAMDY	9.51793e-05
ARQLGLAY	9.51793e-05
ARPRFAY	9.51793e-05
ARNYDY	9.51793e-05
ARHVYGNYHPMDY	9.51793e-05
ARGDFAY	9.51793e-05
AREGGNYYYYAMDY	9.51793e-05
APFAY	9.51793e-05
ASRFAY	9.42728e-05
ASGYYYAMDY	9.42728e-05
ASFTTAFAY	9.42728e-05
ARSDGNSYYYAMDY	9.42728e-05
ARPMDY	9.42728e-05
ARPARANYFDY	9.42728e-05
ARLFAY	9.42728e-05
ARHGYYAMDY	9.42728e-05
ARHEDGYVYAMDY	9.42728e-05
ARGKDYGNYFDY	9.42728e-05
ARGGIYDGYLYYFDY	9.42728e-05
ARGGGTWYFDY	9.42728e-05
ANMDY	9.42728e-05
AIKSGNYWYFDV	9.42728e-05
ATLFAWFAY	9.33664e-05
ASYYGSSFDY	9.33664e-05
ARYRYDYFDY	9.33664e-05
ARSRTGTWDY	9.33664e-05
ARSPYDYDLYYYAMDY	9.33664e-05
ARSGTWFAY	9.33664e-05
ARSGDGYFDY	9.33664e-05
ARRDTTASMDY	9.33664e-05
ARFYYGSSYFDY	9.33664e-05
YYGSSYYFDY	9.24599e-05
TRVYFGYDAMDY	9.24599e-05
TRDYYGNYVRTWFAY	9.24599e-05
KRGSNWDYDY	9.24599e-05
GGGNRLFAY	9.24599e-05
ATNWDVGY	9.24599e-05
ATGAWFAY	9.24599e-05
ARWYFDY	9.24599e-05
ARSPYGPYAMDY	9.24599e-05
ARSMDY	9.24599e-05
ARSHYYGSSRDY	9.24599e-05
ARNYGSSSRWYFDV	9.24599e-05
ARLFYEGY	9.24599e-05
ARGYYVMDY	9.24599e-05
ARDGNYPFAY	9.24599e-05
AIYDGYYWYFDV	9.24599e-05
ADSSGYWFAY	9.24599e-05
TTLHYYGYRFAY	9.15534e-05
TSYWAFAY	9.15534e-05
TEVYYGSTYWYFGV	9.15534e-05
ATGTNQAWFAY	9.15534e-05
ARYDGYYYAMDY	9.15534e-05
ARWGNYAMDY	9.15534e-05
ARLLFDY	9.15534e-05
ARHEDDGYYYYAMDY	9.15534e-05
ARGTDGNYYYAMDY	9.15534e-05
ARGRSTMITPFAY	9.15534e-05
ARESLFPYDYDWFAY	9.15534e-05
AREDV	9.15534e-05
YYYGYDNNY	9.0647e-07
YYYGSVGYFDV	9.0647e-07
YYYGSTDY	9.0647e-07
YYYGSSYVAY	9.0647e-07
YYYGSSYGY	9.0647e-07
YYYGSSYFDY	9.0647e-07
YYYGSSYDY	9.0647e-07
YYYGSSY	9.0647e-07
YYYGSSSWFAY	9.0647e-07
YYYGSSQGYFDV	9.0647e-07
YYYGSSPPYYYAMDY	9.0647e-07
YYYGSLYAMDY	9.0647e-07
YYYGSGYAMDY	9.0647e-07
YYYGSGCAMDY	9.0647e-07
YYYGIWFDY	9.0647e-07
YYRYV	9.0647e-07
YYRYFDY	9.0647e-07
YYRYDSYYAMDY	9.0647e-07
YYRYDGY	9.0647e-07
YYRENWFAY	9.0647e-07
YYNAMDY	9.0647e-07
YYGYYY	9.0647e-07
YYGYYFAY	9.0647e-07
YYGYVDY	9.0647e-07
YYGYSMDY	9.0647e-07
YYGYFDV	9.0647e-07
YYGYDYFDY	9.0647e-07
YYGSSYYFDC	9.0647e-07
YYGSSYYCDY	9.0647e-07
YYGSSYRRPFAY	9.0647e-07
YYGSSYEDYAMDY	9.0647e-07
YYGSSSFAY	9.0647e-07
YYGSSPSDY	9.0647e-07
YYGSSDYFDY	9.0647e-07
YYGSS	9.0647e-07
YYGSRYYFDY	9.0647e-07
YYGSNYYAMDY	9.0647e-07
YYGSAWFAY	9.0647e-07
YYGRGYYAMDY	9.0647e-07
YYGNWLAY	9.0647e-07
YYGNGAWFAY	9.0647e-07
YYFLDY	9.0647e-07
YYDYDGYYAMDY	9.0647e-07
YYDYDGGYAMDY	9.0647e-07
YYDRFAY	9.0647e-07
YYDGYYEGYFDV	9.0647e-07
YYDGTWAMDY	9.0647e-07
YWDYFDY	9.0647e-07
YWDGWFAY	9.0647e-07
YSTTAALFAY	9.0647e-07
YSGSTYHNPSPKTRISITRDTSNNQYYMHLNSVTTEDTATDYCARWGYDRGRYAMDY	9.0647e-07
YSGSTSYNPSLKSRITITRDTSKNQFFLQLNSVTTEDTATDYCALWYWCFDV	9.0647e-07
YRYVGD	9.0647e-07
YRYDVHY	9.0647e-07
YRYDGLDY	9.0647e-07
YRYDGAY	9.0647e-07
YRYDFAY	9.0647e-07
YRYDDYFDY	9.0647e-07
YRYDAY	9.0647e-07
YRYADGDYFDY	9.0647e-07
YRPWFAY	9.0647e-07
YRGVYYGNGGYFDV	9.0647e-07
YRFAY	9.0647e-06
YRDGFAY	9.0647e-07
YPYAMDY	9.0647e-07
YNWDQPAY	9.0647e-07
YLTTVVAYYFDY	9.0647e-07
YLTTATLFAY	9.0647e-07
YKGSYFDY	9.0647e-07
YITTVVAKKVWFAY	9.0647e-07
YITTTTLFAY	9.0647e-07
YITTASLFAY	9.0647e-07
YITTASLFAF	9.0647e-07
YITTAILFAY	9.0647e-06
YINTANLFAY	9.0647e-07
YIHYYAMDY	9.0647e-07
YIGYAMDY	9.0647e-07
YHYGKFAY	9.0647e-07
YHPGFAY	9.0647e-07
YHGNWFAY	9.0647e-07
YGYYDY	9.0647e-07
YGYWYFDV	9.0647e-07
YGYPYYWYFDV	9.0647e-07
YGYPDY	9.0647e-07
YGYLDY	9.0647e-07
YGYGV	9.0647e-07
YGYGAY	9.0647e-07
YGYDVPAY	9.0647e-07
YGYDGKASWFAY	9.0647e-07
YGYDDYYAMDY	9.0647e-07
YGSSYY	9.0647e-07
YGSSYVY	9.0647e-07
YGSSDY	9.0647e-07
YGSNY	9.0647e-07
YGNYSAWFAY	9.0647e-07
YGNYPYAMDY	9.0647e-07
YGNYGWFAY	9.0647e-07
YGNYGGYAMDY	9.0647e-07
YGNYGGY	9.0647e-07
YGNYEVAY	9.0647e-07
YGNWFAY	9.0647e-07
YGNGAY	9.0647e-07
YGKGYY	9.0647e-07
YGGFTTVVAGDFDY	9.0647e-07
YGDTNYNQKFKGKATLTVDKSSSTAYMQLSSLTSEDSAVYCCASDCGGNYAMDY	9.0647e-07
YFGYAMDY	9.0647e-07
YEGYAMGY	9.0647e-07
YDYSYAMDY	9.0647e-07
YDYSDY	9.0647e-07
YDYDVLFDY	9.0647e-07
YDYDRGFAY	9.0647e-07
YDYDGSY	9.0647e-07
YDYDD	9.0647e-07
YDGYYFDY	9.0647e-07
YDGYAMDY	9.0647e-07
YDGRPSYAMDY	9.0647e-07
YDGEGFPY	9.0647e-07
YCSKWRDGYYYAMDY	9.0647e-07
YCGCSYWYFDV	9.0647e-07
YAWNDYDAMDY	9.0647e-07
YARLIRY	9.0647e-07
YAMAY	9.0647e-07
YAIAY	9.0647e-07
WYFDA	9.0647e-07
WVRPTPEKRLEWVATISDGGSYTYYPDSVKGRFTISRDNAKNNLYLQMSSLKSEDTAMYYCARDGNYWYFDV	9.0647e-07
WVKQRPGQGLEWIGEINPSNGGTNFNEKFKNKATLTVDKSSSTAYMQLSTLTSEDSAVYFCARYLITTVLGMNNYAMDY	9.0647e-07
WVKQKPGQGLEWIGWIYPGSGNTKYNEKFKGKATLTVDTSSSTAYMQLSSLTSEDTAVYFCARGVGPWYFDV	9.0647e-07
WVDY	9.0647e-07
WSTGKGYFDY	9.0647e-07
WRLPPFAY	9.0647e-07
WITTTMGFYAMDY	9.0647e-07
WITTG	9.0647e-07
WITGFDY	9.0647e-07
WHYRYDGPY	9.0647e-07
WHVAY	9.0647e-07
WGRAYDYDGYAMDY	9.0647e-07
WGMITTGAMDY	9.0647e-07
WGGNYGAMDY	9.0647e-07
WGGIYDGIAY	9.0647e-07
WGFAY	9.0647e-07
WERGHYGSSYAWFAY	9.0647e-07
WDGNLFAY	9.0647e-07
WASQKARATYSFAY	9.0647e-07
WARWGL	9.0647e-07
WARWDY	9.0647e-07
WARWDWYIDV	9.0647e-07
WARSGSSAAWFDY	9.0647e-07
WARGNYGY	9.0647e-07
VYYYGWAY	9.0647e-07
VYYYGT	9.0647e-07
VYYYGSTIAY	9.0647e-07
VYYYGSSYFDY	9.0647e-07
VYYYGSSIAY	9.0647e-07
VYYYGSSFAY	9.0647e-07
VYYYGSNYYAMDY	9.0647e-07
VYYYGSKGTY	9.0647e-07
VYYYGRYFDY	9.0647e-07
VYYVFAY	9.0647e-07
VYYRYDYYAMDY	9.0647e-07
VYYRYDTFAY	9.0647e-07
VYYRYDHWYFDV	9.0647e-07
VYYRYDGGYAMDY	9.0647e-07
VYYRYDERVWFAY	9.0647e-07
VYYRYDAWFAY	9.0647e-07
VYYGYGFAY	9.0647e-07
VYYGYDGGFAY	9.0647e-07
VYYGTRFAY	9.0647e-07
VYYGTHGGFAY	9.0647e-07
VYYGSTYV	9.0647e-07
VYYGSSYRWYFDV	9.0647e-07
VYYGSSYDFDY	9.0647e-07
VYYGSRGYAMDY	9.0647e-07
VYYGSRGGFAY	9.0647e-07
VYYGNYEDAMDY	9.0647e-07
VYYGNPWFAY	9.0647e-07
VYYGNLWFAY	9.0647e-07
VYYGNHY	9.0647e-07
VYYGNFFDY	9.0647e-07
VYYDYYYAMDY	9.0647e-07
VYYDYPFYAMDY	9.0647e-07
VYYDYFAY	9.0647e-07
VYYDYEYAMGY	9.0647e-07
VYYDYEGFAY	9.0647e-07
VYYDYDRDAMDY	9.0647e-07
VYYDYDGPWFAY	9.0647e-07
VYYDYDGGFAY	9.0647e-07
VYYDYDGFAY	9.0647e-07
VYSYYFDY	9.0647e-07
VYSWFAY	9.0647e-07
VYSSGLDY	9.0647e-07
VYSAWFAY	9.0647e-07
VYRYWFAY	9.0647e-07
VYRYGAY	9.0647e-07
VYRYDVAY	9.0647e-07
VYRYDQTMDY	9.0647e-07
VYRYDGAWFAY	9.0647e-07
VYRYDDWFAY	9.0647e-07
VYRYDAWFAY	9.0647e-07
VYPWSYYYAMDY	9.0647e-07
VYNYFDY	9.0647e-07
VYLAY	9.0647e-07
VYHYFDY	9.0647e-07
VYHPKGFAY	9.0647e-07
VYGYGRDYYAMDY	9.0647e-07
VYGYGFAY	9.0647e-07
VYGYENYYAMDY	9.0647e-07
VYGYEGRTWFAY	9.0647e-07
VYGYDPAWFAY	9.0647e-07
VYGYDGAWFAY	9.0647e-07
VYGYDFWYFDV	9.0647e-07
VYGYDESDFDY	9.0647e-07
VYGYDAWFAY	9.0647e-07
VYGVWFAY	9.0647e-07
VYGSYYAMDY	9.0647e-07
VYGSSYWFAY	9.0647e-07
VYGSSYDYAMDY	9.0647e-07
VYGSSYDWYFDV	9.0647e-07
VYGSSVYYFDY	9.0647e-07
VYGSSPFAY	9.0647e-07
VYGSSLGYFDV	9.0647e-07
VYGSSHWYFDV	9.0647e-07
VYGSSFAY	9.0647e-07
VYGSRWYFDV	9.0647e-07
VYGSNFDY	9.0647e-07
VYGSDWFAY	9.0647e-07
VYGSAYYAMDY	9.0647e-07
VYGSAWFAY	9.0647e-06
VYGPYYYAMDY	9.0647e-07
VYGNYYYAMDY	9.0647e-07
VYGNYVPWFAY	9.0647e-07
VYGNYRYWYFDV	9.0647e-07
VYGNYQS	9.0647e-07
VYGNYLYFDV	9.0647e-07
VYGNYGYWYFDV	9.0647e-07
VYGNYGLSFDY	9.0647e-07
VYGNYGGYYAMDY	9.0647e-07
VYGNYGGFAY	9.0647e-07
VYGNYGFAY	9.0647e-07
VYGNYGDYAMDY	9.0647e-07
VYGNYGAYAMDY	9.0647e-07
VYGNYFYYAMDY	9.0647e-07
VYGNYFAY	9.0647e-07
VYGNYEAY	9.0647e-07
VYGNYEAWFAY	9.0647e-07
VYGNYDMDY	9.0647e-07
VYGNYAPFFAY	9.0647e-07
VYGNWGYYFDY	9.0647e-07
VYGNWFAY	9.0647e-06
VYGNWDYFDY	9.0647e-07
VYGNSSFAY	9.0647e-07
VYGNRPTPYYFDY	9.0647e-07
VYGNPYAMDY	9.0647e-07
VYGNNPPFAY	9.0647e-07
VYGNFFDY	9.0647e-07
VYGNFDY	9.0647e-07
VYGHFAY	9.0647e-07
VYGFVWFAY	9.0647e-07
VYGFAY	9.0647e-07
VYFYAMDY	9.0647e-07
VYESGWYFDV	9.0647e-07
VYERNAMDY	9.0647e-07
VYEFAY	9.0647e-07
VYEDY	9.0647e-07
VYDYYAMDY	9.0647e-07
VYDYWFAY	9.0647e-07
VYDYLYYYAMDY	9.0647e-07
VYDYGWYFDV	9.0647e-07
VYDYGDY	9.0647e-07
VYDYESFAY	9.0647e-07
VYDYDVYAMDY	9.0647e-07
VYDYDLYYAMDY	9.0647e-07
VYDYDGY	9.0647e-07
VYDYDGWFAY	9.0647e-07
VYDYDGVFAY	9.0647e-07
VYDYDGGFAY	9.0647e-07
VYDYDDGFVFDY	9.0647e-07
VYDYAWFAY	9.0647e-07
VYDVVL	9.0647e-07
VYDVLPPWFAY	9.0647e-07
VYDTEWYFDV	9.0647e-07
VYDNYAMDY	9.0647e-07
VYDGYYVRFAY	9.0647e-07
VYDGYSPFFAY	9.0647e-07
VYDGYPHWFAY	9.0647e-07
VYDGYHFDY	9.0647e-07
VYDGTTGFAY	9.0647e-07
VYDGFYVRFAY	9.0647e-07
VYDGDAMDY	9.0647e-07
VYDGAY	9.0647e-07
VYDFFAY	9.0647e-07
VYDESWFAY	9.0647e-07
VYDDAAY	9.0647e-07
VYDAMDY	9.0647e-07
VYDAGWYFDV	9.0647e-07
VYAFAY	9.0647e-07
VWYYYAMDY	9.0647e-07
VWWLLPYAMDY	9.0647e-07
VWGTTVAFDY	9.0647e-07
VWGFAY	9.0647e-07
VWFRGNAMDY	9.0647e-07
VWFFMDY	9.0647e-07
VWFAY	9.0647e-07
VWDYEGY	9.0647e-07
VWDYDASFAY	9.0647e-07
VWDWYCDV	9.0647e-07
VWDPFDY	9.0647e-07
VWDGTYFDY	9.0647e-07
VWDAY	9.0647e-07
VVYYGNSYYYAMDY	9.0647e-07
VVYVDY	9.0647e-07
VVYGYEVGFAY	9.0647e-07
VVYGNYVAMDY	9.0647e-07
VVYGNYPFDY	9.0647e-07
VVYDGYYPWYFDV	9.0647e-07
VVWSTGAYWYFDV	9.0647e-07
VVWNYAMDY	9.0647e-07
VVWDY	9.0647e-07
VVVDY	9.0647e-07
VVTTGDY	9.0647e-07
VVTTAVYAMDY	9.0647e-07
VVTGTGDY	9.0647e-07
VVTGTDFAY	9.0647e-07
VVTGSY	9.0647e-07
VVTGLFLFDY	9.0647e-07
VVSSGYFDV	9.0647e-07
VVRYFDY	9.0647e-07
VVRHYFDY	9.0647e-07
VVPSMVTPAWFAY	9.0647e-07
VVPHYYAMDY	9.0647e-07
VVPDY	9.0647e-07
VVNWDF	9.0647e-07
VVNLY	9.0647e-07
VVLPY	9.0647e-07
VVLGLERVGYFDY	9.0647e-07
VVLDYAMDY	9.0647e-07
VVLAY	9.0647e-07
VVITY	9.0647e-07
VVITTVVAKDY	9.0647e-07
VVITTLRAY	9.0647e-07
VVITTAAMDY	9.0647e-07
VVIDY	9.0647e-07
VVGYYYAMDY	9.0647e-07
VVGTTRFDY	9.0647e-07
VVGTRYYFDY	9.0647e-07
VVGPFAY	9.0647e-07
VVDYYYAMDY	9.0647e-07
VVDGYNAMDY	9.0647e-07
VVDAMDY	9.0647e-07
VVAWFAY	9.0647e-07
VVAKGAWFAY	9.0647e-07
VTYYGNYAYAMDY	9.0647e-07
VTYVGDY	9.0647e-07
VTYRYGSYAMDY	9.0647e-07
VTYGNYVRMDY	9.0647e-07
VTYDGYYAGGFAY	9.0647e-07
VTWYFDV	9.0647e-07
VTWSY	9.0647e-07
VTWDWFAY	9.0647e-07
VTVRATY	9.0647e-07
VTTVVGD	9.0647e-07
VTTVVFDY	9.0647e-07
VTTVVATF	9.0647e-07
VTTVVATEGFAY	9.0647e-07
VTTVVANY	9.0647e-07
VTTVVAKGTWFAY	9.0647e-07
VTTVVAHWYFDV	9.0647e-07
VTTVVAFDY	9.0647e-07
VTTVVADDF	9.0647e-07
VTTTVE	9.0647e-07
VTTRYYFDY	9.0647e-07
VTTIVATY	9.0647e-07
VTTINAY	9.0647e-07
VTTGVATY	9.0647e-07
VTTGTDY	9.0647e-07
VTTGAY	9.0647e-07
VTTATYGYAMDY	9.0647e-07
VTTATWFAY	9.0647e-07
VTTATAY	9.0647e-07
VTTARYYAMDY	9.0647e-07
VTTADYFDY	9.0647e-07
VTSLGSSYVY	9.0647e-07
VTSGTYAMDY	9.0647e-07
VTRLSGYYAMDY	9.0647e-07
VTRGEYYGISWGFDY	9.0647e-07
VTRDGYYVSIFFAY	9.0647e-07
VTRAWFAY	9.0647e-07
VTQTMIN	9.0647e-07
VTPYDSFAY	9.0647e-07
VTPVRRRDYYAMDY	9.0647e-07
VTPNWDDYYAMDY	9.0647e-07
VTPLTGFIFAY	9.0647e-07
VTNYYAMDY	9.0647e-07
VTNWGAWFAY	9.0647e-07
VTNWEGGY	9.0647e-07
VTNWDY	9.0647e-06
VTNWDGTY	9.0647e-07
VTNWAY	9.0647e-07
VTNRYDWFAY	9.0647e-07
VTNGTDY	9.0647e-07
VTNFAY	9.0647e-07
VTMITTSAWFAY	9.0647e-07
VTMITAWFAY	9.0647e-07
VTLYYRYDDVYWYFDV	9.0647e-07
VTLTV	9.0647e-07
VTLTGGAMDY	9.0647e-07
VTLSYGNYAMDY	9.0647e-07
VTLKAWFAY	9.0647e-07
VTLGVPDCS	9.0647e-07
VTLFYAMDY	9.0647e-07
VTLAS	9.0647e-07
VTKTARATTLAY	9.0647e-07
VTIYYGYAWFAY	9.0647e-07
VTIYYDYPYYAMDY	9.0647e-07
VTITTVVPMDY	9.0647e-07
VTITTVAAY	9.0647e-07
VTHYYGSYYYAMDY	9.0647e-07
VTHYYGHYYAMDY	9.0647e-07
VTHYAMDY	9.0647e-07
VTHLRGAMDY	9.0647e-07
VTGYYFDY	9.0647e-07
VTGWYFDV	9.0647e-07
VTGWDGNSAWFAY	9.0647e-07
VTGVEGAMDY	9.0647e-07
VTGTY	9.0647e-07
VTGTWNY	9.0647e-07
VTGTWDY	9.0647e-07
VTGTRFAY	9.0647e-07
VTGTRDWYFDV	9.0647e-07
VTGTHFDY	9.0647e-07
VTGTEDWYFDV	9.0647e-07
VTGTDY	9.0647e-07
VTGTAY	9.0647e-07
VTGSGAY	9.0647e-07
VTGRYYYGSSWAWFAY	9.0647e-07
VTGPYYAMDY	9.0647e-07
VTGMYFDY	9.0647e-07
VTGGNYPYYFDY	9.0647e-07
VTGGNHFAY	9.0647e-07
VTGGFAY	9.0647e-07
VTGDYYAMDY	9.0647e-07
VTGDY	9.0647e-06
VTGDGNSFAY	9.0647e-07
VTGAFAY	9.0647e-07
VTFKD	9.0647e-07
VTFDY	9.0647e-07
VTFDV	9.0647e-07
VTENFDY	9.0647e-07
VTELYWYFDV	9.0647e-07
VTEFAY	9.0647e-07
VTDGYYVYWYFDV	9.0647e-07
VTDGNYGGWYFDV	9.0647e-07
VTAYYFDY	9.0647e-07
VTAYYDYGRDY	9.0647e-07
VTANY	9.0647e-07
VTAMDY	9.0647e-07
VTALTGTGY	9.0647e-07
VTALIGTGY	9.0647e-07
VSYYYGSSSYWYFDV	9.0647e-07
VSYYYGSRYAMDY	9.0647e-07
VSYYYAMDY	9.0647e-07
VSYYRYDVWFAY	9.0647e-07
VSYYGYHV	9.0647e-07
VSYYGSSYYAMDY	9.0647e-07
VSYYGSSYFDY	9.0647e-07
VSYYGRAMDY	9.0647e-07
VSYYGNYYAMDY	9.0647e-07
VSYYGNYLFAY	9.0647e-07
VSYYGNSHYAMDY	9.0647e-07
VSYTVVANYAMDY	9.0647e-07
VSYRYGFDY	9.0647e-07
VSYRYASGFDY	9.0647e-07
VSYRYADGFAY	9.0647e-07
VSYQYYFDY	9.0647e-07
VSYGYGVAY	9.0647e-07
VSYGYDVEAMDY	9.0647e-07
VSYGTFAY	9.0647e-07
VSYGSRGFAY	9.0647e-07
VSYGSLYAMDY	9.0647e-07
VSYGPLIEDAMDY	9.0647e-07
VSYGNYWFAY	9.0647e-07
VSYGNYVGFAY	9.0647e-07
VSYGNYRDY	9.0647e-07
VSYGNYGAY	9.0647e-07
VSYGNLY	9.0647e-07
VSYGNLHY	9.0647e-07
VSYGN	9.0647e-07
VSYGKRGRYAMDY	9.0647e-07
VSYGALFAY	9.0647e-07
VSYFWYFDV	9.0647e-07
VSYDYGAMDY	9.0647e-07
VSYDYDLYYAMDY	9.0647e-07
VSYDYDGVDY	9.0647e-07
VSYDYDGDFDV	9.0647e-07
VSYDY	9.0647e-07
VSYDPLAY	9.0647e-07
VSYDGYQGQYYYAMDY	9.0647e-07
VSYDDDGSNWFFNV	9.0647e-07
VSYCSGSSRGWFAY	9.0647e-07
VSYAWFAY	9.0647e-07
VSWMYYFDY	9.0647e-07
VSWGYYGPSWFAY	9.0647e-07
VSWGFAY	9.0647e-07
VSWFAY	9.0647e-07
VSWDYYAMDY	9.0647e-07
VSVTGTGDY	9.0647e-07
VSVRRYYAMDY	9.0647e-07
VSVDY	9.0647e-07
VSTYYYGSSYGYFDV	9.0647e-07
VSTVR	9.0647e-07
VSTVDGYAMDY	9.0647e-07
VSTTVVVYYAMDY	9.0647e-07
VSTTDAWFAY	9.0647e-07
VSTTAYAMDY	9.0647e-07
VSTRAMDY	9.0647e-07
VSTPYYGGPSFAY	9.0647e-07
VSTMITWFAY	9.0647e-07
VSTMITTRYFDY	9.0647e-07
VSTMITTNAMDY	9.0647e-07
VSTMITGFAY	9.0647e-07
VSTMITAWFAY	9.0647e-07
VSTMINGYFDV	9.0647e-07
VSTLG	9.0647e-07
VSTGTVAY	9.0647e-07
VSTGTRGPFAY	9.0647e-07
VSTGTRFAY	9.0647e-07
VSTGTEDFCFDY	9.0647e-07
VSTGNHAMDY	9.0647e-07
VSTFAY	9.0647e-07
VSSYYGSFAY	9.0647e-07
VSSYYGNFYYYAMDY	9.0647e-07
VSSYY	9.0647e-07
VSSYDFAY	9.0647e-07
VSSWDLDY	9.0647e-07
VSSVGYCSFAY	9.0647e-07
VSSTYRDYFDY	9.0647e-07
VSSTTVAY	9.0647e-07
VSSSYAMDY	9.0647e-06
VSSSWYFDV	9.0647e-07
VSSSSMDY	9.0647e-07
VSSSGYGSAMDY	9.0647e-07
VSSPWAYYFDY	9.0647e-07
VSSPFAY	9.0647e-07
VSSNWYYFDY	9.0647e-07
VSSNWYFDV	9.0647e-07
VSSNWEEDY	9.0647e-07
VSSMSTTTY	9.0647e-07
VSSMITTTY	9.0647e-06
VSSMITDWFAY	9.0647e-07
VSSLSDYYAMDY	9.0647e-07
VSSLNWDGDY	9.0647e-07
VSSLLRRLYYAMDY	9.0647e-07
VSSLGDYLWFAY	9.0647e-07
VSSKRAMDY	9.0647e-07
VSSITTAVAPY	9.0647e-07
VSSIHYYDFDY	9.0647e-07
VSSIHHGAMDY	9.0647e-07
VSSHFDY	9.0647e-07
VSSGV	9.0647e-07
VSSGQGMDY	9.0647e-07
VSSFYF	9.0647e-07
VSSDGYYVWFAY	9.0647e-07
VSRWDAMDY	9.0647e-07
VSRTAFAY	9.0647e-07
VSRSGYLAY	9.0647e-07
VSRQLGPFAY	9.0647e-07
VSRQLGLPPYAMDY	9.0647e-07
VSRPD	9.0647e-07
VSRNWDESY	9.0647e-07
VSRNWDENY	9.0647e-07
VSRLL	9.0647e-07
VSRLH	9.0647e-07
VSRLDV	9.0647e-07
VSRGSSRHWYFDV	9.0647e-07
VSRDFFAY	9.0647e-07
VSRDAMDY	9.0647e-07
VSRAYYRY	9.0647e-07
VSQYY	9.0647e-07
VSQYLSYAMDY	9.0647e-07
VSQYGNYWFAY	9.0647e-07
VSQVYGNPWFAY	9.0647e-07
VSQTVSYWYFDV	9.0647e-07
VSQSYYDYDGGFAY	9.0647e-07
VSQRLAWFAY	9.0647e-07
VSQRDAMDY	9.0647e-07
VSQLRAWFAY	9.0647e-07
VSQLGRAY	9.0647e-07
VSQLGLQAWFVN	9.0647e-07
VSQLDYFDY	9.0647e-07
VSQIGMAY	9.0647e-07
VSQGETGRYYFDY	9.0647e-07
VSQFTTVVEGFAY	9.0647e-07
VSQEPFAY	9.0647e-07
VSQEGFAY	9.0647e-07
VSQAY	9.0647e-07
VSQANWDPAWFAY	9.0647e-07
VSPYYRYDEEFAY	9.0647e-07
VSPYYGSPFAY	9.0647e-07
VSPYGYDGSYAMDY	9.0647e-07
VSPYGYDEAY	9.0647e-07
VSPYGNYWAWFAY	9.0647e-07
VSPYDYGGFAY	9.0647e-07
VSPYDYDPFAY	9.0647e-07
VSPYDYDAWFAY	9.0647e-07
VSPYDGYYGAWFAY	9.0647e-07
VSPVMITEMDY	9.0647e-07
VSPVGGSRAFAY	9.0647e-07
VSPTMITMSFAY	9.0647e-07
VSPTLGAY	9.0647e-07
VSPTG	9.0647e-07
VSPSSAWFAY	9.0647e-07
VSPSNMITTGWFAY	9.0647e-07
VSPSLY	9.0647e-07
VSPSLGDY	9.0647e-07
VSPSELGRDYYAMDY	9.0647e-07
VSPQYEN	9.0647e-07
VSPQRFYAMDY	9.0647e-07
VSPPYYGGPSFAY	9.0647e-07
VSPPY	9.0647e-07
VSPNTGAMDY	9.0647e-07
VSPLYYDYDGFAY	9.0647e-07
VSPLMITTNWYFDV	9.0647e-07
VSPLLRDYYAMDY	9.0647e-07
VSPLGY	9.0647e-07
VSPLGAMDY	9.0647e-07
VSPLDGYYWYFDV	9.0647e-07
VSPIYYRDY	9.0647e-07
VSPHYYGSSSDFDY	9.0647e-07
VSPGY	9.0647e-07
VSPGTPYAMDY	9.0647e-07
VSPGSSYEAWFAY	9.0647e-07
VSPGAY	9.0647e-07
VSPFWEGWFAY	9.0647e-07
VSPFTTVVASPSAMDY	9.0647e-07
VSPDYYGSSSAY	9.0647e-07
VSPDYYGSSHFAY	9.0647e-07
VSPDSSGSAWFAY	9.0647e-07
VSPDGYYAFAY	9.0647e-07
VSPDGYLFAY	9.0647e-07
VSPAYYRYDWYFDV	9.0647e-07
VSPAWFAY	9.0647e-07
VSPANWDGGFAY	9.0647e-07
VSNYYGSLWFAY	9.0647e-07
VSNYYAMDY	9.0647e-07
VSNYNY	9.0647e-07
VSNWFDY	9.0647e-07
VSNWDSAWFAY	9.0647e-07
VSNWAGAMDY	9.0647e-07
VSNRYDVDYAMDY	9.0647e-07
VSNLY	9.0647e-07
VSNGTYLFDY	9.0647e-07
VSNGNYYAMDY	9.0647e-07
VSNGNY	9.0647e-07
VSNFY	9.0647e-07
VSNFDY	9.0647e-07
VSNDY	9.0647e-07
VSMITAWFAY	9.0647e-07
VSLYYGSSYDWYFDV	9.0647e-07
VSLYYGNAY	9.0647e-07
VSLYWAY	9.0647e-07
VSLYRYDGEGAMDY	9.0647e-07
VSLYRFAY	9.0647e-07
VSLYGRLFDY	9.0647e-07
VSLYGNYAMDY	9.0647e-07
VSLYAWFAY	9.0647e-07
VSLY	9.0647e-07
VSLWYFDV	9.0647e-07
VSLWSYAMDY	9.0647e-07
VSLVRDFDV	9.0647e-07
VSLTY	9.0647e-07
VSLTGTN	9.0647e-07
VSLTGTLAY	9.0647e-07
VSLTGSFAY	9.0647e-07
VSLSRAMDY	9.0647e-07
VSLSGYLAY	9.0647e-07
VSLRYYAMDY	9.0647e-07
VSLRY	9.0647e-07
VSLRPFAY	9.0647e-07
VSLRLWAMDY	9.0647e-06
VSLRLVDY	9.0647e-07
VSLRLRTWFAY	9.0647e-07
VSLPSYDDY	9.0647e-07
VSLPFAY	9.0647e-07
VSLNYDFPWFAY	9.0647e-07
VSLNY	9.0647e-07
VSLNV	9.0647e-07
VSLLRLYYFDY	9.0647e-07
VSLLRGAMDY	9.0647e-07
VSLLRAY	9.0647e-07
VSLLNWDEDEFAY	9.0647e-07
VSLLMWAMDY	9.0647e-07
VSLIYDGYFYYAMDY	9.0647e-07
VSLITTVVEDWFAY	9.0647e-07
VSLILRSFAY	9.0647e-07
VSLHY	9.0647e-07
VSLGPFAY	9.0647e-07
VSLGFYYAMDY	9.0647e-07
VSLFYDYDGSDY	9.0647e-07
VSLEAWFAY	9.0647e-07
VSLDY	9.0647e-07
VSLAYYGNYWAIDY	9.0647e-07
VSKGY	9.0647e-07
VSKGAY	9.0647e-07
VSIYYGYDVGFAY	9.0647e-07
VSIYYGNYGYAMDY	9.0647e-07
VSIYYGNYEDAMDY	9.0647e-06
VSIYRWAKDY	9.0647e-07
VSIYRRAMDY	9.0647e-07
VSIYLWAMDY	9.0647e-07
VSIYCWAMDY	9.0647e-07
VSITRGY	9.0647e-07
VSIKYYAMDY	9.0647e-07
VSIDRWAMDY	9.0647e-07
VSHYYGYVRSWFAY	9.0647e-07
VSHYYGYGY	9.0647e-07
VSHYYGV	9.0647e-07
VSHYYGNYWYFDV	9.0647e-07
VSHYYGNYVVWFAY	9.0647e-07
VSHYYGNYVAWFAY	9.0647e-07
VSHYYGFDY	9.0647e-07
VSHYVPY	9.0647e-07
VSHYGYGDWYFDV	9.0647e-07
VSHYGNYGSWFAY	9.0647e-07
VSHYDGYFYAMDY	9.0647e-07
VSHYAWFAY	9.0647e-07
VSHWDGFAY	9.0647e-07
VSHSYYGNYHAMDY	9.0647e-07
VSHSFAY	9.0647e-07
VSHRYLDY	9.0647e-07
VSHRYDPFDY	9.0647e-07
VSHRFYAMDY	9.0647e-07
VSHRFAY	9.0647e-07
VSHIYYGYDDWFAY	9.0647e-07
VSHITTATHYYAMDY	9.0647e-07
VSHGYDVGFAY	9.0647e-06
VSHGSSHWYFDV	9.0647e-07
VSHGNLFAY	9.0647e-07
VSHGFYWYFDV	9.0647e-07
VSHDYGYGWYFDV	9.0647e-07
VSHDYGGRGAWFVY	9.0647e-07
VSGYYGFAY	9.0647e-07
VSGYYFDY	9.0647e-07
VSGYRYAAY	9.0647e-07
VSGYRL	9.0647e-07
VSGYGY	9.0647e-07
VSGYGAGY	9.0647e-07
VSGYFDV	9.0647e-07
VSGYDYDSFAY	9.0647e-07
VSGYDFDY	9.0647e-07
VSGWDGGFAY	9.0647e-07
VSGVWFAY	9.0647e-07
VSGVDY	9.0647e-07
VSGTY	9.0647e-07
VSGTWFAY	9.0647e-07
VSGTTGSVLGV	9.0647e-07
VSGTFAY	9.0647e-07
VSGSYVGAMDY	9.0647e-07
VSGSWFAY	9.0647e-07
VSGSTMITAWFAY	9.0647e-07
VSGSSYWFAY	9.0647e-07
VSGSFYAMDY	9.0647e-07
VSGRGFDY	9.0647e-07
VSGPLRLQNYYAMDY	9.0647e-07
VSGNYVD	9.0647e-07
VSGNYAY	9.0647e-07
VSGNWYFDV	9.0647e-07
VSGLRLLDFDY	9.0647e-07
VSGLN	9.0647e-07
VSGLDY	9.0647e-07
VSGGYASYYAMDY	9.0647e-07
VSGGSSPQFDY	9.0647e-07
VSGGDY	9.0647e-07
VSGEGY	9.0647e-07
VSGAYYGNYAGY	9.0647e-07
VSGAMDY	9.0647e-07
VSFYYDYEG	9.0647e-07
VSFYGSAG	9.0647e-07
VSFVWLRRSYYAMDY	9.0647e-07
VSFTTATRFAY	9.0647e-07
VSFTTATGFAF	9.0647e-07
VSFRFAY	9.0647e-07
VSFPFAY	9.0647e-07
VSFITTASFDY	9.0647e-07
VSEGY	9.0647e-07
VSEGRAWFAY	9.0647e-07
VSEGAYYYAMDY	9.0647e-07
VSEEGFYYGSSYNAMDY	9.0647e-07
VSDYAMDY	9.0647e-07
VSDYA	9.0647e-07
VSDLRYFDY	9.0647e-07
VSDLPFAY	9.0647e-07
VSDGYYGGGYFDY	9.0647e-07
VSDGWFAY	9.0647e-07
VSDGNSAWFAY	9.0647e-07
VSDGAMDY	9.0647e-07
VSAYYFDY	9.0647e-07
VSAYGNYWYFDV	9.0647e-07
VSARN	9.0647e-07
VSANWGFAY	9.0647e-07
VSANPEVYAMDY	9.0647e-07
VSANPAY	9.0647e-07
VSAMITTAY	9.0647e-07
VRYYYYGSSYAMDY	9.0647e-07
VRYYYYAMDY	9.0647e-07
VRYYYGSSYGFAY	9.0647e-07
VRYYYGSSYDFDY	9.0647e-07
VRYYRYDYAMDY	9.0647e-07
VRYYRYDLDY	9.0647e-07
VRYYRYAMDY	9.0647e-07
VRYYGYPYYFDY	9.0647e-07
VRYYGSSYWYFDV	9.0647e-07
VRYYGSSFDY	9.0647e-07
VRYYGSGAWFAY	9.0647e-07
VRYYGNYYYAMDY	9.0647e-07
VRYYGNYYAMDY	9.0647e-07
VRYYGNY	9.0647e-07
VRYYGNQFSYYFDY	9.0647e-07
VRYYG	9.0647e-07
VRYYDYPLYAMDY	9.0647e-07
VRYYDYDDY	9.0647e-07
VRYYDGYYGRYFDV	9.0647e-07
VRYWFAY	9.0647e-07
VRYSNGYYFDY	9.0647e-07
VRYSMYYGNYFDV	9.0647e-07
VRYSIYYGNYFDV	9.0647e-07
VRYRYYEAMDY	9.0647e-07
VRYRYVGLYAMDY	9.0647e-07
[truncated: 239,356+ more rows]
