# Supplementary material for: Characterization of B cell receptor H-CDR3 repertoire of spleen in PRV-infected mice
Source: BMC Vet Res. 2022 Jun 17;18:228. doi: 10.1186/s12917-022-03340-2 (PMC9204683; doi:10.1186/s12917-022-03340-2)
Supplement: Supplementary file 1 — Additional file 1: Supplementary Table 1. The frequency of IGHV genes usage. Supplementary Table 2. The frequency of IGHD genes usage. Supplementary Table 3. The frequency of IGHJ genes usage. Supplementary Table 4. The combined usage frequencies of IGHV and IGHJ genes. Supplementary Table 5. The CDR3 nt sequences of XJ strain infection group. Supplementary Table 6. The CDR3 nt sequences of Bartha-K61 strain infection group. Supplementary Table 7. The CDR3 nt sequences of control group. Supplementary Table 8. The top 100 CDR3 nt sequences in XJ strain infection group. Supplementary Table 9. The top 100 CDR3 nt sequences in Bartha-K61 strain infection group. Supplementary Table 10. The top 100 CDR3 nt sequences in control group. Supplementary Table 11. The CDR3 aa sequences of XJ strain infection group. Supplementary Table 12. The CDR3 aa sequences of Bartha-K61 strain infection group. Supplementary Table 13. The CDR3 aa sequences of control group. Supplementary Table 14 The top 100 CDR3 aa sequences in XJ strain infection group. Supplementary Table 15 The top 100 CDR3 aa sequences in Bartha-K61 strain infection group. Supplementary Table 16 The top 100 CDR3 aa sequences in control group. [file 12917_2022_3340_MOESM1_ESM.zip › Supplementary Tables/Supplementary Table 12 The CDR3 aa sequences of Bartha-K61 strain infection group.xlsx]

## Sheet: b_S11.fasta.summary.txt.CDR3_in
CDR3 Sequence (aa)	Percent
YYGSSFAY	9.97884e-06
VTVDY	9.97884e-06
VTTGMDY	9.97884e-06
VSWDAY	9.97884e-06
VSQLGLAY	9.97884e-06
VRYYYAMDY	9.97884e-06
VRRTTVVANLYFYTMDY	9.97884e-06
VRRLGDY	9.97884e-06
VRQEWTGTGFAY	9.97884e-06
VRLPDGYAMDY	9.97884e-06
VRLGYGNAYYFDY	9.97884e-06
VRHRGAGYYAMDY	9.97884e-06
VRHQVTTKNYAMDY	9.97884e-06
VRHPHNYAMDY	9.97884e-06
VRHLFAY	9.97884e-06
VRHGNYEYFAY	9.97884e-06
VRHGDYDHAY	9.97884e-06
VRHEDRRAMDY	9.97884e-06
VRHDYDAY	9.97884e-06
VRGYFDV	9.97884e-06
VRGYDYAMDY	9.97884e-06
VRGWDGFAY	9.97884e-06
VRERRIITTVVGAMDY	9.97884e-06
VRERRDYDYDNYFDY	9.97884e-06
VREGVPNAMDY	9.97884e-06
VREAYYGNAMDY	9.97884e-06
VRDGNYWYFDV	9.97884e-06
VGGTFAWLAY	9.97884e-06
VCYYGSSFWYFDV	9.97884e-06
TTYGYDGAWFAY	9.97884e-06
TTGSYFDY	9.97884e-06
TSPYGNYDY	9.97884e-06
TRYYRYATPSYAMDY	9.97884e-06
TRYGYGFDY	9.97884e-06
TRYGYDAMDY	9.97884e-06
TRYFDV	9.97884e-06
TRTPPGFAY	9.97884e-06
TRTLYYAPMDY	9.97884e-06
TRTGTGYFDY	9.97884e-06
TRTFAY	9.97884e-06
TRSYYGSSYAY	9.97884e-06
TRSTMITTFAY	9.97884e-06
TRSRNQAWFAY	9.97884e-06
TRSPMDY	9.97884e-06
TRSLYDGYCAY	9.97884e-06
TRSGYGNHFAY	9.97884e-06
TRSGAIYAMDY	9.97884e-06
TRSALDY	9.97884e-06
TRRVDY	9.97884e-06
TRRGYYGAMDY	9.97884e-06
TRRGWYPFAY	9.97884e-06
TRRGDGPHFDY	9.97884e-06
TRRDYGYDY	9.97884e-06
TRRDYGSSYYFDY	9.97884e-06
TRRDGSRYWYFDV	9.97884e-06
TRRDAWFAY	9.97884e-06
TRPMIGFAY	9.97884e-06
TRPFFDY	9.97884e-06
TRNDGYYYFDY	9.97884e-06
TRLAY	9.97884e-06
TRHWEAY	9.97884e-06
TRHWDDY	9.97884e-06
TRHPFLDY	9.97884e-06
TRGYSFAY	9.97884e-06
TRGLAY	9.97884e-06
TRGGY	9.97884e-06
TRGGE	9.97884e-06
TRGDGYYVIAY	9.97884e-06
TREYYGSSYLAWFAY	9.97884e-06
TREDGYFFAY	9.97884e-05
TRDYYGSRYFDV	9.97884e-05
TRDSSGYAWFAY	9.97884e-06
TRDSEARATWFAY	9.97884e-06
TRDRDYGSSS	9.97884e-06
TRDGNYVPFDY	9.97884e-06
TRDGNYPYYFDY	9.97884e-06
TRALLRLLYAMDY	9.97884e-06
TPTLFTY	9.97884e-06
TNYFDY	9.97884e-06
TNGDRYDGVAY	9.97884e-06
TMGFAY	9.97884e-06
TKYGNYYAMDY	9.97884e-06
TKITTAYFDV	9.97884e-06
TISGAY	9.97884e-06
THYYRPDY	9.97884e-06
TGAMITKFAY	9.97884e-06
TETGFAY	9.97884e-06
SRSWDGDAY	9.97884e-06
SRSELGRDYAMDY	9.97884e-06
SRQDYYYDGTY	9.97884e-06
SGAHDYGAWFAY	9.97884e-06
NWEDY	9.97884e-06
NTEEGTARAPFAY	9.97884e-06
NSDPFAY	9.97884e-06
NAYYGNLYYFDY	9.97884e-06
NAWRPAWFAY	9.97884e-06
NAWGGGDY	9.97884e-06
NAVYYGSWDY	9.97884e-06
NAPFYYGYGHYTMDY	9.97884e-06
NAGP	9.97884e-06
NAGNLRGFFDV	9.97884e-06
NADSSY	9.97884e-06
NACEQTWDRAPSPY	9.97884e-06
NAAY	9.97884e-06
MITAY	9.97884e-06
KRYYYGNYDAMDY	9.97884e-06
KRYWDFDY	9.97884e-05
KRTRYFDY	9.97884e-06
KRTGTD	9.97884e-06
KRSGAY	9.97884e-06
KRRGNSDYFDY	9.97884e-06
KRPTTVVARRAWAMDY	9.97884e-06
KRGDGAY	9.97884e-06
KRFAY	9.97884e-06
KNSYYGYDY	9.97884e-06
KNPAY	9.97884e-05
KGGYAWFAY	9.97884e-06
IRYDY	9.97884e-06
HYDGYYYAMDY	9.97884e-06
GYGNYWYFDV	9.97884e-06
GYGNPDY	9.97884e-06
GSGDYYGSSYGGWYFDV	9.97884e-06
GSALTTVVDY	9.97884e-06
GRSDGGKYYFDY	9.97884e-06
GRGVYYGNYGDY	9.97884e-06
GRGRPDY	9.97884e-06
GRGGYYAPYAMDY	9.97884e-06
GRGDWEGYYFDY	9.97884e-06
GRAMDY	9.97884e-06
GNYAMDY	9.97884e-06
EIYYGNYLFAY	9.97884e-06
AYYGVRAMDY	9.97884e-06
AYYGSTSSYAMDY	9.97884e-06
AWDYGDY	9.97884e-06
AVGDSPLYFDY	9.97884e-06
ATYYGNYWYFDV	9.97884e-06
ATYGSSPYWYFDV	9.97884e-06
ATYGNLFAY	9.97884e-06
ATVTGRDYYFDY	9.97884e-06
ATTPYAMDY	9.97884e-06
ATTMITTWFAY	9.97884e-06
ATSSTMDY	9.97884e-06
ATMITTFAY	9.97884e-06
ATLTV	9.97884e-06
ATLLRVGAMDY	9.97884e-06
ATKGDYSSFAY	9.97884e-06
ATITTKFAY	9.97884e-06
ATIGAY	9.97884e-06
ATHYYGSSYDY	9.97884e-06
ATHRLFDY	9.97884e-06
ATGRNYRYDVPFAY	9.97884e-06
ATGPWFAY	9.97884e-06
ATDYYGSTYYYAMDY	9.97884e-06
ASYYYGSSYYFDY	9.97884e-06
ASYYYGSSHWYFDV	9.97884e-06
ASYYGY	9.97884e-06
ASYYGNYGFAY	9.97884e-06
ASYGY	9.97884e-06
ASYGSSSY	9.97884e-06
ASYGNYRFAY	9.97884e-06
ASYGNFDY	9.97884e-06
ASYGFAY	9.97884e-06
ASVRSAGAY	9.97884e-06
ASVRDYAMDY	9.97884e-06
ASTMITTSFAY	9.97884e-06
ASTGPFAY	9.97884e-06
ASSWDVAY	9.97884e-06
ASSSYNAMDY	9.97884e-06
ASSSGYYAMDN	9.97884e-06
ASSKYAMDY	9.97884e-06
ASSGYY	9.97884e-06
ASSGAY	9.97884e-06
ASRGYDPFAY	9.97884e-06
ASRGSSGPWFAY	9.97884e-06
ASQLTGFPFDY	9.97884e-06
ASPSYRYDGFAY	9.97884e-06
ASPDGYYGYFDV	9.97884e-06
ASNRYDEWFAY	9.97884e-06
ASMITTD	9.97884e-06
ASMITAWFAY	9.97884e-06
ASMGTWYFDV	9.97884e-06
ASLYGSSYFDY	9.97884e-06
ASLVRGY	9.97884e-06
ASLPFDY	9.97884e-06
ASLGAY	9.97884e-06
ASKDYGYGYFDV	9.97884e-06
ASIYYGNWYFDV	9.97884e-06
ASIYYGNLDY	9.97884e-06
ASHYYGSSYFDY	9.97884e-06
ASGVYYGNSGSAMDY	9.97884e-06
ASGGELRRGYYYAMDY	9.97884e-06
ASGEAYGNYDY	9.97884e-06
ASGDSSGPDY	9.97884e-06
ASELGQAY	9.97884e-06
ASDYDSYYAMDY	9.97884e-06
ASDGYYGAWFAY	9.97884e-06
ASATGTPY	9.97884e-06
ASAATMITTFDY	9.97884e-06
ARYYRYDVDY	9.97884e-06
ARYYGYYFDY	9.97884e-06
ARYYGSSYYWYFDV	9.97884e-06
ARYYGNYVDYFDY	9.97884e-06
ARYYEDAMDY	9.97884e-06
ARYWLRRDPLYAMDY	9.97884e-06
ARYVSYRSDY	9.97884e-06
ARYPYGNYGGFYAMDY	9.97884e-06
ARYMDY	9.97884e-06
ARYLGG	9.97884e-06
ARYHYAMDY	9.97884e-06
ARYGYDYYFDY	9.97884e-06
ARYGYDGAWFAY	9.97884e-06
ARYGSSYNWYFDV	9.97884e-06
ARYGNYPG	9.97884e-06
ARYGNYDYFDY	9.97884e-06
ARYGNY	9.97884e-06
ARYGGTGTDY	9.97884e-06
ARYGDEAY	9.97884e-06
ARYDYDWYFDV	9.97884e-06
ARYDYDDGDY	9.97884e-06
ARYDYAFDY	9.97884e-06
ARYDLY	9.97884e-06
ARYDGTLYAMDY	9.97884e-06
ARYDGFAY	9.97884e-06
ARYCGTGHFDY	9.97884e-06
ARYAYYGNLYYFDY	9.97884e-06
ARWYYVNYDYALDY	9.97884e-06
ARWYYGSSQYYFDY	9.97884e-06
ARWSNPYAMDY	9.97884e-06
ARWSGLYAMDY	9.97884e-06
ARWLLY	9.97884e-06
ARWLLRSYYFDY	9.97884e-06
ARWLLRRNYFDY	9.97884e-06
ARWISYYDDDYYAMDY	9.97884e-06
ARWGYVWFAY	9.97884e-06
ARWGYPPLGAMDY	9.97884e-06
ARWGYGSSYWYFDV	9.97884e-06
ARWGYGNYPYYFDY	9.97884e-06
ARWGYFDV	9.97884e-06
ARWGSTEGFAY	9.97884e-06
ARWGNWYFDV	9.97884e-06
ARWGGNHYFDY	9.97884e-06
ARWGAY	9.97884e-06
ARWEYGNSPWYFDV	9.97884e-06
ARWDYYGSSLDY	9.97884e-06
ARWDYDWYFDV	9.97884e-06
ARWDR	9.97884e-06
ARWDDYAWFAY	9.97884e-06
ARWADYYGSSYYFDY	9.97884e-06
ARVYDWYFDV	9.97884e-06
ARVWYYYAMDY	9.97884e-06
ARVWLLRAFAY	9.97884e-06
ARVWFAY	9.97884e-06
ARVWDAGHWYFDV	9.97884e-06
ARVVGKAMDY	9.97884e-06
ARVTTVVDAMDY	9.97884e-06
ARVSYGNYAMDY	9.97884e-06
ARVSSDY	9.97884e-06
ARVRTMITTYAMDY	9.97884e-06
ARVNPFVY	9.97884e-06
ARVLWDY	9.97884e-06
ARVGYNFLYAMDY	9.97884e-06
ARVGWLPYFDY	9.97884e-06
ARVAFDY	9.97884e-06
ARTYDYEDYFDY	9.97884e-06
ARTTELTGTFAY	9.97884e-06
ARTRYYGSSYPFDY	9.97884e-06
ARTRYRSAWFAY	9.97884e-06
ARTPFDY	9.97884e-06
ARTNWDYFDY	9.97884e-06
ARTMIGFAY	9.97884e-06
ARTLPNWEGYFDY	9.97884e-06
ARTLDY	9.97884e-06
ARTGTRGYAMDY	9.97884e-06
ARTGTGYFDV	9.97884e-06
ARTGPYAMDY	9.97884e-06
ARSYYSWFAY	9.97884e-06
ARSYYRYDGFAY	9.97884e-06
ARSYYGSSFAY	9.97884e-06
ARSYYGNYGAMDY	9.97884e-06
ARSYRAMDY	9.97884e-06
ARSYGKAWFAY	9.97884e-06
ARSWDWYFDV	9.97884e-05
ARSWDGFAY	9.97884e-06
ARSVYYDAMDY	9.97884e-06
ARSVVAYYYAMDY	9.97884e-06
ARSVLGFDY	9.97884e-06
ARSVGNYFYYYAMDY	9.97884e-06
ARSTVVDEGYFDY	9.97884e-06
ARSTVESFAY	9.97884e-06
ARSTTVVAKEGSLFAY	9.97884e-06
ARSTTATIFDY	9.97884e-06
ARSTPGSSLLPYYFDY	9.97884e-06
ARSTMITGWYFDV	9.97884e-06
ARSTITPVVVYYTMDY	9.97884e-06
ARSSPYGNYRAMDY	9.97884e-06
ARSSGIYDGYYDWYFDV	9.97884e-06
ARSSGFDY	9.97884e-06
ARSRVLRYAMDY	9.97884e-06
ARSRTGTGDY	9.97884e-06
ARSRATAY	9.97884e-06
ARSPNYYGSNYAMDY	9.97884e-06
ARSPITTVVDYFDY	9.97884e-06
ARSPIHYYSSFDY	9.97884e-06
ARSPFYYGNFDY	9.97884e-06
ARSNY	9.97884e-06
ARSNWEYYFDY	9.97884e-06
ARSNPYGYDLLSMDY	9.97884e-06
ARSNDYGSYYFDY	9.97884e-06
ARSMSAWFAY	9.97884e-06
ARSMGGAWFAY	9.97884e-06
ARSLYDGYYPYAMDY	9.97884e-06
ARSLRYDGAWFAY	9.97884e-06
ARSLLYGSSPWFAY	9.97884e-06
ARSKTYDGYSFAY	9.97884e-06
ARSGYYSYWYFDV	9.97884e-06
ARSGYGNSFAY	9.97884e-06
ARSGYDYGRVDY	9.97884e-06
ARSGWLLPVDY	9.97884e-06
ARSGWLLAWFAY	9.97884e-06
ARSGVLLGLFDY	9.97884e-06
ARSGTGYYAMDY	9.97884e-06
ARSGTGIFAY	9.97884e-06
ARSGTERYFDV	9.97884e-06
ARSGSYYGNYGDFDV	9.97884e-06
ARSGSSPYYAMDY	9.97884e-06
ARSGSSAFDY	9.97884e-06
ARSGNYWGYAMDY	9.97884e-06
ARSGNHEGFAY	9.97884e-05
ARSGNFDY	9.97884e-06
ARSGLRRDYAMDY	9.97884e-06
ARSGLGQAWFAY	9.97884e-06
ARSGGLLDVFDY	9.97884e-06
ARSGGKNLYFDY	9.97884e-06
ARSGGDFDY	9.97884e-06
ARSGENLL	9.97884e-06
ARSGDYDRNYFDY	9.97884e-06
ARSGAYGFDY	9.97884e-06
ARSELGRGWFAY	9.97884e-06
ARSELGLAY	9.97884e-06
ARSDYYGSSYYYAMDY	9.97884e-06
ARSDYGFAY	9.97884e-06
ARSDYFDY	9.97884e-06
ARSDV	9.97884e-06
ARSDRSTTPY	9.97884e-06
ARSDRLHYYAMDY	9.97884e-06
ARSDGVRAWFAY	9.97884e-06
ARSDGSSYPYYYAMDY	9.97884e-06
ARSDGNYFDY	9.97884e-06
ARSDGDYGAWFAY	9.97884e-06
ARSDDGYLAPFYAMDY	9.97884e-06
ARSAVGKFDV	9.97884e-06
ARSARATFDY	9.97884e-06
ARSARATDY	9.97884e-06
ARRYGYAMDY	9.97884e-06
ARRYGNKAMDY	9.97884e-06
ARRYFAY	9.97884e-06
ARRWYGNY	9.97884e-06
ARRWDWYFDV	9.97884e-06
ARRVVAGFDY	9.97884e-06
ARRVPSHYFDY	9.97884e-06
ARRTMIKDFDY	9.97884e-06
ARRSYWDYFDY	9.97884e-06
ARRSTTAPYGMDY	9.97884e-06
ARRSDY	9.97884e-06
ARRRYDDAMDY	9.97884e-06
ARRRSYAMDY	9.97884e-06
ARRRRGYYAMDY	9.97884e-06
ARRRMITTSYWYFDV	9.97884e-06
ARRRDRYDGLAY	9.97884e-06
ARRPYGSSYFDY	9.97884e-06
ARRPLYYRWYFDV	9.97884e-06
ARRPKP	9.97884e-06
ARRNRYDAMDY	9.97884e-06
ARRLYGNYYAMDY	9.97884e-06
ARRLYDYDGGSFAY	9.97884e-06
ARRHYYGSGSFDY	9.97884e-06
ARRGYYGSRAYFDY	9.97884e-06
ARRGYGSSLDY	9.97884e-06
ARRGYGNYAMDY	9.97884e-06
ARRGYDYDRGYAMDY	9.97884e-06
ARRGVYYGSSSWFAY	9.97884e-06
ARRGTLRYFDV	9.97884e-06
ARRGRYWFAY	9.97884e-06
ARRGNSYAMDY	9.97884e-06
ARRGLVYAMDY	9.97884e-06
ARRGLTGRGYFDV	9.97884e-06
ARRGKNWDDAMDY	9.97884e-06
ARRGGVYYAMDY	9.97884e-06
ARRGGSSYFDY	9.97884e-06
ARRGGGFDY	9.97884e-06
ARRGDGYRYYAMDY	9.97884e-06
ARRGATATYYAMDY	9.97884e-06
ARRFTTADFDY	9.97884e-06
ARREYGSYFDY	9.97884e-06
ARREYGNYGFAY	9.97884e-06
ARREYGNPYYAMDY	9.97884e-06
ARRETEYYFDY	9.97884e-06
ARRERLRYAMDY	9.97884e-06
ARRDYGSSYDY	9.97884e-06
ARRDYGSSPAY	9.97884e-06
ARRDYDHYYAMDD	9.97884e-06
ARRDYDGGFAY	9.97884e-06
ARRDGYY	9.97884e-06
ARRDGNYGGYYFDY	9.97884e-06
ARRASYYGSSYAMDY	9.97884e-06
ARRAITTVVATEYFDV	9.97884e-06
ARQYYYGSSYYFDY	9.97884e-06
ARQTVVENYAMDY	9.97884e-06
ARQTGAFAY	9.97884e-06
ARQNY	9.97884e-06
ARQNWADYFDY	9.97884e-06
ARQGRNWDGYFDV	9.97884e-06
ARQGNYGNLDY	9.97884e-06
ARQGGLRPFDY	9.97884e-06
ARQGELNYFDY	9.97884e-06
ARQGDGNHIAY	9.97884e-06
ARQEGYAMDY	9.97884e-06
ARQDYYYAMDY	9.97884e-06
ARPYYYGSDY	9.97884e-06
ARPYFDY	9.97884e-06
ARPTPVVPYYFDY	9.97884e-06
ARPSIYDGYYAMDY	9.97884e-06
ARPPYGNYGYFDV	9.97884e-06
ARPPRSTPWFAY	9.97884e-06
ARPPPYVGY	9.97884e-06
ARPLTPNWDGFAY	9.97884e-06
ARPGYYGYSYGFAY	9.97884e-06
ARPGYGKRYFDV	9.97884e-06
ARPGGQGAMDY	9.97884e-06
ARNYYGYWYFDV	9.97884e-06
ARNYYGNSFDY	9.97884e-06
ARNYYGFDY	9.97884e-06
ARNYRYDAMDY	9.97884e-06
ARNYGSYAMDY	9.97884e-06
ARNYGSSYGFAY	9.97884e-06
ARNRKYGNDYYAMDY	9.97884e-06
ARNRGNGAMDY	9.97884e-06
ARNPSNWDDYAMDY	9.97884e-06
ARNGRYDAMDY	9.97884e-06
ARNDYDWFAY	9.97884e-06
ARNARNWDGFDY	9.97884e-06
ARNALITTAYFDY	9.97884e-06
ARMGEWYDEAWFAY	9.97884e-06
ARMAIWLRDFFDY	9.97884e-06
ARLVGGY	9.97884e-06
ARLVDYAMDY	9.97884e-06
ARLTTVVDYYAMDY	9.97884e-06
ARLTTANYFDY	9.97884e-06
ARLTGTS	9.97884e-06
ARLTDY	9.97884e-06
ARLSGNSLSMDY	9.97884e-06
ARLRRGYYAMDY	9.97884e-06
ARLLRYYYAMDY	9.97884e-06
ARLGTNWDLYYFDY	9.97884e-06
ARLGNWDWFAY	9.97884e-06
ARLGFAS	9.97884e-06
ARLGEYALYAMDY	9.97884e-06
ARLGDGYYQYYFDY	9.97884e-06
ARLAYDNAYYFDY	9.97884e-06
ARKYGNYGLHAMDY	9.97884e-06
ARKYDLWYFDV	9.97884e-06
ARKSYYGSISFAY	9.97884e-06
ARKSDGYERYFDV	9.97884e-06
ARKRYYGSSSWFAY	9.97884e-06
ARKPLFPWYFDV	9.97884e-06
ARKITTVVADYFDY	9.97884e-06
ARKIIYYGYDYAMDY	9.97884e-06
ARKIDYDGGYAMDY	9.97884e-06
ARKGYAMDY	9.97884e-06
ARKGWATDYAMDY	9.97884e-06
ARKGTFAY	9.97884e-06
ARKGLYYDYFDY	9.97884e-06
ARKGGYYVEYYYAMDY	9.97884e-06
ARKDYYGSSPYAMDY	9.97884e-06
ARKDYGYDEGAWFAY	9.97884e-06
ARKDGYYAY	9.97884e-06
ARIYYGSSYYYAMDY	9.97884e-06
ARIYYGNYDYFDY	9.97884e-06
ARIYYGNYAYYFDY	9.97884e-06
ARIYYDYDWAYAMDY	9.97884e-06
ARIYYDYDLDY	9.97884e-06
ARIRYDKRDAMDY	9.97884e-06
ARIQRYDAMDY	9.97884e-06
ARIPPYTPFAY	9.97884e-06
ARHYYGSRRGDYFDY	9.97884e-06
ARHYYGFDY	9.97884e-06
ARHYGRGYYAMDY	9.97884e-06
ARHYGNYDAMDY	9.97884e-06
ARHWDY	9.97884e-06
ARHWDGFDY	9.97884e-06
ARHVGYYAMDY	9.97884e-06
ARHRNYAMDY	9.97884e-06
ARHGSSYEDWYFDV	9.97884e-06
ARHGRLRGWFAY	9.97884e-06
ARHGKNGSWYFDV	9.97884e-06
ARHGGRGFDY	9.97884e-06
ARHGGPFAY	9.97884e-06
ARHGEVYAMDY	9.97884e-06
ARHGERYDGYFDY	9.97884e-06
ARHERGITTGYYAMDY	9.97884e-06
ARHEDYGVTPYAMDY	9.97884e-06
ARHDYYFDY	9.97884e-06
ARHDGYYSYAMDY	9.97884e-06
ARGYYYGSSYNLDY	9.97884e-06
ARGYYYGSSYFDY	9.97884e-06
ARGYYYGSGAY	9.97884e-06
ARGYYGNYVGAY	9.97884e-06
ARGYYDYFDY	9.97884e-06
ARGYRYDYFDY	9.97884e-06
ARGYRYDDYYVMDY	9.97884e-06
ARGYPYYFDY	9.97884e-06
ARGYGSSYYFDY	9.97884e-06
ARGYGSSYGGYYAMDY	9.97884e-06
ARGYGNYFAY	9.97884e-06
ARGYDSWFAY	9.97884e-06
ARGWARALFAY	9.97884e-06
ARGVYYFDY	9.97884e-06
ARGVYGLYAMDY	9.97884e-06
ARGVTPFAY	9.97884e-06
ARGVTGPGRPY	9.97884e-06
ARGVLWSPYAMDY	9.97884e-06
ARGVITTAIFDY	9.97884e-06
ARGTLLTGTGY	9.97884e-06
ARGTGY	9.97884e-06
ARGSPYYFDY	9.97884e-06
ARGSPYAMDY	9.97884e-06
ARGSLLRAWFAY	9.97884e-06
ARGRYYAMDY	9.97884e-06
ARGRYGNPHYFDY	9.97884e-06
ARGRYDGHPFAY	9.97884e-06
ARGRRYDGGTFAY	9.97884e-06
ARGRGNYPFAY	9.97884e-06
ARGRGAMDY	9.97884e-06
ARGRDYFDY	9.97884e-06
ARGPYAMDY	9.97884e-06
ARGPTNWYFDV	9.97884e-06
ARGPEMGSGAMDY	9.97884e-06
ARGPDSLDY	9.97884e-06
ARGNYRYDGSWFAY	9.97884e-06
ARGNYGYDFDY	9.97884e-06
ARGNGNYVEYFDV	9.97884e-06
ARGLYYGSSWFAY	9.97884e-06
ARGLTTVVEHFDY	9.97884e-06
ARGLRDGFAY	9.97884e-06
ARGLLGYFDV	9.97884e-06
ARGLDYYAMDY	9.97884e-06
ARGKDGNYD	9.97884e-06
ARGITTKRRYFDV	9.97884e-06
ARGGYYYGNRYYFDY	9.97884e-06
ARGGYYRFAY	9.97884e-06
ARGGYGNQYYFDY	9.97884e-06
ARGGYGFAY	9.97884e-06
ARGGYDEFAY	9.97884e-06
ARGGYAY	9.97884e-06
ARGGWVRRFSWFAY	9.97884e-06
ARGGTTATPFDY	9.97884e-06
ARGGPLWYFDV	9.97884e-06
ARGGNSIFMDY	9.97884e-06
ARGGLYGNYYFDY	9.97884e-06
ARGGLVGAIAYAMDY	9.97884e-06
ARGGIPRYGNYGWYFDV	9.97884e-06
ARGGILVSLYYAMDY	9.97884e-06
ARGGGPYDLYAMDY	9.97884e-06
ARGGGPGGFDY	9.97884e-06
ARGGGDYYGWFAY	9.97884e-06
ARGGGAY	9.97884e-06
ARGGFPYSMDY	9.97884e-06
ARGGDGYYENFDV	9.97884e-05
ARGGDAMDY	9.97884e-06
ARGFYYDYDGKDYFDY	9.97884e-06
ARGFYFDY	9.97884e-06
ARGFYDKGGDY	9.97884e-06
ARGEVTTVVVKDWFAY	9.97884e-06
ARGENDGYYDWFAY	9.97884e-06
ARGEGSGYVY	9.97884e-06
ARGEFLRDY	9.97884e-06
ARGDYYGSSFWFAY	9.97884e-06
ARGDYGHVDY	9.97884e-06
ARGDWMDY	9.97884e-06
ARGDWGDY	9.97884e-06
ARGDSYFDY	9.97884e-06
ARGDLLWLRQWYFDV	9.97884e-06
ARGDGYYAWFAY	9.97884e-06
ARGDGSSWYFDV	9.97884e-06
ARGDGNYVWYFDV	9.97884e-06
ARGDGNSWFAY	9.97884e-06
ARGDGAWFAY	9.97884e-06
ARGDEGAMDY	9.97884e-06
ARGDAWFAY	9.97884e-06
ARGAYYGNYDY	9.97884e-06
ARGAYYAMDY	9.97884e-06
ARGASSGYGAY	9.97884e-06
ARGARATLYYAMDY	9.97884e-06
ARFYYAMDY	9.97884e-06
ARFYYAGRHWYFDV	9.97884e-06
ARFWDGYFDY	9.97884e-06
ARFSPIPY	9.97884e-06
ARFGYGLDY	9.97884e-06
ARFGKPGYFDY	9.97884e-06
AREYYGSSYWYFDV	9.97884e-06
AREYYGSSPCYFDY	9.97884e-06
AREWGNYGGAMDY	9.97884e-06
AREVYSRFAY	9.97884e-06
AREVYFDY	9.97884e-06
AREVSTGTYFDY	9.97884e-06
ARERVYGNHGFAY	9.97884e-06
ARERRFYRAWFAY	9.97884e-06
ARERDYLFDY	9.97884e-06
ARENYDYAWFAY	9.97884e-06
ARENGNYDY	9.97884e-06
ARELGRY	9.97884e-06
ARELGGFAY	9.97884e-06
AREGVGPSYAMDY	9.97884e-06
AREGTGTFAY	9.97884e-06
AREGTGHYFDY	9.97884e-06
AREGSSYGYVKDWYFDV	9.97884e-06
AREGSFFDY	9.97884e-06
AREGRYDEFAY	9.97884e-06
AREGNYGSSYAMDY	9.97884e-06
AREGITTGLAEKNFDY	9.97884e-06
AREGFDV	9.97884e-06
AREGELGRDY	9.97884e-06
AREGDGYYLLGY	9.97884e-06
AREGAGRGFAY	9.97884e-06
AREGAARATFAY	9.97884e-06
AREERRTMDY	9.97884e-06
AREEFITTVFDY	9.97884e-06
AREDYRYDGGAWFAY	9.97884e-06
AREDYDGYYFDY	9.97884e-06
AREDGSSYEFAY	9.97884e-06
AREDGSFDV	9.97884e-06
AREDGNYVGYFDY	9.97884e-06
AREAGTLYAMDY	9.97884e-06
ARDYYGYYYAMDY	9.97884e-06
ARDYYGYFDY	9.97884e-06
ARDYYGYAYFDY	9.97884e-06
ARDYYGSSVMDY	9.97884e-06
ARDYYGSSPAWFAY	9.97884e-06
ARDYYGSSHWYFDV	9.97884e-06
ARDYYGNYDLAY	9.97884e-06
ARDYRYFDY	9.97884e-06
ARDYPFFAY	9.97884e-06
ARDYGNYAWFAY	9.97884e-06
ARDYGDY	9.97884e-06
ARDYGDFDY	9.97884e-06
ARDYDYFFDY	9.97884e-06
ARDYDYDY	9.97884e-06
ARDYAYAMDY	9.97884e-06
ARDYAMDY	9.97884e-05
ARDWYYAMDY	9.97884e-06
ARDWYG	9.97884e-06
ARDWDWFAY	9.97884e-06
ARDWDEYYFDY	9.97884e-06
ARDTYYRYDVGGYYAMDY	9.97884e-06
ARDTQLGPFAY	9.97884e-06
ARDSNFDY	9.97884e-06
ARDSGVPMDY	9.97884e-06
ARDRYYGSSDY	9.97884e-06
ARDRYDYAMDY	9.97884e-06
ARDRVITAD	9.97884e-06
ARDRQSLYFDY	9.97884e-06
ARDRPMDYFDY	9.97884e-06
ARDRLDGSSPYWYFDV	9.97884e-06
ARDRGNYAMDY	9.97884e-06
ARDRD	9.97884e-06
ARDPYDYDDYYAMDY	9.97884e-06
ARDPSMITTPLDY	9.97884e-06
ARDPDGYYFDY	9.97884e-06
ARDNVYFDY	9.97884e-06
ARDNPRLAY	9.97884e-06
ARDLYYDYDFDY	9.97884e-06
ARDLLRLLFDY	9.97884e-06
ARDLGPYYFDY	9.97884e-06
ARDKRDGYYWYFDV	9.97884e-06
ARDKGLWVAY	9.97884e-06
ARDINYYGSYYWYFDV	9.97884e-06
ARDGYYRFAY	9.97884e-06
ARDGYSFAY	9.97884e-06
ARDGYLDY	9.97884e-06
ARDGTPYFDY	9.97884e-06
ARDGTGTEAMDY	9.97884e-06
ARDGSSYVDWYFDV	9.97884e-06
ARDGSSLYYAMDY	9.97884e-06
ARDGNYVGDAMYY	9.97884e-06
ARDGNYRYFDV	9.97884e-06
ARDGNYQGFAY	9.97884e-06
ARDGNYEAWFAY	9.97884e-06
ARDGNWERFAY	9.97884e-06
ARDGGWYFDY	9.97884e-06
ARDGGTTVGDYFDY	9.97884e-06
ARDGGNYWFAY	9.97884e-06
ARDGGNYEVDY	9.97884e-06
ARDEDSSGYLGPWFAY	9.97884e-06
ARDDYDGRRFAY	9.97884e-06
ARDDYAWFAY	9.97884e-06
ARDDGY	9.97884e-06
ARDDAY	9.97884e-06
ARDAHY	9.97884e-06
ARCYDGPFYAMDY	9.97884e-06
ARCLVYGNSGAMDY	9.97884e-06
ARAYYGSSYWYFDV	9.97884e-06
ARAYYGNFYYAMDY	9.97884e-06
ARAYYGNFYAMDY	9.97884e-06
ARAYRYYYVMDY	9.97884e-06
ARAYRYDSYAMDY	9.97884e-06
ARAVDY	9.97884e-06
ARASYWYFDV	9.97884e-06
ARAPDGYYSYYYAMDY	9.97884e-06
ARANRYDAMDY	9.97884e-06
ARALYDYDVAY	9.97884e-06
ARALSTMTSWFAY	9.97884e-06
ARAHYYGSSYGYFDV	9.97884e-06
ARAGYRPWFAY	9.97884e-06
ARAGYGSRGGYYFDY	9.97884e-06
ARAGTMRYFDV	9.97884e-06
ARAGKGYAMDY	9.97884e-06
ARAGKDYAMDY	9.97884e-06
ARAAPTATSWFAY	9.97884e-06
APYGNTWFAY	9.97884e-06
APTGPFAY	9.97884e-06
APIYYDYWFAY	9.97884e-06
ANWSWFAY	9.97884e-06
ANWDWYLDV	9.97884e-06
ANWDWYFNV	9.97884e-06
ANWDEWGFAY	9.97884e-06
ANWDADY	9.97884e-06
ANQDY	9.97884e-06
ANNPY	9.97884e-06
ALYGNHGAMDY	9.97884e-06
ALTPFAY	9.97884e-06
ALKLGRGFAY	9.97884e-06
ALGWFAY	9.97884e-06
ALFAY	9.97884e-06
AKYYYGSYWYFDV	9.97884e-06
AKTHSSGYYYYAMDY	9.97884e-06
AKTARATYFDY	9.97884e-06
AKRLFDY	9.97884e-06
AKRGYDYPFAY	9.97884e-06
AKPYYFDY	9.97884e-06
AKPGYDYAMDY	9.97884e-06
AKPFHY	9.97884e-06
AKNYGSSYYFDY	9.97884e-06
AKNTGNFYFDY	9.97884e-06
AKNEGWPYWYFDV	9.97884e-06
AKLTMITTGFAY	9.97884e-06
AKKKLRRDYYVMDY	9.97884e-06
AKKDDYAWFAY	9.97884e-06
AKIHYYGRGFAY	9.97884e-06
AKHPGAY	9.97884e-06
AKHGTGYYAMDY	9.97884e-06
AKGYFDV	9.97884e-06
AKGYAMDY	9.97884e-06
AKEGRQLGLRNWFAY	9.97884e-06
AIYYYGSSYYFDY	9.97884e-06
AIYDYDVPY	9.97884e-06
AIYDGYYFDY	9.97884e-06
AIPYYGYYAMDY	9.97884e-06
AIMISFAY	9.97884e-06
AILTAY	9.97884e-06
AIITTVDY	9.97884e-06
AIHYGNYAMDY	9.97884e-06
AIFTTVVTTRDY	9.97884e-06
AIDYYGSSGLAY	9.97884e-06
AGYGRGFAY	9.97884e-06
AGNWFAY	9.97884e-06
AGNRIYYAMDY	9.97884e-06
AGNDY	9.97884e-06
AGKGDFSSFAY	9.97884e-06
AGGNGLEDY	9.97884e-06
AGDRYGYWYFDV	9.97884e-06
AETGTYYAMDY	9.97884e-06
ADYDYLVWYFDV	9.97884e-06
ADYDWYFDV	9.97884e-06
AAYGSSYFDY	9.97884e-06
AAREWDRYYFDY	9.97884e-06
AAIYYGYIYYYAMDY	9.97884e-06
AAHDGDY	9.97884e-06
ARWHGSRYFDV	9.90757e-05
ARQDGFY	9.90757e-05
ARLYLYAMDY	9.90757e-05
ARHPYYDFDGGFAY	9.90757e-05
ARGGNYGKIDY	9.90757e-05
ARGGFFDY	9.90757e-05
ARGFYYGSSYYYYAMDY	9.90757e-05
ANFDY	9.90757e-05
VRHKESSYFDY	9.83629e-05
TRGAY	9.83629e-05
TNYYGSSWYFDV	9.83629e-05
AYGNYGFAY	9.83629e-05
AVYYDYGGYNYAMDY	9.83629e-05
ASGSSFAY	9.83629e-05
ARWGYDYDRAWFAY	9.83629e-05
ARSYGNYDPWFAY	9.83629e-05
ARSGYYYAMDY	9.83629e-05
ARRPATAWYFDV	9.83629e-05
ARRGHGRGYAMDY	9.83629e-05
ARQLGLAWFAY	9.83629e-05
ARNWYYFDY	9.83629e-05
ARLPFDY	9.83629e-05
ARKDGYYYFDY	9.83629e-05
ARDYGNYFDY	9.83629e-05
ARDRAYYAMDY	9.83629e-05
ARANWDYFDY	9.83629e-05
ANWAWFAY	9.83629e-05
TREGTGLWFAY	9.76501e-05
ARYGNYYAMDY	9.76501e-05
ARWRQLGYFDY	9.76501e-05
ARTDYFDY	9.76501e-05
ARSQLGLPYYFDY	9.76501e-05
ARNNYVYYYVMDY	9.76501e-05
ARGYGNYPFFDY	9.76501e-05
ARGGNYAFDY	9.76501e-05
ARELGRN	9.76501e-05
AREITRYFDY	9.76501e-05
AGSGLLRDYAMDY	9.76501e-05
TRSGGLRRGGYAMDY	9.69373e-05
ARTGDY	9.69373e-05
ARREGDPFDY	9.69373e-05
ARQLGLAY	9.69373e-05
ARNYGSSYWYFDV	9.69373e-05
ARGEYDAWFAY	9.69373e-05
ARGDGYPYWYFDV	9.69373e-05
ALYDGYGPFDY	9.69373e-05
ARWVYGSSYFDY	9.62246e-05
ARHDPPIYYGYAWFAY	9.62246e-05
ARGGWGYWYFDV	9.62246e-05
ARGDYDAWFAY	9.62246e-05
AREGLRRKTPCAY	9.62246e-05
ATAYYGNYFDY	9.55118e-05
ASSGYAMDY	9.55118e-05
ARLVYYGNFAY	9.55118e-05
ARGYYGSSPYYYAMDY	9.55118e-05
ARGPPWGAMDY	9.55118e-05
ARDGDGYLAWFAY	9.55118e-05
TRPGNYDYFDY	9.4799e-05
NVYSLYAMDY	9.4799e-05
GRGGYDEVAY	9.4799e-05
GREGDGFRYYYAMDY	9.4799e-05
AYYRYDY	9.4799e-05
ARRLLDY	9.4799e-05
ANLRAY	9.4799e-05
ANHYYGSLFAWFAY	9.4799e-05
VRQGDGYWFAY	9.40863e-05
TRPDWDSYYFDY	9.40863e-05
TRDGYWYFDV	9.40863e-05
TRDDYEEGAMDY	9.40863e-05
ASAIYYGYDKGAMDY	9.40863e-05
ARTPLTGYAMDY	9.40863e-05
ARRYGNYYAMDY	9.40863e-05
ARRITTGPVYAMDY	9.40863e-05
ARDNYAMDY	9.40863e-05
ARDGNYRFDY	9.40863e-05
AKKGTGTWFAY	9.40863e-05
TRSSYGYDYFDY	9.33735e-05
TITTVDY	9.33735e-05
LIYDGY	9.33735e-05
ATYRYDGVAY	9.33735e-05
ATVAY	9.33735e-05
ATTGFDY	9.33735e-05
ARYFFDY	9.33735e-05
ARYDGYYFDY	9.33735e-05
ARWFNFYFDY	9.33735e-05
ARRDYGSSSWFAY	9.33735e-05
ARNYAMDY	9.33735e-05
ARHGGYFPYYYAMDY	9.33735e-05
ARGRWGFDY	9.33735e-05
ARELRGLMDY	9.33735e-05
ARCLRTYNYAMDY	9.33735e-05
VYYYGSSYYAMDY	9.26607e-06
VYGAWFAY	9.26607e-06
VVRRRGYAMDY	9.26607e-06
VSSYYYAMDY	9.26607e-06
VSQLGPAWFAY	9.26607e-06
VSLWGWAMDY	9.26607e-06
VSGNYDY	9.26607e-06
VRYGDYYFDV	9.26607e-06
VRVYDYDGFAY	9.26607e-06
VRVYDGYYGFDY	9.26607e-06
VRTARAYYAMDY	9.26607e-06
VRSRYDVGKAY	9.26607e-06
VRRYFDY	9.26607e-06
VRRGPYYGSSYWYFDV	9.26607e-06
VRQYDRGSYYFDY	9.26607e-06
VRHPYGSRIDYAMDY	9.26607e-06
VRHKNYGSSYDYFDY	9.26607e-06
VRHEGNYYAMDY	9.26607e-06
VRHDGYWFAY	9.26607e-06
VRHAYDYDGGRYFDV	9.26607e-06
VRGGTGSHFDY	9.26607e-06
VRGFAY	9.26607e-06
VRDRLTGHMDY	9.26607e-06
VRDPY	9.26607e-06
VRDNYAMDY	9.26607e-06
VRDGNYAMDY	9.26607e-06
VRARGDY	9.26607e-06
VLSTFLTTAAMDY	9.26607e-06
VGYYYAMDY	9.26607e-06
TYYGSSYAMDY	9.26607e-06
TYGNYELDY	9.26607e-06
TTYSAY	9.26607e-06
TTPGFAY	9.26607e-06
TTMDY	9.26607e-06
TSYGNY	9.26607e-06
TSRAMDY	9.26607e-06
TSPYYRYDEAEPDAGY	9.26607e-06
TSLYGNGFAY	9.26607e-06
TSGTGFDY	9.26607e-06
TRYYDYYFDY	9.26607e-06
TRYGSDY	9.26607e-06
TRYGNYAMDY	9.26607e-06
TRWYYAMDY	9.26607e-06
TRVQLTGKAWFAY	9.26607e-06
TRVKYGNYPFAY	9.26607e-06
TRVGQGSGYVGAMDY	9.26607e-06
TRTRRYFDV	9.26607e-06
TRTEDYAFAY	9.26607e-06
TRTAYYRYDGYWYFDV	9.26607e-06
TRSWLLLFAY	9.26607e-06
TRSVYYRDPYYYAMDY	9.26607e-06
TRSVDY	9.26607e-06
TRSRGYGPAWFAY	9.26607e-06
TRSKLLLSYVLDY	9.26607e-06
TRSGTGT	9.26607e-06
TRSGNY	9.26607e-06
TRRYYGSSWYFDV	9.26607e-06
TRREGLRSWYFDV	9.26607e-06
TRPYYGSSRSWFAY	9.26607e-06
TRPVAY	9.26607e-06
TRPTSWYFDV	9.26607e-06
TRPLDYYGSSYDY	9.26607e-06
TRPIDGYYGFAY	9.26607e-06
TRPAY	9.26607e-06
TRNYVYVDSSYFDY	9.26607e-06
TRNYGREAYYFDY	9.26607e-06
TRNGDWYFDV	9.26607e-06
TRNAMDY	9.26607e-06
TRLTGTWFAY	9.26607e-06
TRLLEGSFDY	9.26607e-06
TRLGRDY	9.26607e-06
TRLGGNPYYAMDY	9.26607e-06
TRILYYAMDY	9.26607e-06
TRGYGSSWYFDV	9.26607e-06
TRGVHYYGYWYFDV	9.26607e-06
TRGRDAVLRGFAY	9.26607e-06
TRGNYGYYFDY	9.26607e-06
TRGGYGNYEFAY	9.26607e-06
TRGGNYAMDY	9.26607e-06
TRGGMDY	9.26607e-06
TRGELGLPYYFDY	9.26607e-06
TRGDAGRGYIHYAMDY	9.26607e-06
TREVLQGMDY	9.26607e-06
TREGYWYFDV	9.26607e-06
TREGNYWYFDV	9.26607e-06
TREGNTWFAY	9.26607e-06
TREGNPAWFAY	9.26607e-06
TREGGYYGPFAY	9.26607e-06
TREDY	9.26607e-06
TRDYYGSSYWYFDV	9.26607e-06
TRDYGSSYWYFDV	9.26607e-06
TRDYGNYPWFAY	9.26607e-06
TRDGTFAY	9.26607e-06
TRDGTEWYFDV	9.26607e-06
TRDGSSPFEY	9.26607e-06
TRDGSSPFAY	9.26607e-06
TRDGNYAMDY	9.26607e-06
TRDGITTDYAMDY	9.26607e-06
TRCYYGNYYAMDY	9.26607e-06
TPYYRYAWFAY	9.26607e-06
TPVWFAY	9.26607e-06
TPNWDGFTY	9.26607e-06
TKWDY	9.26607e-06
TKGYDYGFFAY	9.26607e-06
TITGLDY	9.26607e-06
TISPFHYYGYGGFDY	9.26607e-06
TILPYYYGSSYRIFDV	9.26607e-06
TILGWFAY	9.26607e-06
TILDYDFDY	9.26607e-06
TGTDWYFDV	9.26607e-06
TGGYSFAY	9.26607e-06
SYYSSYFDY	9.26607e-06
STGTAY	9.26607e-06
SRYGSPYWYFDV	9.26607e-06
SRIFTTVVDYFDY	9.26607e-06
SLLSD	9.26607e-06
SKSLFDY	9.26607e-06
NYYPMDY	9.26607e-06
NVRFAY	9.26607e-06
NVDYYGTSFAY	9.26607e-06
NPFYYYGSSYAMDY	9.26607e-06
NLYYGHYPFAY	9.26607e-06
NGNYGYFDV	9.26607e-06
NFPYDYDAWFAY	9.26607e-06
NAWSTTVVADYFDY	9.26607e-06
NANWDY	9.26607e-06
NAGGY	9.26607e-06
NAELGLRHIYNVEVYYAMDY	9.26607e-06
NADGNYPAY	9.26607e-06
KRYRYRYGFDY	9.26607e-06
KRSVD	9.26607e-06
KRSQDYFDY	9.26607e-06
KRSMAWFAY	9.26607e-05
KRSANWDFDY	9.26607e-06
KGSPAY	9.26607e-06
IDAMDY	9.26607e-06
GYDYGRGDFDY	9.26607e-06
GSYYGNYWYFDV	9.26607e-06
GSTVVEGGYFDV	9.26607e-06
GSGTYGDY	9.26607e-06
GSGTTATFFDY	9.26607e-06
GSDGNSYAMDY	9.26607e-06
GRSGAGVYGNEGWFAY	9.26607e-05
GRKDSYGYDVGY	9.26607e-06
GRGDSGSSYDYYAMDY	9.26607e-06
GRAENFDY	9.26607e-06
GNYY	9.26607e-06
GMITTYYAMDY	9.26607e-06
GMDYGSSWFAY	9.26607e-06
GKNYGSSSYFDY	9.26607e-06
GGGSWFAY	9.26607e-06
ESHYYGSTPYYFDY	9.26607e-06
ERD	9.26607e-06
DRTYYGSSFDY	9.26607e-06
AYYGSSYGY	9.26607e-06
AYGSAWFAY	9.26607e-06
AVYYRYDGAWFAY	9.26607e-06
AVNWAY	9.26607e-06
ATSPLTGFAY	9.26607e-06
ATRYYGNYAMDY	9.26607e-06
ATRLPPYAMDY	9.26607e-06
ATPYYYGSSYAMDY	9.26607e-05
ATPYYFGSSYAMDY	9.26607e-06
ATDFDY	9.26607e-06
ASYYRYSLAY	9.26607e-06
ASYYGSSYWFAY	9.26607e-06
ASYYGSRFAY	9.26607e-06
ASYYGGSYFDY	9.26607e-06
ASYYDYDYFDY	9.26607e-06
ASYGYDGRYAMDY	9.26607e-06
ASYGNSYAMDY	9.26607e-06
ASYDGYYSWYAMDY	9.26607e-05
ASWGWLLQAIDY	9.26607e-06
ASWDRDRDYFDY	9.26607e-06
ASVYGNYAMDY	9.26607e-06
ASSYYGNYYAMDY	9.26607e-06
ASSSYAMDY	9.26607e-05
ASRYFDV	9.26607e-06
ASRLRY	9.26607e-06
ASRGAY	9.26607e-06
ASRDHYYGSSYLYAMDY	9.26607e-06
ASPYPIGRNYFDY	9.26607e-06
ASPWDVGY	9.26607e-06
ASPIITHAMDY	9.26607e-06
ASPFYYGYTWFAY	9.26607e-06
ASNYYGSSYWYFDV	9.26607e-06
ASNWYFDV	9.26607e-06
ASNSWFAY	9.26607e-06
ASLYYGSSYAFDY	9.26607e-06
ASLYDGYYGGYYFDY	9.26607e-06
ASLSSYAMDY	9.26607e-06
ASLRWLRFDY	9.26607e-06
ASLLRLGAMDY	9.26607e-06
ASLIYWYFDV	9.26607e-06
ASLGRRWYFDV	9.26607e-06
ASLAWFAY	9.26607e-06
ASIYRYDGYAMDY	9.26607e-06
ASHYGNWGFAY	9.26607e-06
ASHDYGYYYAMDY	9.26607e-06
ASHDYAMDY	9.26607e-06
ASGWLLPYYAMDY	9.26607e-06
ASGRFGYRYESAY	9.26607e-06
ASGNY	9.26607e-06
ASGIWFAY	9.26607e-06
ASGGTDY	9.26607e-06
ASGEVRRSY	9.26607e-06
ASGALKVVAPYYYAMDY	9.26607e-06
ASFITTVAY	9.26607e-06
ASDYYGYFDV	9.26607e-06
ASAAYYGNSFAY	9.26607e-06
ASAATMITTFDQ	9.26607e-06
ARYYYGYYAMDY	9.26607e-06
ARYYYGSSYYYAMDY	9.26607e-06
ARYYYGSSYRYFDV	9.26607e-06
ARYYYGNYGSFAY	9.26607e-06
ARYYGSSSLYAMDY	9.26607e-06
ARYYGSSGYAMDY	9.26607e-06
ARYYGKGYFDV	9.26607e-06
ARYYGDY	9.26607e-06
ARYVEGFAY	9.26607e-06
ARYSSASAY	9.26607e-06
ARYRYYGYYFDY	9.26607e-06
ARYRYFAY	9.26607e-06
ARYRYDGDCFDY	9.26607e-06
ARYRWDGPLFAY	9.26607e-06
ARYPDGYYPAY	9.26607e-06
ARYNYGSSSFAY	9.26607e-06
ARYNY	9.26607e-06
ARYLGDY	9.26607e-06
ARYLDY	9.26607e-06
ARYGYYWYFDV	9.26607e-06
ARYGYGGFAY	9.26607e-06
ARYGYDGYYFDY	9.26607e-06
ARYGTFDY	9.26607e-06
ARYGNYVRYYAMDY	9.26607e-06
ARYGNHVWFAY	9.26607e-06
ARYGNGDYAMDY	9.26607e-06
ARYGNFDY	9.26607e-06
ARYGLWLTYYFDY	9.26607e-06
ARYGIYYGYSYAMDY	9.26607e-06
ARYGGSSHWYFDV	9.26607e-06
ARYGGGYPFAY	9.26607e-06
ARYGFDY	9.26607e-06
ARYGDGYLYYFDY	9.26607e-06
ARYFLYYFDY	9.26607e-06
ARYDYDGTLAY	9.26607e-06
ARYDY	9.26607e-05
ARYDGYYVWYFDV	9.26607e-06
ARYDGYYAY	9.26607e-06
ARYDGDYAMDY	9.26607e-06
ARWYYGYFDY	9.26607e-06
ARWVSPHYAMDY	9.26607e-06
ARWVLGPFAY	9.26607e-06
ARWVANWDYYAMDY	9.26607e-06
ARWRYYAMDY	9.26607e-06
ARWRYGNYDYFDY	9.26607e-06
ARWRMMSDYDLYYAMDY	9.26607e-06
ARWRLGEGNFDY	9.26607e-06
ARWRGNWGAY	9.26607e-06
ARWREFAY	9.26607e-06
ARWNYGSSYAMDY	9.26607e-06
ARWLMGYNFDY	9.26607e-06
ARWLLRRENAMDY	9.26607e-06
ARWKDYGHYYAMDY	9.26607e-06
ARWGYVPYAMDY	9.26607e-06
ARWGYGSSFYAMDY	9.26607e-06
ARWGYGNYFDY	9.26607e-06
ARWGVSTMNYFDY	9.26607e-06
ARWGSTMITTRAY	9.26607e-06
ARWGLPNVYAMDY	9.26607e-06
ARWGILPY	9.26607e-06
ARWGGNYAYYFDY	9.26607e-06
ARWGAPRGMDY	9.26607e-06
ARWFLN	9.26607e-06
ARWEMGYAMDY	9.26607e-06
ARWELTGTYYFDY	9.26607e-06
ARWEGSYDYYAMDY	9.26607e-06
ARWDYYAMDY	9.26607e-06
ARWDYGNSWFPY	9.26607e-06
ARWDWFAY	9.26607e-06
ARWDGNYFDY	9.26607e-06
ARVYDYDAYFDC	9.26607e-06
ARVWDWYFDV	9.26607e-06
ARVPSLRGYAVDY	9.26607e-06
ARVNWDKEAMDY	9.26607e-06
ARVGYYGSSYAMDY	9.26607e-06
ARVGSYYGNY	9.26607e-06
ARVGNYDWYFDV	9.26607e-06
ARVDYGGLAWFAY	9.26607e-06
ARVDYDYACLDY	9.26607e-06
ARTYGSSPFAY	9.26607e-06
ARTYGSRRDWYFDV	9.26607e-06
ARTTYGNQAPFAY	9.26607e-06
ARTTVVASVDY	9.26607e-06
ARTSSGYGFDY	9.26607e-06
ARTSMITNAMDY	9.26607e-06
ARTRYGNYDYAMDY	9.26607e-06
ARTRYDVDY	9.26607e-06
ARTRAMDY	9.26607e-06
ARTPDWYFDV	9.26607e-06
ARTNWVFDY	9.26607e-06
ARTLAY	9.26607e-06
ARTGYFDV	9.26607e-06
ARTGTWYFDV	9.26607e-06
ARTGTSPFDY	9.26607e-06
ARTGPPVGDY	9.26607e-06
ARTGKYGKGAFDY	9.26607e-06
ARTGFYAMDY	9.26607e-06
ARTGAARATSWFAY	9.26607e-06
ARTFNYDGYDYVDY	9.26607e-06
ARTEVRHYYAMDY	9.26607e-06
ARTETTVGGDFDV	9.26607e-06
ARSYYRYDR	9.26607e-06
ARSYYGSSYDY	9.26607e-06
ARSYYGNYFDY	9.26607e-06
ARSYYGNYAFFMDY	9.26607e-06
ARSYYDYDRFAY	9.26607e-06
ARSYRYDGRGYAMDY	9.26607e-06
ARSYGSSYWFAY	9.26607e-06
ARSWDYAMDY	9.26607e-06
ARSVVATEGFAY	9.26607e-06
ARSVGITTVFDY	9.26607e-06
ARSTYAMDY	9.26607e-06
ARSTTVALDY	9.26607e-06
ARSSYTYDDYFPY	9.26607e-06
ARSSYNPSLYAMDY	9.26607e-06
ARSSYGY	9.26607e-06
ARSSNWYFDY	9.26607e-06
ARSSLDY	9.26607e-06
ARSRYGYDTAY	9.26607e-06
ARSRYDDIAY	9.26607e-06
ARSRWDVAYYYAMDY	9.26607e-06
ARSRLYGNYVNFDY	9.26607e-06
ARSRLRRRLPYYYAMDY	9.26607e-06
ARSRGYAMDY	9.26607e-06
ARSRGSSYPAWFAY	9.26607e-06
ARSRDYAMDY	9.26607e-06
ARSRDGPFAY	9.26607e-06
ARSPTYAMDY	9.26607e-06
ARSPLGPYWYFDV	9.26607e-06
ARSPGTGFDY	9.26607e-06
ARSPFDY	9.26607e-06
ARSNYGPDY	9.26607e-06
ARSNRYDGFAY	9.26607e-06
ARSNAWFAY	9.26607e-06
ARSMYVWLRRRSYAMDY	9.26607e-06
ARSLYDGYYAWFAY	9.26607e-06
ARSLSSSWFAY	9.26607e-06
ARSLLYYDYDWFAY	9.26607e-06
ARSLAPDY	9.26607e-06
ARSIYDGYWGYFDV	9.26607e-06
ARSIVWDY	9.26607e-06
ARSITTATWFAY	9.26607e-06
ARSGYYY	9.26607e-06
ARSGYGNPFAY	9.26607e-06
ARSGTVAWFAY	9.26607e-06
ARSGTTATGAMDY	9.26607e-06
ARSGTGYAMDY	9.26607e-06
ARSGSSYYAMDY	9.26607e-06
ARSGRYDKDFDY	9.26607e-06
ARSGRWLLHYYYAMDY	9.26607e-06
ARSGPYYAMDY	9.26607e-06
ARSGNYGYNYAMDY	9.26607e-06
ARSGNLYYYAMDY	9.26607e-06
ARSGMAY	9.26607e-06
ARSGLYAMDY	9.26607e-06
ARSGLRLPDY	9.26607e-06
ARSGIYYFDY	9.26607e-06
ARSGITTVVEWYFDV	9.26607e-06
ARSGGTIDY	9.26607e-06
ARSGGSTAWFAY	9.26607e-06
ARSGGNYADNY	9.26607e-06
ARSFYYYGKAWFAY	9.26607e-06
ARSFITTVGYFDV	9.26607e-06
ARSFFAY	9.26607e-06
ARSFDYRYDDY	9.26607e-06
ARSEDYDAAY	9.26607e-06
ARSDYYGYAMDY	9.26607e-06
ARSDYYGSIDY	9.26607e-06
ARSDYGSSLYAMDY	9.26607e-06
ARSDRYFDY	9.26607e-06
ARSDGDY	9.26607e-06
ARSAYYAYYFDY	9.26607e-06
ARSAVPVRFDY	9.26607e-06
ARSAPLLYFDY	9.26607e-06
ARSANWDYFDY	9.26607e-06
ARRYGSSYGYFDV	9.26607e-06
ARRYGNHHGGYAMDY	9.26607e-06
ARRYGFDY	9.26607e-06
ARRWALDY	9.26607e-06
ARRVYGSHYYAMDY	9.26607e-06
ARRVVAWVYWYFDV	9.26607e-06
ARRVANWAFDY	9.26607e-06
ARRTAY	9.26607e-06
ARRSYAMDY	9.26607e-06
ARRSNWDYFDY	9.26607e-06
ARRSITTATFDY	9.26607e-06
ARRSGDYFDY	9.26607e-06
ARRSFSSSFDY	9.26607e-06
ARRSFAY	9.26607e-06
ARRRYFDV	9.26607e-06
ARRRLRSYWYFDV	9.26607e-06
ARRRDWYFDV	9.26607e-06
ARRQLGPFDY	9.26607e-06
ARRNWDYFDY	9.26607e-06
ARRLTTATGYAMDY	9.26607e-06
ARRLSNNAMDY	9.26607e-06
ARRLLYYYAMDY	9.26607e-06
ARRLGRGYFDY	9.26607e-06
ARRIYYYGSSWYFDV	9.26607e-06
ARRITTDWYFDV	9.26607e-06
ARRGYPYAMDY	9.26607e-06
ARRGYGSPYYAMDY	9.26607e-06
ARRGYGNYLDY	9.26607e-06
ARRGYGNSWFAY	9.26607e-06
ARRGYDYEHFDY	9.26607e-06
ARRGTTEGF	9.26607e-06
ARRGRSWFAY	9.26607e-06
ARRGQLGSYFDY	9.26607e-06
ARRGNYPYFDY	9.26607e-06
ARRGLLWPYYFDY	9.26607e-06
ARRGKGETPFAY	9.26607e-06
ARRGITTASFAY	9.26607e-06
ARRGIPFAY	9.26607e-06
ARRGHPYYFDY	9.26607e-06
ARRGHLRAWFAY	9.26607e-06
ARRGHFDY	9.26607e-06
ARRGGYRYDVGGFMDY	9.26607e-06
ARRGDGKGFAY	9.26607e-06
ARRFQYYFDY	9.26607e-06
ARREYYGSSYVAY	9.26607e-06
ARREDYYGSSPSDY	9.26607e-06
ARRDYYGYYFDY	9.26607e-06
ARRDYYGSSYAFDY	9.26607e-06
ARRDYRYDAYFDY	9.26607e-06
ARRDYDGFAY	9.26607e-06
ARRDYDGAWFAY	9.26607e-06
ARRDWDGNY	9.26607e-06
ARRDV	9.26607e-06
ARRDSSGYWFAY	9.26607e-06
ARRDGYHY	9.26607e-06
ARRAPHRYGDAMDY	9.26607e-06
ARRANWDYAMDY	9.26607e-06
ARRAGAY	9.26607e-06
ARQNDYDADWYFDV	9.26607e-06
ARQLTGTHYFDY	9.26607e-06
ARQLGLNYAMDY	9.26607e-06
ARQLDWYFDV	9.26607e-06
ARQKVRRRGHYFDY	9.26607e-06
ARQGYYGSSPWFAY	9.26607e-06
ARQGYFDV	9.26607e-06
ARQGIYDGYYKGVDC	9.26607e-06
ARQDYKYDDFHFDY	9.26607e-06
ARQDYGYYFDY	9.26607e-06
ARQDGNYWYFDV	9.26607e-06
ARQALDY	9.26607e-06
ARPYYYGSSPFAY	9.26607e-06
ARPYY	9.26607e-06
ARPYGLDY	9.26607e-06
ARPYDY	9.26607e-06
ARPWGNPWFAY	9.26607e-06
ARPTMITATSWFAY	9.26607e-06
ARPTGRLRGYYAMDY	9.26607e-06
ARPTAGAMDY	9.26607e-06
ARPRYGSSPFDY	9.26607e-06
ARPRTSYDVDFDV	9.26607e-06
ARPRLLRLRRNYAMDY	9.26607e-06
ARPPYRGAMDY	9.26607e-06
ARPPFAY	9.26607e-06
ARPNSLLRLRGAMDY	9.26607e-05
ARPNLLLRYFDY	9.26607e-06
ARPLLRLGPFAY	9.26607e-06
ARPGRYDYFDY	9.26607e-06
ARPGFDY	9.26607e-06
ARPGDYDAWFAY	9.26607e-06
ARPAFYDGYYGAMDY	9.26607e-06
ARNYYYGSSYYYAMDY	9.26607e-06
ARNYYGSSYSAMDY	9.26607e-06
ARNYYGSSQDY	9.26607e-05
ARNYRYDLGY	9.26607e-06
ARNYRYDGYYFDY	9.26607e-06
ARNYGSSWYFDV	9.26607e-06
ARNYGNYGYYAMDY	9.26607e-06
ARNWLYYGNYYAMDY	9.26607e-06
ARNWGLRQLNAMDY	9.26607e-06
ARNWDGGAY	9.26607e-06
ARNSRYYTMDY	9.26607e-06
ARNRYDTWFAY	9.26607e-06
ARNRYDSYAMDY	9.26607e-06
ARNRGDYDYYYAMDY	9.26607e-06
ARNRDYAMDY	9.26607e-06
ARNQLGRRYFDS	9.26607e-06
ARNLLRLRYFDV	9.26607e-06
ARNIRLTGTTWYFDV	9.26607e-06
ARNGYAWFAY	9.26607e-06
ARNGVRRYWYFDV	9.26607e-06
ARNGNY	9.26607e-06
ARNGGLYFDY	9.26607e-06
ARNFFDY	9.26607e-06
ARNERDGNYGEAMDY	9.26607e-06
ARNDYDGYYFDY	9.26607e-06
ARNDYDDRSSFDY	9.26607e-06
ARNDGYGYYAMDY	9.26607e-06
ARNDGYGYFDV	9.26607e-06
ARNDGVWFAY	9.26607e-06
ARMGYGNPFAY	9.26607e-06
ARMGFAY	9.26607e-06
ARMGDYYAWFAY	9.26607e-06
ARLYYYGYFDV	9.26607e-06
ARLYGNAWFAY	9.26607e-06
ARLYDYDVGWFAY	9.26607e-06
ARLYDPWAMDY	9.26607e-06
ARLTGYYFDY	9.26607e-06
ARLRVYYDYDEGAMDY	9.26607e-06
ARLRAY	9.26607e-06
ARLNWD	9.26607e-06
ARLNTTVVTPFDY	9.26607e-06
ARLIFYAMDY	9.26607e-06
ARLHYYGYYYAMDY	9.26607e-06
ARLGRDYAMDY	9.26607e-06
ARLGEGAY	9.26607e-06
ARLETWFAY	9.26607e-06
ARLDYGSSYAWFAY	9.26607e-06
ARLDSSGYVGSWFAY	9.26607e-06
ARLDGYYWYFDV	9.26607e-06
ARLDFDY	9.26607e-06
ARLDDGYFYAMDY	9.26607e-06
ARLAYFDV	9.26607e-06
ARKYGNSWFAY	9.26607e-06
ARKYDGYYHY	9.26607e-06
ARKTPNWDAMDY	9.26607e-06
ARKGSSYLFDY	9.26607e-06
ARKGLRYYAMDY	9.26607e-06
ARKGGYYRYDDY	9.26607e-06
ARKGDDGYYGYYFDY	9.26607e-06
ARKFDY	9.26607e-06
ARKEDGPYAMDY	9.26607e-06
ARKDYDFDY	9.26607e-06
ARKDGYYAMDY	9.26607e-06
ARKDGNYYAMDY	9.26607e-06
ARKDGNLRGH	9.26607e-06
ARKAGLAWFAY	9.26607e-06
ARKAARGTTDY	9.26607e-06
ARIYYGYEMDY	9.26607e-06
ARIYYGSSYAMDY	9.26607e-06
ARIYYDYEFAY	9.26607e-06
ARIYYDYDAY	9.26607e-06
ARIYDGYYYAMDY	9.26607e-06
ARIYDGYYDY	9.26607e-06
ARITTVVGGFAY	9.26607e-06
ARITTVVEKGPGSWFAY	9.26607e-06
ARITTVVAKDY	9.26607e-06
ARISWGWVAY	9.26607e-06
ARIRARTAPYAMDY	9.26607e-06
ARINYGYAMDY	9.26607e-06
ARILRYFDY	9.26607e-05
ARIKYGNYYAMDY	9.26607e-06
ARIGYRYHYFDY	9.26607e-06
ARIGGRRGRRDAMDY	9.26607e-06
ARIFAY	9.26607e-06
ARHYYYAMDY	9.26607e-06
ARHYYGNYYAMDY	9.26607e-06
ARHYGYYAMDY	9.26607e-06
ARHYGYVMDY	9.26607e-06
ARHYGSSYGFAY	9.26607e-06
ARHWRNYAMDY	9.26607e-06
ARHVDYGNFAWFAY	9.26607e-06
ARHSTALYWYFDV	9.26607e-06
ARHSGYAMDY	9.26607e-06
ARHRYDYYAMDY	9.26607e-06
ARHRDGNPFAY	9.26607e-06
ARHLTGTGYYFDY	9.26607e-06
ARHLLSYAMDY	9.26607e-06
ARHKSDGYHYFDY	9.26607e-06
ARHIYDGYSFYAMDY	9.26607e-06
ARHHGYYDY	9.26607e-06
ARHHGFAY	9.26607e-06
ARHGYYGSSFDY	9.26607e-06
ARHGYSAWFAY	9.26607e-06
ARHGYDY	9.26607e-06
ARHGVYDYDGDY	9.26607e-06
ARHGNYVAMDY	9.26607e-06
ARHGNYRYFDY	9.26607e-06
ARHGKIYYGNYYAMDY	9.26607e-06
ARHGKENWYFDV	9.26607e-06
ARHGGGYSITFAY	9.26607e-06
ARHGAYYGNYGKVFDY	9.26607e-06
ARHGANWDDWFAY	9.26607e-06
ARHERLYYFDY	9.26607e-06
ARHELQGYFDV	9.26607e-06
ARHEGGVYDGYYGFAY	9.26607e-06
ARHEAYYRYAFAY	9.26607e-06
ARHEATLYYFDY	9.26607e-06
ARHAPNWSWFAY	9.26607e-06
ARGYYYGSGPWFAY	9.26607e-06
ARGYYGSSYGWFAY	9.26607e-06
ARGYYGSSYGFDV	9.26607e-06
ARGYYGSSPYWYFDV	9.26607e-06
ARGYYGSNYWYFDV	9.26607e-06
ARGYYGSIFDY	9.26607e-06
ARGYYDYDYFDY	9.26607e-06
ARGYSDY	9.26607e-06
ARGYGYLDY	9.26607e-06
ARGYGSSYGFAY	9.26607e-06
ARGYGRHFDY	9.26607e-06
ARGYGNYGYYFDY	9.26607e-06
ARGYGNYAMDY	9.26607e-06
ARGYGNCYYFDY	9.26607e-06
ARGWLQDY	9.26607e-06
ARGVTTVVSFYWYFDV	9.26607e-06
ARGVPRFDY	9.26607e-06
ARGTTVVATRYWYFDV	9.26607e-06
ARGTTVFDY	9.26607e-06
ARGTREGYFDY	9.26607e-06
ARGTNLLWLPYAMDY	9.26607e-06
ARGTDLGIYYGNYVDY	9.26607e-06
ARGTARATYWFAY	9.26607e-06
ARGSYYDY	9.26607e-06
ARGSTGTVFAY	9.26607e-06
ARGSFYAMDY	9.26607e-06
ARGSDWGGFCDY	9.26607e-06
ARGRYYYGSSPGFAY	9.26607e-06
ARGRYPDY	9.26607e-06
ARGRWYY	9.26607e-06
ARGRWAFAY	9.26607e-06
ARGRTGFAY	9.26607e-06
ARGRRENYFDY	9.26607e-06
ARGRMYYDYGSPDY	9.26607e-06
ARGRKEGYYYAMDY	9.26607e-06
ARGRIYYGSIMDY	9.26607e-06
ARGRDYYAMDY	9.26607e-06
ARGPYYGSSYWYFDV	9.26607e-06
ARGPLYYYGSSYYAMDY	9.26607e-06
ARGLYYGNSRYYAMDY	9.26607e-06
ARGLWDWFAY	9.26607e-06
ARGLRFFAY	9.26607e-06
ARGLPYAMDY	9.26607e-06
ARGLLRLRGFAY	9.26607e-06
ARGLGAFDY	9.26607e-06
ARGLFWYFDV	9.26607e-06
ARGIRYFDV	9.26607e-06
ARGILGYYAMDY	9.26607e-06
ARGHYDYVAWFAY	9.26607e-06
ARGGYYGNYYAMDY	9.26607e-06
ARGGYWYFDV	9.26607e-06
ARGGYWTLFDY	9.26607e-06
ARGGYLDY	9.26607e-06
ARGGYGYFDY	9.26607e-06
ARGGYDY	9.26607e-06
ARGGTYYGNSYYAMDY	9.26607e-06
ARGGTTDYFDY	9.26607e-06
ARGGSSYYFDY	9.26607e-06
ARGGSPLAY	9.26607e-06
ARGGRQLGLTAMDY	9.26607e-06
ARGGNY	9.26607e-06
ARGGLTGR	9.26607e-06
ARGGLGY	9.26607e-06
ARGGLGREFPFAY	9.26607e-06
ARGGHYAMDY	9.26607e-06
ARGGGYDFDY	9.26607e-06
ARGGGTYAMDY	9.26607e-06
ARGGGTARTTWAY	9.26607e-06
ARGGDYPFDY	9.26607e-06
ARGGDNSLLHAMDY	9.26607e-06
ARGGDGYYFGYAMDY	9.26607e-06
ARGGD	9.26607e-06
ARGFYYGSSYLYYAMDY	9.26607e-06
ARGEYYYAMDY	9.26607e-06
ARGEVPPWFAY	9.26607e-06
ARGEAMDY	9.26607e-06
ARGDYYGAFDY	9.26607e-06
ARGDYVTTWFAY	9.26607e-05
ARGDYVFAY	9.26607e-06
ARGDYGSTNWYFDV	9.26607e-06
ARGDYGSSLWYFDY	9.26607e-06
ARGDYGAWFAY	9.26607e-06
ARGDYCFDY	9.26607e-06
ARGDV	9.26607e-06
ARGDSDY	9.26607e-06
ARGDIYYGYDTRVLFAY	9.26607e-06
ARGDGYYYAMDY	9.26607e-06
ARGDGYGGHYFDY	9.26607e-06
ARGDGYFDV	9.26607e-06
ARGDGWFAY	9.26607e-06
ARGDGNYGFAY	9.26607e-06
ARGDGNYFYYAMDY	9.26607e-06
ARGAYYGNYLSWFAY	9.26607e-06
ARGAYWDV	9.26607e-06
ARGATVVDYYAMDY	9.26607e-06
ARGATRAGYFDY	9.26607e-06
ARGAT	9.26607e-06
ARGARATFWFAY	9.26607e-06
ARFYNWYFDV	9.26607e-06
ARFYAMDY	9.26607e-06
ARFTTVGYAMDY	9.26607e-06
ARFTDYWFAY	9.26607e-06
ARFPYGNYGDY	9.26607e-06
ARFPIYDGYSAY	9.26607e-06
ARFGYGNYYFDY	9.26607e-06
ARFGSSYGY	9.26607e-06
ARFGNYPFAY	9.26607e-06
ARFGGKGWYFDV	9.26607e-06
ARFFWDDRYYFDY	9.26607e-06
ARFETGTWYFDY	9.26607e-06
AREYYGSSYGFDY	9.26607e-06
AREYGPGYFDY	9.26607e-06
ARETNWDYFDY	9.26607e-06
ARETNSFAY	9.26607e-06
ARESPTVVATVDY	9.26607e-06
ARESPAWFAY	9.26607e-06
ARESGGWFAY	9.26607e-06
ARERYFDY	9.26607e-06
ARERGYDYDGGY	9.26607e-06
ARERGRYYAMDY	9.26607e-06
AREQYKGLFAY	9.26607e-06
AREPYGNYVDWFAY	9.26607e-06
AREPLYDGYVDY	9.26607e-06
AREPLAPYFDY	9.26607e-06
AREMGLRRSHYYTMDY	9.26607e-06
ARELGYAMDY	9.26607e-06
ARELGGGY	9.26607e-06
ARELAY	9.26607e-06
AREIYDGYYFDY	9.26607e-06
AREGYRYGWFAY	9.26607e-06
AREGYGFLGYFDV	9.26607e-06
AREGWSTGAMDY	9.26607e-06
AREGWDYFDY	9.26607e-06
AREGTGLYAMDY	9.26607e-06
AREGSGILYAMDY	9.26607e-06
AREGNWRVLDY	9.26607e-06
AREGMITTRYFDV	9.26607e-06
AREGMITSAWFAY	9.26607e-06
AREGLRRRAMDY	9.26607e-06
AREGLLPWYFDV	9.26607e-06
AREGLELLRDY	9.26607e-06
AREGLDY	9.26607e-06
AREGITTRAPMDY	9.26607e-06
AREGITTATGAMDY	9.26607e-06
AREGGYFV	9.26607e-06
AREGGLRRYAMDY	9.26607e-06
AREGGAWFAY	9.26607e-06
AREGDYPADYFDY	9.26607e-06
AREGDYDRFAY	9.26607e-06
AREGDGNYGY	9.26607e-06
AREGAWFAY	9.26607e-06
AREEYGNYFDY	9.26607e-06
AREDWDFDY	9.26607e-06
AREDV	9.26607e-06
AREDTTVVGGGY	9.26607e-06
AREDSADY	9.26607e-06
AREAGLRVSLAY	9.26607e-06
AREAARAWFAY	9.26607e-06
ARDYYRGAMDY	9.26607e-06
ARDYYGSSYYFDV	9.26607e-06
ARDYYGSSYRYFDV	9.26607e-06
ARDYYGSSSWFAY	9.26607e-06
ARDYYGSSPDY	9.26607e-06
ARDYRYDAHY	9.26607e-06
ARDYGYSY	9.26607e-06
ARDYGSRETWFAY	9.26607e-06
ARDYGNSYWYFDV	9.26607e-06
ARDYGGFAY	9.26607e-06
ARDYDYQFAY	9.26607e-06
ARDYDFDY	9.26607e-06
ARDYAWFAY	9.26607e-06
ARDWAMDY	9.26607e-06
ARDVNGIAWFAY	9.26607e-06
ARDVMDY	9.26607e-05
ARDTYAMDY	9.26607e-06
ARDSTMIMDY	9.26607e-06
ARDSNYLYYFDY	9.26607e-06
ARDSNTATTYWYFDV	9.26607e-06
ARDRYFDV	9.26607e-06
ARDRYAMDY	9.26607e-06
ARDRWLLHYAMDY	9.26607e-06
ARDRVRVAY	9.26607e-06
ARDRTYYYAMDY	9.26607e-06
ARDRRVY	9.26607e-06
ARDRRDY	9.26607e-06
ARDRGYYGSSYGAMDY	9.26607e-06
ARDRGGALAY	9.26607e-06
ARDRAWFAY	9.26607e-06
ARDRAMDY	9.26607e-06
ARDQGRAY	9.26607e-06
ARDPTLMDY	9.26607e-06
ARDPPYYGSSSGYFDY	9.26607e-06
ARDPNWHYFDY	9.26607e-06
ARDPGAYGNYWFAY	9.26607e-06
ARDPETYAMDY	9.26607e-06
ARDPEATAY	9.26607e-06
ARDNYGPGY	9.26607e-06
ARDNYGFDY	9.26607e-06
ARDNWDYFDY	9.26607e-06
ARDLLILRSRPLAMDY	9.26607e-06
ARDLGWPMDY	9.26607e-06
ARDKYDYAMDY	9.26607e-06
ARDKGDYYGSMDY	9.26607e-06
ARDKAYFDY	9.26607e-06
ARDKAAYYGHFDV	9.26607e-06
ARDINYGSSDWYFDV	9.26607e-06
ARDILYYSSNYWYFDV	9.26607e-06
ARDHYGSSWYFDV	9.26607e-06
ARDHWAQGLAY	9.26607e-06
ARDGYYGSSYFDY	9.26607e-06
ARDGYPYAMDY	9.26607e-06
ARDGYPFAY	9.26607e-06
ARDGYLAY	9.26607e-06
ARDGYDYDWFAY	9.26607e-06
ARDGVWGLYYFDY	9.26607e-06
ARDGTFDY	9.26607e-06
ARDGSSYGRYYFDY	9.26607e-06
ARDGSSYGFAY	9.26607e-06
ARDGSSSYWYFDV	9.26607e-06
ARDGPY	9.26607e-06
ARDGPAWFAY	9.26607e-06
ARDGNYGAMDY	9.26607e-06
ARDGNYDY	9.26607e-06
ARDGNSFAY	9.26607e-06
ARDGNLQMDY	9.26607e-06
ARDGLLRAYAMDY	9.26607e-06
ARDGGNSYAMDY	9.26607e-06
ARDGGNQAY	9.26607e-06
ARDGETGTRFAY	9.26607e-06
ARDGDAGYYAMDY	9.26607e-06
ARDGANWYFDV	9.26607e-06
ARDFFY	9.26607e-06
ARDERLFAY	9.26607e-06
ARDENYFDY	9.26607e-06
ARDEGIYYGNCYAMDY	9.26607e-06
ARDEELGRGYAMDY	9.26607e-06
ARDEAYYGESFDY	9.26607e-06
ARDDYGNYVFAY	9.26607e-06
ARDDYDY	9.26607e-06
ARDDYDVYFDY	9.26607e-06
ARDDGYYWFAY	9.26607e-06
ARDCYDFYFDY	9.26607e-06
ARDAYYYGSSYWYFDV	9.26607e-06
ARDASATAWFAY	9.26607e-06
ARDAGYAMDY	9.26607e-06
ARDAGNYVRFAY	9.26607e-06
ARDAEVRFAY	9.26607e-06
ARDADSSGYAMDY	9.26607e-06
ARCYYGSSYGAMDY	9.26607e-06
ARCPLSMITTGAWFAY	9.26607e-06
ARCNYGNYEGYFDY	9.26607e-05
ARAYYGNYAPFAY	9.26607e-06
ARAYGNYAMDY	9.26607e-06
ARAYDYSWDFDV	9.26607e-06
ARATVVGDY	9.26607e-06
ARATTVVDRAMDY	9.26607e-06
ARASYGNSVGGSSWFAY	9.26607e-06
ARASTMITPWFAY	9.26607e-06
ARASTGTPFAY	9.26607e-06
ARARYGNYYAMDY	9.26607e-06
ARARLGGYAMDY	9.26607e-06
ARARAYYGYDAMDY	9.26607e-06
ARAQLGPLYYFDY	9.26607e-06
ARAPDGYYPLAY	9.26607e-06
ARALGFAY	9.26607e-06
ARAIYYGNYGRAMDY	9.26607e-06
ARAGYFDY	9.26607e-06
ARAGTGFDY	9.26607e-06
ARAGDGSYYFDY	9.26607e-06
ARAGDDYDGVTWFAY	9.26607e-06
ARAETGSV	9.26607e-06
ARADRYHWYFDV	9.26607e-06
APYYYGSSYWYFDV	9.26607e-06
APYGNLDY	9.26607e-06
APGTWFAY	9.26607e-06
ANYYGSSSAWFAY	9.26607e-06
ANYGYDYWYFDV	9.26607e-06
ANYGNYWYFDV	9.26607e-06
ANYDY	9.26607e-06
ANWVYAMDY	9.26607e-06
ANWEWYFDV	9.26607e-06
ANWDYFDY	9.26607e-06
ANWDWYFAV	9.26607e-06
ANWDWCFDV	9.26607e-06
ANRDWYFDV	9.26607e-06
ANNWDGFAY	9.26607e-06
ANKGDFSSFAY	9.26607e-06
ANIYYYGSSSWFAY	9.26607e-06
ANGYYGSSYSFDY	9.26607e-06
ANGYYFDY	9.26607e-06
ALYGNYAMDY	9.26607e-06
ALNWDVGAWFAY	9.26607e-06
ALLLPPLDY	9.26607e-06
AKWGYDGY	9.26607e-06
AKTRGYDGFDY	9.26607e-06
AKTGTGLDY	9.26607e-06
AKSYGNYIYAMDY	9.26607e-06
AKRGTGIFAY	9.26607e-06
AKRDYRYDSFDY	9.26607e-06
AKQNSLLRLQYFDV	9.26607e-06
AKPYYGYAYYAMDY	9.26607e-06
AKPGDGYYFPFAY	9.26607e-06
AKPDY	9.26607e-06
AKPDVSWGYAMDY	9.26607e-06
AKPAYYRDYYAMDY	9.26607e-06
AKNYRYDYAMDY	9.26607e-06
AKNWNWDYYAMDY	9.26607e-06
AKNWDVGAMDY	9.26607e-06
AKNRAYRSYWYFDV	9.26607e-06
AKNPLTTVVATDAMDY	9.26607e-06
AKNGYGNSFDY	9.26607e-06
AKNGNYGPWWYFDV	9.26607e-06
AKNFPTGYYAMDY	9.26607e-06
AKNEKMHYYGMDY	9.26607e-06
AKNDGNYFSNYYAMDY	9.26607e-06
AKKRDRYDYYAMDY	9.26607e-06
AKILIYYDYDGDY	9.26607e-06
AKHRYHYFDY	9.26607e-06
AKHRDYGYDYFDY	9.26607e-06
AKHGWITTTTAVPYAMDY	9.26607e-06
AKHDGNYYFDY	9.26607e-06
AKGYDGYYWYFDV	9.26607e-06
AKGYDGSYYAMDY	9.26607e-06
AKGYDGAY	9.26607e-06
AKFTEAY	9.26607e-06
AKDYYGSSWYFDV	9.26607e-06
AKDYGSSPYYAMDY	9.26607e-06
AKDIYYGTGFAY	9.26607e-06
AIYYDYDGSVAY	9.26607e-06
AIYDYDIPY	9.26607e-06
AIYDGYYYAMDY	9.26607e-06
AITTAY	9.26607e-06
AITGTRAY	9.26607e-06
AINYRYDVAMDY	9.26607e-06
AILTGSFAY	9.26607e-06
AILLRRDAMDY	9.26607e-06
AIGYDYDSFDY	9.26607e-06
AIFYYGSSSYYAMDY	9.26607e-06
AHYYGSSRWFAY	9.26607e-06
AHRYDGYYFDY	9.26607e-06
AGYDFDY	9.26607e-06
AGYAMDY	9.26607e-06
AGTGTFAY	9.26607e-06
AGSSPYYAMDY	9.26607e-06
AGRFAY	9.26607e-06
AGGWFAY	9.26607e-06
AGGAWFAY	9.26607e-06
AFYRYDEGYAMDY	9.26607e-06
AFQLARFPY	9.26607e-06
AFGYWFAY	9.26607e-06
AFGYDGGFAY	9.26607e-06
AEGIYGNYGFAY	9.26607e-06
ADSSGYY	9.26607e-06
ADGYYDY	9.26607e-06
AANFDY	9.26607e-06
AAFAY	9.26607e-06
TRSYYGSPDY	9.19479e-05
ASYYGNAMDY	9.19479e-05
ARYYGSPLYAMDY	9.19479e-05
ARWFDY	9.19479e-05
ARVYGHYAMDY	9.19479e-05
ARTLTANYFDY	9.19479e-05
ARSQYGNYDY	9.19479e-05
ARSFYDYEDY	9.19479e-05
ARRSTTAHYYAMDY	9.19479e-05
ARQLWYYYYAMDY	9.19479e-05
ARPLWSYYAMDY	9.19479e-05
ARLGDY	9.19479e-05
ARGGY	9.19479e-05
TRWDYGSRTAWFAY	9.12352e-05
TRDYGSSGYFDY	9.12352e-05
ARWSPAAFDV	9.12352e-05
ARPHYYGYAAY	9.12352e-05
ARGSYYRYDEDPMDY	9.12352e-05
ARGNWDYAMDY	9.12352e-05
ARGDYDYDPEDYYAMDY	9.12352e-05
ARDYYYGSSAMDY	9.12352e-05
ARDYDYPYYYAMDY	9.12352e-05
ALFSQRYFDV	9.12352e-05
TRSAYGSDY	9.05224e-05
TLLDY	9.05224e-05
ARSNNYYGSSPIDY	9.05224e-05
ARRVLLWYYFDY	9.05224e-05
ARRDYGSDYAMDY	9.05224e-05
ARLTGTFAY	9.05224e-05
ARLIWPPHAMDY	9.05224e-05
ARKYGNSHFDY	9.05224e-05
ARHITMDY	9.05224e-05
AREGYYGSSPRYFDY	9.05224e-05
ARDYYGHLYWYFAV	9.05224e-05
AQDSSGYVGY	9.05224e-05
NIYYGNAMDY	8.98096e-05
ASYYGSSFAY	8.98096e-05
ARVDYDYGWFAY	8.98096e-05
ARRYYGSSYYFDY	8.98096e-05
ARRQLGPGYYAMDY	8.98096e-05
ARQLGLFDY	8.98096e-05
AREGLGGRFAY	8.98096e-05
AREEFAY	8.98096e-05
ARDAGDWYFDV	8.98096e-05
ARAWDDY	8.98096e-05
ARAGSGVFEY	8.98096e-05
AKGTWFAY	8.98096e-05
AAMDY	8.98096e-05
ATGYYFDY	8.90968e-05
ASYYRYAMDY	8.90968e-05
ARWLPYAMDY	8.90968e-05
ARVGGYFDY	8.90968e-05
ARRGNYEGFAY	8.90968e-05
ARLGRYWYFDV	8.90968e-05
ARLGFAY	8.90968e-05
ARKTYYGNPFDY	8.90968e-05
ARGSSLDY	8.90968e-05
ARFAMDY	8.90968e-05
ARDWVRYAMDY	8.90968e-05
ARDGYYEGYAMDY	8.90968e-05
AIYDGYY	8.90968e-05
TRHGNYLY	8.83841e-05
ARYYGNYDAHYFDY	8.83841e-05
ARRDNYEGYYAMDY	8.83841e-05
ARMSYYGSSSFAY	8.83841e-05
ARLGYGNAYYFDY	8.83841e-05
ARLGPY	8.83841e-05
ARGRGYAWFAY	8.83841e-05
ARGGVTMITTYYAMDY	8.83841e-05
ARARYDSWFAY	8.83841e-05
GLGQDFAY	8.76713e-05
ATGDY	8.76713e-05
ARYYGNYFDY	8.76713e-05
ARSYYGHYYAMDY	8.76713e-05
ARRYGNYWYFDV	8.76713e-05
ARRPDYYYAMDY	8.76713e-05
ARRDGNYDYWYFDV	8.76713e-05
ARQLGPYNAMDY	8.76713e-05
ARGSFDY	8.76713e-05
AREGWEYYFDY	8.76713e-05
AREGGNYVGFAY	8.76713e-05
ARDPTMITTGAY	8.76713e-05
ARDFAY	8.76713e-05
ARSWDYFDY	8.69585e-05
ARSLIYYDPSWFAY	8.69585e-05
ARRDYGNYYAMDY	8.69585e-05
ARNHYYGSSPFDY	8.69585e-05
ARHSRYGNYGYFDY	8.69585e-05
AKMANYYGSSYDYAMDY	8.69585e-05
TVGLAY	8.62457e-05
NAAVTARATWFAY	8.62457e-05
ARYYGSSYYAMDY	8.62457e-05
ARVDGYYVGFAY	8.62457e-05
ARSNYDYGFAY	8.62457e-05
ARSEWLLRGYAMDY	8.62457e-05
ARERRRYAMDY	8.62457e-05
ARDTTVVATDYFDY	8.62457e-05
ARDGYYFDY	8.62457e-05
VYYGNDGDY	8.5533e-06
VTGTDY	8.5533e-06
VSYYRYDVGAY	8.5533e-06
VSSSYY	8.5533e-06
VSPYGNYVSYAMDY	8.5533e-06
VRSGYYYEGDY	8.5533e-06
VRRNGNPWYFDV	8.5533e-06
VRRDGNYEWFAY	8.5533e-06
VRRDAMDY	8.5533e-06
VRQVSYGNYDY	8.5533e-06
VRQRDDGYYYFDY	8.5533e-06
VRQGWAYYAMDY	8.5533e-06
VRPVVGDWYFDV	8.5533e-06
VRPLYYDYGYAMDY	8.5533e-06
VRPLLLRLGNYAMDY	8.5533e-06
VRHYPYFDY	8.5533e-06
VRHKYGFAY	8.5533e-06
VRHKYGEDAMDY	8.5533e-06
VRHGSSYFDV	8.5533e-06
VRHDYRYGGYAMDY	8.5533e-06
VRHAYRYEFPYYYAMDY	8.5533e-06
VRGGNYAMDY	8.5533e-06
VRESYDSYYHEWYFDV	8.5533e-06
VREGSGAWFAY	8.5533e-06
VREGFPYYAMDY	8.5533e-06
VREFAY	8.5533e-06
VREDYGSTSFDY	8.5533e-06
VRDYFDY	8.5533e-06
VRDAY	8.5533e-06
VLIYYGNYVAY	8.5533e-06
VKNRYFDY	8.5533e-06
VGYYRYDGFAY	8.5533e-06
VGYDY	8.5533e-06
VGWLLLMDY	8.5533e-06
TYGTTYGDYYAMDY	8.5533e-06
TWGYGNYFFAY	8.5533e-06
TWDFDV	8.5533e-06
TTLPYYAMDY	8.5533e-06
TTGTAY	8.5533e-06
TTAWFAY	8.5533e-06
TSTGRMDY	8.5533e-06
TSPYYPFAY	8.5533e-06
TSITTVVDY	8.5533e-06
TSGGY	8.5533e-06
TRYYYGYDY	8.5533e-06
TRYYWYFDV	8.5533e-06
TRYYGSFAY	8.5533e-06
TRYYGAMDY	8.5533e-06
TRYYFDDDEGFAN	8.5533e-06
TRYRYDERYAMDY	8.5533e-06
TRYGYYAMDY	8.5533e-06
TRWRDYYAMDY	8.5533e-06
TRWLGRGYFDV	8.5533e-06
TRWKYGNYGYYFDY	8.5533e-06
TRWGNYYFDY	8.5533e-06
TRWAITTATLWDMDY	8.5533e-06
TRTWWYYYAMDY	8.5533e-06
TRTAY	8.5533e-06
TRSSYYTTGDYFDY	8.5533e-06
TRSSGDFDY	8.5533e-06
TRSRTATEFAY	8.5533e-06
TRSIHYY	8.5533e-06
TRSGYGYYFDY	8.5533e-06
TRSGGNYYAMDY	8.5533e-06
TRSGAGYYGYVAY	8.5533e-06
TRRSLTLDY	8.5533e-06
TRRRDYSFAY	8.5533e-06
TRRKVPGYYAMDY	8.5533e-06
TRRGYYDYDAFAY	8.5533e-06
TRRGYFDV	8.5533e-06
TRRGYAMDY	8.5533e-06
TRRGNYGYAMDY	8.5533e-06
TRRGGTSLDY	8.5533e-06
TRRAVGGPYWYFDV	8.5533e-06
TRQYYGAYFDY	8.5533e-06
TRQVP	8.5533e-06
TRNYRYWFAY	8.5533e-06
TRNWDGYFDV	8.5533e-06
TRNWDGAWFAY	8.5533e-06
TRLYYYGAMDY	8.5533e-06
TRLQRPAYYFDY	8.5533e-06
TRKRVWKDLFDY	8.5533e-06
TRGYYGNYFDY	8.5533e-06
[truncated: 224,183+ more rows]
