# Supplementary material for: Characterization of B cell receptor H-CDR3 repertoire of spleen in PRV-infected mice
Source: BMC Vet Res. 2022 Jun 17;18:228. doi: 10.1186/s12917-022-03340-2 (PMC9204683; doi:10.1186/s12917-022-03340-2)
Supplement: Supplementary file 1 — Additional file 1: Supplementary Table 1. The frequency of IGHV genes usage. Supplementary Table 2. The frequency of IGHD genes usage. Supplementary Table 3. The frequency of IGHJ genes usage. Supplementary Table 4. The combined usage frequencies of IGHV and IGHJ genes. Supplementary Table 5. The CDR3 nt sequences of XJ strain infection group. Supplementary Table 6. The CDR3 nt sequences of Bartha-K61 strain infection group. Supplementary Table 7. The CDR3 nt sequences of control group. Supplementary Table 8. The top 100 CDR3 nt sequences in XJ strain infection group. Supplementary Table 9. The top 100 CDR3 nt sequences in Bartha-K61 strain infection group. Supplementary Table 10. The top 100 CDR3 nt sequences in control group. Supplementary Table 11. The CDR3 aa sequences of XJ strain infection group. Supplementary Table 12. The CDR3 aa sequences of Bartha-K61 strain infection group. Supplementary Table 13. The CDR3 aa sequences of control group. Supplementary Table 14 The top 100 CDR3 aa sequences in XJ strain infection group. Supplementary Table 15 The top 100 CDR3 aa sequences in Bartha-K61 strain infection group. Supplementary Table 16 The top 100 CDR3 aa sequences in control group. [file 12917_2022_3340_MOESM1_ESM.zip › Supplementary Tables/Supplementary Table 13 The CDR3 aa sequences of control group.xlsx]

## Sheet: c_S12.fasta.summary.txt.CDR3_in
CDR3 Sequence (aa)	Percent
TTGAWFAY	9.96661e-05
NADY	9.96661e-05
NACTGTYFDY	9.96661e-05
ATSYYYGSSYYAMDY	9.96661e-05
ARWGYNSIYYAMDY	9.96661e-05
ARSSGGGIHAMDY	9.96661e-05
ARSAY	9.96661e-05
ARRTGYDPFDY	9.96661e-05
ARNRGYEAWFAY	9.96661e-05
ARENPSLID	9.96661e-05
ARDGYYFWYFDV	9.96661e-05
TGRTFSMDY	9.87259e-05
ATFDY	9.87259e-05
ASKYGNHGMDY	9.87259e-05
ASDY	9.87259e-05
ARYPGRRGYAMDY	9.87259e-05
ARTGYYFDY	9.87259e-05
ARSTLTGKGRYFDY	9.87259e-05
ARSDYDYPDY	9.87259e-05
ARGNYSAWFAY	9.87259e-05
ARDGIYLLYRYYAMDY	9.87259e-05
ARAGKDYAMDY	9.87259e-05
AGMITAWFAY	9.87259e-05
TRSGDSYWYFDV	9.77856e-05
TNWDFDY	9.77856e-05
ARYYGSSYYAMDY	9.77856e-05
ARGRYRYDY	9.77856e-05
ARFITTVVADY	9.77856e-05
ARDGEDY	9.77856e-05
VRLLWSYYAMDY	9.68454e-05
TTGTY	9.68454e-05
TRTDDDYYAWFAY	9.68454e-05
TANWDWYFDV	9.68454e-05
KRRTGTWYFDV	9.68454e-05
ARSYRYENYYAMDY	9.68454e-05
ARSSNFFDY	9.68454e-05
ARLGDY	9.68454e-05
ARGAYFDY	9.68454e-05
TRGGNYNFDY	9.59051e-05
ARSTMITIAY	9.59051e-05
ARGAWFAY	9.59051e-05
ARFDYAERLDY	9.59051e-05
ARELTGFAY	9.59051e-05
ARDYYFDY	9.59051e-05
ARATGRGYAMDY	9.59051e-05
ARALTGTAWFAY	9.59051e-05
AKHGSSYWYFDV	9.59051e-05
AIYYGNAMDY	9.59051e-05
ASYYGSSYYYAMDY	9.49649e-05
ARWIYDGYYFDY	9.49649e-05
ARSGNYYFDY	9.49649e-05
ARHSITTDWFAY	9.49649e-05
ARFHYDYAMDY	9.49649e-05
ARELDY	9.49649e-05
AREGWLTAMDY	9.49649e-05
ARDDGYYAMDY	9.49649e-05
ALTGTYFDV	9.49649e-05
YYYGYWFAY	9.40246e-07
YYYGTSYAY	9.40246e-07
YYYGSSYWYFDV	9.40246e-07
YYYGSSYGYWYFDV	9.40246e-07
YYYGSSYERVWFAY	9.40246e-07
YYYGSSSDY	9.40246e-07
YYYGSIAY	9.40246e-07
YYYGSGPAY	9.40246e-07
YYYEAHWYFDV	9.40246e-07
YYYEAHLYFDV	9.40246e-06
YYYDGSYAMYY	9.40246e-07
YYYDGSFYYAMDY	9.40246e-07
YYVSSYWYFDV	9.40246e-07
YYVSSWFAY	9.40246e-07
YYVPYYAMDY	9.40246e-07
YYSNYGYAMDY	9.40246e-07
YYSFAY	9.40246e-07
YYGYYAMDY	9.40246e-07
YYGYGY	9.40246e-07
YYGYAC	9.40246e-07
YYGSTYWYFDV	9.40246e-07
YYGSTWFAY	9.40246e-07
YYGSSYYWYFDV	9.40246e-07
YYGSSYWYFGV	9.40246e-07
YYGSSYWYFDL	9.40246e-07
YYGSSYWNFDV	9.40246e-07
YYGSSYVDY	9.40246e-07
YYGSSYRYFDV	9.40246e-07
YYGSSYGYFDY	9.40246e-07
YYGSSYGFAY	9.40246e-07
YYGSSYDY	9.40246e-07
YYGSSYAMDY	9.40246e-07
YYGSSSWYFDV	9.40246e-07
YYGSSSFAY	9.40246e-07
YYGSSPWFAY	9.40246e-07
YYGSSLFDV	9.40246e-07
YYGSSHWYFDV	9.40246e-07
YYGSSDWYFDV	9.40246e-07
YYGSRYYFDY	9.40246e-07
YYGSRYWYFDV	9.40246e-07
YYGSIAY	9.40246e-07
YYGSGYWYFDV	9.40246e-07
YYGNYYAMDY	9.40246e-07
YYGNFAY	9.40246e-07
YYGDYWYFDV	9.40246e-07
YYGCSYAMDY	9.40246e-07
YYFDY	9.40246e-07
YYDYDGFAY	9.40246e-07
YYDSSWYSDV	9.40246e-07
YYDGSYAMDY	9.40246e-07
YYDGSWYFDV	9.40246e-07
YYDGSWFAY	9.40246e-07
YYDGSSYFDY	9.40246e-07
YYDGSPYYAMDY	9.40246e-07
YYDGSDY	9.40246e-07
YYDDFDY	9.40246e-07
YVNSFAY	9.40246e-07
YVIWWVDY	9.40246e-07
YTVPPFAY	9.40246e-07
YSNYLGFAY	9.40246e-07
YSNYAMDY	9.40246e-07
YSNFAY	9.40246e-07
YSGSTNYNPSLKSRVSITRDTSKNQFFLQLNSVTTEDTATFYCVRYDGYYYALDY	9.40246e-07
YSGSSYWYFDV	9.40246e-07
YSGSSYWSFDV	9.40246e-07
YSGSSYFDY	9.40246e-07
YRYGTGTDFDY	9.40246e-07
YRYDEVAY	9.40246e-07
YRPNYASSYWYFDV	9.40246e-07
YRNSFAY	9.40246e-07
YRKSNRYDDWFAY	9.40246e-07
YRDSWFAY	9.40246e-07
YNGRSYAMDY	9.40246e-07
YMITTDYAMDY	9.40246e-06
YLPTATDY	9.40246e-07
YLIYYYGSSWYFDV	9.40246e-07
YLIRQPPPSKLELMGYISYDGSNNYNPSLKNRISITRDTSKNHFFLKLNSVTTEDTATYDCARDPSYYSNYWYFDV	9.40246e-07
YISSYYRVDY	9.40246e-07
YGYDAWFAY	9.40246e-07
YGTSFAY	9.40246e-07
YGSSSIYYAMDY	9.40246e-07
YGSSFAY	9.40246e-07
YGSRAY	9.40246e-07
YGSNPYYYAMDY	9.40246e-07
YGNYPY	9.40246e-07
YGNYNAMDY	9.40246e-07
YGNYGAMDY	9.40246e-07
YGNYAAY	9.40246e-07
YGNWFAY	9.40246e-07
YGNSIAY	9.40246e-07
YGNLVWFAY	9.40246e-07
YGNLFAY	9.40246e-07
YGNFDY	9.40246e-07
YGKSFAY	9.40246e-07
YGKGY	9.40246e-07
YGDYVRFAY	9.40246e-07
YGDYARFAY	9.40246e-07
YGDSFDY	9.40246e-07
YGDSFAY	9.40246e-07
YFYGSSYWYFDV	9.40246e-07
YFGSSYWYFDV	9.40246e-07
YFGSSYWFFDV	9.40246e-07
YEAGY	9.40246e-07
YDYYAMDY	9.40246e-07
YDYDGY	9.40246e-07
YDYAFDY	9.40246e-07
YDRFAY	9.40246e-07
YDGYFDY	9.40246e-07
YDAWFAY	9.40246e-07
YDAGYYGMDY	9.40246e-07
YCYGSGYVYWYFDV	9.40246e-07
YCYDCSYAMDF	9.40246e-07
YAYGYFSAMDY	9.40246e-07
YARSEGFLRTNYYAMDY	9.40246e-07
YARGPLPMDY	9.40246e-07
YAED	9.40246e-07
YACTGTYFDY	9.40246e-07
WYGSDY	9.40246e-07
WYFDV	9.40246e-07
WVRDGYPYAMDY	9.40246e-07
WVKQRPGQGLEWIGEINPSNGGTNFNEKFKSKATLTADKSSSTAYMQLSSLTSEDSAVYFCARWGAY	9.40246e-07
WSSSYYYAMDY	9.40246e-07
WSLLENAMDY	9.40246e-07
WAYGNYVDY	9.40246e-07
WATYGYDEGTFDY	9.40246e-07
WARRFITTVGYYYAMDY	9.40246e-07
WARGGDGYLYYFDY	9.40246e-07
WARGAY	9.40246e-07
WARERGPWFAY	9.40246e-07
WAREGGGCYGAMDY	9.40246e-07
WANRWYFDV	9.40246e-07
WAALYY	9.40246e-07
VYYYGSSSAMDY	9.40246e-07
VYYYGSSPFY	9.40246e-07
VYYYGSEPPWFAY	9.40246e-07
VYYYAMDY	9.40246e-07
VYYRYEAY	9.40246e-07
VYYRYDYAMDY	9.40246e-07
VYYRYDVGYFDY	9.40246e-07
VYYRYDGWYFDV	9.40246e-07
VYYRSDYYAMDY	9.40246e-07
VYYRDAMDY	9.40246e-07
VYYGTSPWFAY	9.40246e-07
VYYGSSYYFDY	9.40246e-07
VYYGPYWYFDV	9.40246e-07
VYYGPAWFAY	9.40246e-07
VYYGNYRLFAY	9.40246e-07
VYYGNYGYFDV	9.40246e-07
VYYGNSPWFAY	9.40246e-07
VYYGNSFAY	9.40246e-07
VYYGNPWFAY	9.40246e-07
VYYGDYAMDY	9.40246e-07
VYYDYDYWYFDV	9.40246e-07
VYYDYDYAMDF	9.40246e-07
VYYDYDGY	9.40246e-07
VYYDGYS	9.40246e-07
VYWDFAY	9.40246e-07
VYSNYPYGAMDY	9.40246e-07
VYSNYDYYAMDY	9.40246e-07
VYSNYDC	9.40246e-07
VYRYDWFAY	9.40246e-07
VYRYDNGYYFDY	9.40246e-07
VYRYDGFAY	9.40246e-07
VYRPWFAY	9.40246e-07
VYRPVAY	9.40246e-07
VYRAT	9.40246e-07
VYGYYYAMDY	9.40246e-07
VYGYSWFAY	9.40246e-07
VYGYDYAMDY	9.40246e-07
VYGYDVGYAMDY	9.40246e-07
VYGYDGAWFAY	9.40246e-07
VYGYAYFDY	9.40246e-07
VYGYAY	9.40246e-07
VYGYAMDY	9.40246e-07
VYGTAWFAY	9.40246e-07
VYGSSPYYAMDY	9.40246e-07
VYGSSFDY	9.40246e-07
VYGSS	9.40246e-07
VYGRMDY	9.40246e-07
VYGRGYAMDY	9.40246e-07
VYGNYVGYFDY	9.40246e-07
VYGNYVFAY	9.40246e-07
VYGNYSAWFAY	9.40246e-07
VYGNYRMDY	9.40246e-07
VYGNYLFAY	9.40246e-07
VYGNYGY	9.40246e-07
VYGNYGVLFAY	9.40246e-07
VYGNYGAY	9.40246e-07
VYGNYFY	9.40246e-07
VYGNYEGMDY	9.40246e-07
VYGNWRAMDY	9.40246e-07
VYGNSYAMDY	9.40246e-07
VYGNSCYFDY	9.40246e-07
VYGNQYYFDY	9.40246e-07
VYGNLYYFEY	9.40246e-07
VYGNLYYFDY	9.40246e-07
VYGNFLDY	9.40246e-07
VYGNCWFDF	9.40246e-07
VYGLYWMDY	9.40246e-07
VYGKD	9.40246e-07
VYGGYYFDY	9.40246e-07
VYGGFAY	9.40246e-07
VYGDYVWFAY	9.40246e-07
VYGDYVGFAY	9.40246e-07
VYGDYEYAMDY	9.40246e-07
VYGDYAGFAY	9.40246e-07
VYGDRHWYFDV	9.40246e-07
VYGDFLDY	9.40246e-07
VYFSKGAMDY	9.40246e-07
VYEGDAMDY	9.40246e-07
VYDYYYAMDY	9.40246e-07
VYDYGRLAWFAY	9.40246e-07
VYDYGAWFAY	9.40246e-07
VYDYDYYAMDY	9.40246e-07
VYDYDVAWFAY	9.40246e-07
VYDYDIPFAY	9.40246e-07
VYDYDGSWFAY	9.40246e-07
VYDYDGAWFAY	9.40246e-07
VYDYDEGAWFAY	9.40246e-07
VYDYDAYYFDY	9.40246e-07
VYDVDY	9.40246e-07
VYDLD	9.40246e-07
VYDGYYGAWFAY	9.40246e-07
VYDGYYERVYYYAMDY	9.40246e-07
VYDGYQTSPFAY	9.40246e-07
VYDGYLYYAMDY	9.40246e-07
VYDGYGFAY	9.40246e-07
VYDGYFAY	9.40246e-07
VYDGYDY	9.40246e-07
VYDGYDGAWFAY	9.40246e-07
VYDGYAMDY	9.40246e-07
VYDGSYYWYFDV	9.40246e-07
VYDGSYLLYWYFDV	9.40246e-07
VYDELAY	9.40246e-07
VYAWFAY	9.40246e-07
VYAMDY	9.40246e-07
VWYFDV	9.40246e-07
VWVWFAY	9.40246e-07
VWSFAY	9.40246e-07
VWGTARASFDY	9.40246e-07
VWGLLWNRVGY	9.40246e-07
VWGFAY	9.40246e-07
VWGAY	9.40246e-07
VWEGFAY	9.40246e-07
VWDYAMDY	9.40246e-07
VWDWFAY	9.40246e-06
VWAWFAY	9.40246e-07
VWALDY	9.40246e-07
VVYYGISMDY	9.40246e-07
VVYYDYDGWFAY	9.40246e-07
VVYGNYLYAMDY	9.40246e-07
VVYDY	9.40246e-07
VVYAMDY	9.40246e-07
VVWLLRDYAMDY	9.40246e-07
VVWGY	9.40246e-07
VVWDPFAY	9.40246e-07
VVTTVGAY	9.40246e-07
VVTSYAMDY	9.40246e-07
VVRRRGYAMDY	9.40246e-07
VVQYNYYAMDY	9.40246e-07
VVQYDYYAMVY	9.40246e-07
VVQYDSYAMDY	9.40246e-07
VVPYGN	9.40246e-07
VVLTGAY	9.40246e-07
VVLRPVPY	9.40246e-07
VVLQSSPYYAMDY	9.40246e-07
VVLLQAMDY	9.40246e-07
VVIYRWYAMDY	9.40246e-07
VVIGYYGNYSPFDY	9.40246e-07
VVGYYGSSYDAMDY	9.40246e-07
VVGYDRFAY	9.40246e-07
VVGLWFAY	9.40246e-07
VVGAY	9.40246e-07
VVGAWFAY	9.40246e-07
VVFDY	9.40246e-07
VVDYYGFAY	9.40246e-06
VVATDYYYAMDY	9.40246e-07
VVADY	9.40246e-07
VTYYYGNYEFAY	9.40246e-07
VTYSY	9.40246e-07
VTYSLYFDV	9.40246e-07
VTYSFAY	9.40246e-07
VTYGYGAMDY	9.40246e-07
VTYGSRFAY	9.40246e-07
VTYEN	9.40246e-07
VTYDF	9.40246e-07
VTVVARGYFDV	9.40246e-07
VTVTTRAY	9.40246e-07
VTVDYAMDY	9.40246e-07
VTTVVDFDV	9.40246e-07
VTTVVATDY	9.40246e-07
VTTVVANGYYFDY	9.40246e-07
VTTVEVWFAY	9.40246e-07
VTTVASMDY	9.40246e-07
VTTTERASLDY	9.40246e-07
VTTSWYFDV	9.40246e-07
VTTMITTDAWFAY	9.40246e-07
VTTDYAMDY	9.40246e-07
VTTDRTVYYAMDY	9.40246e-07
VTTARTVYYAMDY	9.40246e-07
VTTAAMDY	9.40246e-07
VTSYYFDY	9.40246e-07
VTSWEFAY	9.40246e-07
VTSPY	9.40246e-07
VTSMR	9.40246e-07
VTSLPAMDY	9.40246e-07
VTSDYGYDAWFAY	9.40246e-07
VTSAY	9.40246e-07
VTSADY	9.40246e-07
VTRYGGYAMDY	9.40246e-07
VTRTY	9.40246e-07
VTRPYYFDY	9.40246e-07
VTRPPFAY	9.40246e-07
VTRAWFAY	9.40246e-07
VTQTARATWFAY	9.40246e-07
VTQTARAIWFAY	9.40246e-07
VTNYGDY	9.40246e-07
VTNYAMDY	9.40246e-07
VTMDS	9.40246e-07
VTLYAMDY	9.40246e-07
VTLTGTGDFDY	9.40246e-07
VTLRFHEGFAY	9.40246e-07
VTLGYYGSRLDF	9.40246e-07
VTLGYYGSLLDY	9.40246e-07
VTLGYYGGRLDY	9.40246e-07
VTLGYFGSHLDY	9.40246e-07
VTLANWVMDY	9.40246e-07
VTITTATYAMDY	9.40246e-07
VTIGGDRYFDV	9.40246e-07
VTHARHYYAMDY	9.40246e-07
VTGYYGSSYWFAY	9.40246e-07
VTGYY	9.40246e-07
VTGYTTATAWFAY	9.40246e-07
VTGYNAY	9.40246e-07
VTGTNAMDY	9.40246e-07
VTGTMAY	9.40246e-07
VTGTLTFDY	9.40246e-07
VTGTFFFDY	9.40246e-07
VTGTDY	9.40246e-07
VTGTAWFAY	9.40246e-07
VTGSFPSTMITTRVYYYAMDY	9.40246e-07
VTGSFPSTMITKRVYYYAMDY	9.40246e-07
VTGNFFAY	9.40246e-07
VTGLYAMDY	9.40246e-07
VTGGSSYGAY	9.40246e-07
VTGGPTATAY	9.40246e-07
VTGAYAMDY	9.40246e-07
VTFYDYDFAY	9.40246e-07
VTFTVVANYAMDY	9.40246e-07
VTFTTALDY	9.40246e-07
VTEVWFAY	9.40246e-07
VTELG	9.40246e-07
VTEAPFAY	9.40246e-07
VTDYYRTSSFAY	9.40246e-07
VTATDY	9.40246e-07
VTARVPYFDY	9.40246e-07
VTAITRAY	9.40246e-07
VTAFAY	9.40246e-07
VTAAVFAY	9.40246e-07
VSYYYGFAC	9.40246e-07
VSYYRYDGAWFAY	9.40246e-07
VSYYGSSP	9.40246e-07
VSYYGSSFAMDY	9.40246e-07
VSYYGSNWYFDV	9.40246e-07
VSYYGNYFDY	9.40246e-07
VSYYGNWYFDV	9.40246e-07
VSYYAFMDY	9.40246e-07
VSYTTATGFAY	9.40246e-07
VSYSY	9.40246e-07
VSYRYGGFDY	9.40246e-07
VSYRYDEGFAY	9.40246e-07
VSYHRYDGAWFAY	9.40246e-07
VSYGYDDRFAY	9.40246e-07
VSYGVGAMDY	9.40246e-07
VSYGTFAY	9.40246e-07
VSYGNYTLFAY	9.40246e-07
VSYGNYHDMDY	9.40246e-07
VSYGNYHAMDY	9.40246e-07
VSYGNTWFAY	9.40246e-07
VSYGN	9.40246e-07
VSYGKGFDY	9.40246e-07
VSYGFAY	9.40246e-07
VSYDYDG	9.40246e-07
VSYDGYGTWFAY	9.40246e-07
VSYDAMDY	9.40246e-07
VSYAMDY	9.40246e-07
VSWYYGSSLAWFAY	9.40246e-07
VSWYFDV	9.40246e-07
VSWNRYWYFDV	9.40246e-07
VSWGY	9.40246e-07
VSWELQFAY	9.40246e-07
VSWAFAY	9.40246e-07
VSVTGRYFDV	9.40246e-07
VSVMDY	9.40246e-07
VSVGYYS	9.40246e-05
VSVGYSS	9.40246e-07
VSVGY	9.40246e-07
VSVDY	9.40246e-07
VSVAYYRYDAAY	9.40246e-07
VSVAY	9.40246e-07
VSTTVVDY	9.40246e-07
VSTTVVADDY	9.40246e-07
VSTTAWFAY	9.40246e-07
VSTMITTGGSYYFDY	9.40246e-07
VSTMIRAMDY	9.40246e-07
VSTGSLYAMDY	9.40246e-07
VSTGFDY	9.40246e-07
VSTATGDMDY	9.40246e-07
VSTATAY	9.40246e-07
VSTAPAY	9.40246e-07
VSTALAWFAY	9.40246e-07
VSSYYYGSSAWFAY	9.40246e-07
VSSYYGSSWFAY	9.40246e-07
VSSYYGLEG	9.40246e-07
VSSYWGAMDY	9.40246e-07
VSSYGY	9.40246e-07
VSSYGLDY	9.40246e-07
VSSWFAY	9.40246e-07
VSSTRGFAY	9.40246e-07
VSSSYFDY	9.40246e-07
VSSSTMIRIYAMDY	9.40246e-07
VSSSSPNWYFDV	9.40246e-06
VSSSPFAY	9.40246e-07
VSSPTYYGYAMDY	9.40246e-07
VSSPTGSAY	9.40246e-07
VSSPFDY	9.40246e-07
VSSPFAY	9.40246e-07
VSSMDY	9.40246e-07
VSSLLRLRDYAMDY	9.40246e-07
VSSITGSFAY	9.40246e-07
VSSGITTASYWYFDV	9.40246e-07
VSSERY	9.40246e-06
VSSDGYYVH	9.40246e-07
VSSAY	9.40246e-07
VSRYYGSSYWFAY	9.40246e-07
VSRYGNYAISFAY	9.40246e-07
VSRYFDV	9.40246e-07
VSRYDWYFDV	9.40246e-07
VSRWLLRDYAMDY	9.40246e-07
VSRTTLAY	9.40246e-07
VSRSWFAY	9.40246e-07
VSRSTMITTLAY	9.40246e-07
VSRPFYYGSSDAMDY	9.40246e-07
VSRIWSHAMDY	9.40246e-07
VSRIVFAY	9.40246e-07
VSRGY	9.40246e-07
VSRGDAMDY	9.40246e-07
VSRERGHYDYSFAY	9.40246e-07
VSRDY	9.40246e-07
VSRDWFAY	9.40246e-07
VSRDFDY	9.40246e-07
VSRAMITTFAMDY	9.40246e-07
VSQYFWFAY	9.40246e-07
VSQSRITTVVEGAMDY	9.40246e-07
VSQSLEENAMDY	9.40246e-07
VSQLTLH	9.40246e-07
VSQLG	9.40246e-07
VSQLASFDY	9.40246e-07
VSQGYDGGWFAY	9.40246e-07
VSQGY	9.40246e-07
VSQERTYYDYDGAFAY	9.40246e-07
VSPYYGSSWFAY	9.40246e-07
VSPYYGNYYAMDY	9.40246e-07
VSPYYGNFYAMDY	9.40246e-07
VSPYGYDEDVFAY	9.40246e-07
VSPYGYDAYFDY	9.40246e-07
VSPYGSSYGYAMDY	9.40246e-07
VSPYGSSSYAMDY	9.40246e-07
VSPYGNYQAWFAY	9.40246e-07
VSPYGNPSYAMDY	9.40246e-07
VSPYDYDWFAY	9.40246e-07
VSPYDYDVRTWFAY	9.40246e-07
VSPTGARDFCAMDY	9.40246e-07
VSPRNWDWFAY	9.40246e-07
VSPRHYYGYWYFDV	9.40246e-07
VSPNY	9.40246e-07
VSPNWDDYYAMDY	9.40246e-07
VSPNWDAWFAY	9.40246e-07
VSPLYYDYDWYFDV	9.40246e-07
VSPLYGISSLFAY	9.40246e-07
VSPLYDGYPWFAY	9.40246e-07
VSPLWFPWPAFAY	9.40246e-07
VSPLTTATYNYAMDY	9.40246e-07
VSPLLPLAMDY	9.40246e-07
VSPLLLRRGYAMDY	9.40246e-07
VSPLIYYDYDGFAY	9.40246e-07
VSPLITTVVGDY	9.40246e-07
VSPLGWGAMDY	9.40246e-07
VSPKLGLDYYAMDY	9.40246e-07
VSPHGNYH	9.40246e-07
VSPGSFAY	9.40246e-07
VSPFTTAHAMDY	9.40246e-07
VSPDSSGFAY	9.40246e-07
VSPDGS	9.40246e-07
VSPDDWFAY	9.40246e-07
VSPAY	9.40246e-07
VSPANWDF	9.40246e-07
VSPALYDGYYLGFAY	9.40246e-07
VSNYYTMDY	9.40246e-07
VSNYYGYFDV	9.40246e-07
VSNYT	9.40246e-07
VSNYDYDDYAMDY	9.40246e-07
VSNWYFDY	9.40246e-07
VSNWDVAWFAY	9.40246e-07
VSNWDNAY	9.40246e-07
VSNWAAWFAY	9.40246e-07
VSNSAWFAY	9.40246e-07
VSNAY	9.40246e-07
VSMSTWAMDY	9.40246e-07
VSMITTYFDV	9.40246e-07
VSLYYYGSSRYAMDY	9.40246e-07
VSLYYGYFDV	9.40246e-07
VSLYYGNYEGAMDY	9.40246e-07
VSLYYGFDY	9.40246e-07
VSLYYDYDLAWFAY	9.40246e-07
VSLYPETDYAMDY	9.40246e-07
VSLYDYASGPFAY	9.40246e-07
VSLYDYAFAY	9.40246e-07
VSLYDSLYAMDY	9.40246e-07
VSLWGWAMDY	9.40246e-07
VSLWGVPY	9.40246e-07
VSLTTATAY	9.40246e-07
VSLTGTVPFAY	9.40246e-06
VSLTGTGAPFAY	9.40246e-07
VSLTGAWFAY	9.40246e-07
VSLPLY	9.40246e-07
VSLMD	9.40246e-07
VSLLRAY	9.40246e-07
VSLLGESFAY	9.40246e-07
VSLLGEGFAY	9.40246e-07
VSLIYYYGSSLFAY	9.40246e-07
VSLIHYYGYGAMDY	9.40246e-07
VSLGRGTDMDY	9.40246e-07
VSLGRGMDMDY	9.40246e-07
VSLFITTAMDY	9.40246e-07
VSLFAY	9.40246e-07
VSLDYIWFAY	9.40246e-07
VSLDSSGYVGYAMDY	9.40246e-07
VSKNWDY	9.40246e-07
VSKNSAWFAY	9.40246e-07
VSIYYGNYEAY	9.40246e-07
VSIYRWAMDY	9.40246e-07
VSIYLWAMDY	9.40246e-07
VSITTAAY	9.40246e-07
VSINWAWFAY	9.40246e-07
VSIHYSGPFAY	9.40246e-07
VSHYYGYGWFAY	9.40246e-07
VSHYYGSSYVFAY	9.40246e-07
VSHYGYDAYFDY	9.40246e-07
VSHYGNYWFAY	9.40246e-07
VSHYGAWFAY	9.40246e-07
VSHSFAY	9.40246e-07
VSHRYDGAMDY	9.40246e-07
VSHRSGAMDY	9.40246e-07
VSHRFTTVVSFDY	9.40246e-07
VSHNWAWFAY	9.40246e-07
VSGWASWFAY	9.40246e-07
VSGSSFAY	9.40246e-07
VSGSFAY	9.40246e-07
VSGIWFAY	9.40246e-07
VSGGYY	9.40246e-07
VSGGYASYYAMDY	9.40246e-07
VSGGNYLDY	9.40246e-07
VSGFDV	9.40246e-07
VSGEAWFAY	9.40246e-07
VSGDYLYAMDY	9.40246e-07
VSGAY	9.40246e-07
VSFYYYGSSYYFDY	9.40246e-07
VSFHYYGYEAMDY	9.40246e-07
VSETGNYVFAY	9.40246e-07
VSEMASYYYGYAMDY	9.40246e-07
VSELTGIAY	9.40246e-07
VSELGDY	9.40246e-07
VSEGY	9.40246e-07
VSDYGSSWAPYFDY	9.40246e-07
VSDYGH	9.40246e-07
VSDYFDY	9.40246e-07
VSDYDSIDY	9.40246e-07
VSDYDGSLWFAY	9.40246e-07
VSDYAY	9.40246e-07
VSDSRYEEVAWFAY	9.40246e-07
VSDGYYEGWYFDV	9.40246e-07
VSDGYSAY	9.40246e-07
VSDFDY	9.40246e-07
VSDDYYAMDY	9.40246e-07
VSASSFDY	9.40246e-07
VSAPYGKGGAMDY	9.40246e-07
VSANSFGY	9.40246e-07
VSANSFDC	9.40246e-07
VSALSSLGFAY	9.40246e-07
VRYYYGNYYYAMDY	9.40246e-07
VRYYYAMDY	9.40246e-07
VRYYRYDEYYFDY	9.40246e-07
VRYYRYAMDY	9.40246e-07
VRYYPYYFDY	9.40246e-07
VRYYPFAY	9.40246e-07
VRYYMGLMDY	9.40246e-07
VRYYGSSYWYFDV	9.40246e-07
VRYYGLFDY	9.40246e-07
VRYYGIY	9.40246e-07
VRYYDYPYYAMDY	9.40246e-07
VRYYDVLIAY	9.40246e-07
VRYYDGSYWYFDV	9.40246e-07
VRYYAMDY	9.40246e-07
VRYWDYFDY	9.40246e-07
VRYSKNYAMDY	9.40246e-07
VRYRYDSAMDY	9.40246e-07
VRYRYDGRGYAMDY	9.40246e-07
VRYRYDGDYFDY	9.40246e-07
VRYRGLGYAMDY	9.40246e-07
VRYPYYRYSWFAY	9.40246e-07
VRYPNPFYYYGSGYWYFDV	9.40246e-07
VRYLDY	9.40246e-07
VRYHYYDYSAMDY	9.40246e-07
VRYGYWYFDV	9.40246e-07
VRYGYDVRGAMDY	9.40246e-07
VRYGYDVGYYAMDY	9.40246e-07
VRYGY	9.40246e-07
VRYGSYAMDY	9.40246e-07
VRYGSSHWYFDV	9.40246e-07
VRYGNYYAMDY	9.40246e-07
VRYGNYGYYYTMDY	9.40246e-07
VRYGNYGYAMDY	9.40246e-07
VRYGNPYAMDY	9.40246e-07
VRYGNHFDY	9.40246e-07
VRYGDYDGAWFAY	9.40246e-07
VRYFDY	9.40246e-07
VRYELWFDY	9.40246e-07
VRYELGRNY	9.40246e-07
VRYDYREFAY	9.40246e-07
VRYDYREFAC	9.40246e-07
VRYDYHYAMDY	9.40246e-07
VRYDYDVITMDY	9.40246e-07
VRYDSAWFAY	9.40246e-07
VRYDGYYYALAY	9.40246e-07
VRYDFDY	9.40246e-07
VRYDDYYAMDY	9.40246e-07
VRYDDAMDY	9.40246e-07
VRYDAWFAY	9.40246e-07
VRWYYAMDY	9.40246e-06
VRWYFDV	9.40246e-07
VRWYDNYFDY	9.40246e-07
VRWWGNYSYAMDC	9.40246e-07
VRWVYDGPYYFDY	9.40246e-07
VRWVNYYAMDY	9.40246e-07
VRWVD	9.40246e-07
VRWTGRTFDY	9.40246e-07
VRWSGYYFDY	9.40246e-07
VRWRYDGYYFDY	9.40246e-07
VRWRQLFWFAY	9.40246e-07
VRWPLHAMDY	9.40246e-07
VRWNFYYFDY	9.40246e-07
VRWLWAMDY	9.40246e-07
VRWLRQYFDV	9.40246e-07
VRWLRAMDY	9.40246e-07
VRWLPLYWYFDV	9.40246e-07
VRWLLGAMDY	9.40246e-07
VRWLL	9.40246e-07
VRWLKGAY	9.40246e-07
VRWKLTGTFDY	9.40246e-07
VRWHYGSSYFDY	9.40246e-07
VRWGYGSLGIFAY	9.40246e-07
VRWGYGNYSPFAY	9.40246e-07
VRWGVYGNYDYAMDY	9.40246e-07
VRWGNYYFDY	9.40246e-07
VRWGLRHYYAMDY	9.40246e-07
VRWGGTGYFDY	9.40246e-07
VRWGAYYYAMDY	9.40246e-07
VRWFDY	9.40246e-07
VRWFAY	9.40246e-07
VRWDV	9.40246e-07
VRWDGYYYAMDY	9.40246e-07
VRWDFDY	9.40246e-07
VRWDDPRGYYAMDY	9.40246e-07
VRVYYGHYYFDY	9.40246e-07
VRVYYDTWFAY	9.40246e-07
VRVYDYGYYYAMDY	9.40246e-07
VRVYDYGYAMDY	9.40246e-07
VRVYDGSYDYYAMDY	9.40246e-07
VRVWGYYAMDY	9.40246e-07
VRVVEGYAMDY	9.40246e-07
VRVTTVGDWYFDV	9.40246e-07
VRVTTAY	9.40246e-07
VRVSPGTGFAY	9.40246e-07
VRVPYGYLFAY	9.40246e-07
VRVNYYAMDY	9.40246e-07
VRVNWDRYFDV	9.40246e-07
VRVKLPYYFDY	9.40246e-07
VRVIT	9.40246e-07
VRVGWDRNFDY	9.40246e-07
VRVGVYAMDY	9.40246e-07
VRVGTSGGFAY	9.40246e-07
VRVGTFYDYDEPSYAMDY	9.40246e-07
VRVGSFDFDV	9.40246e-07
VRVGSDY	9.40246e-07
VRVGLWLRLDY	9.40246e-07
VRVGGYYRYEFAY	9.40246e-07
VRVGGIAAHFAMDY	9.40246e-07
VRVFDY	9.40246e-07
VRVDV	9.40246e-07
VRVDGYYDYYAMDY	9.40246e-07
VRVAGYAMDY	9.40246e-07
VRTYYFDY	9.40246e-07
VRTYGNYWYFDV	9.40246e-07
VRTWFAY	9.40246e-07
VRTVWLLRESAMDY	9.40246e-07
VRTVVAPYYAMDY	9.40246e-07
VRTTAAHFDY	9.40246e-07
VRTSY	9.40246e-07
VRTPY	9.40246e-07
VRTPLWYAMDY	9.40246e-07
VRTLYGYVAWFAY	9.40246e-07
VRTLRIATTGFAY	9.40246e-07
VRTILYDGAWFAY	9.40246e-07
VRTGYGYDVHFDV	9.40246e-07
VRTGWAFDY	9.40246e-07
VRTGVSYYAMDY	9.40246e-07
VRTGTYYYAMDY	9.40246e-07
VRTGTGYFDY	9.40246e-07
VRTGSYYYAMDY	9.40246e-07
VRTGRDWYFDV	9.40246e-07
VRTGGDY	9.40246e-07
VRTGFAY	9.40246e-07
VRTDWGLFDY	9.40246e-07
VRTDGSLYAMDY	9.40246e-07
VRTATFYYAMDY	9.40246e-07
VRTARANYFDY	9.40246e-07
VRTARALYAMDY	9.40246e-07
VRSYYYGSSYRYWYFDV	9.40246e-07
VRSYYYDGSCYYAVDY	9.40246e-07
VRSYYRYVGDY	9.40246e-07
VRSYYGSSYYFDY	9.40246e-07
VRSYYGNYYYAMDY	9.40246e-07
VRSYSYYFDY	9.40246e-07
VRSYRYDGDFDY	9.40246e-07
VRSYRY	9.40246e-07
VRSYGYYAMDY	9.40246e-07
VRSYGRSYYAMDY	9.40246e-07
VRSYGIIYYFDY	9.40246e-07
VRSYGGYFDV	9.40246e-07
VRSYFYAMDY	9.40246e-07
VRSYDYYAMDY	9.40246e-07
VRSYDGYYWFAY	9.40246e-07
VRSYDGYSFDY	9.40246e-07
VRSWY	9.40246e-07
VRSWGYAMDY	9.40246e-07
VRSWGFAY	9.40246e-07
VRSVNLDY	9.40246e-07
VRSTY	9.40246e-07
VRSTVVAVDY	9.40246e-07
VRSTTVVTFNY	9.40246e-07
VRSTTVGNFDY	9.40246e-07
VRSTPPY	9.40246e-07
VRSTMSPYYFDY	9.40246e-07
VRSTMIYWYFDV	9.40246e-07
VRSTMITWFAY	9.40246e-07
VRSTMITTDSAWFAY	9.40246e-07
VRSTMITFAY	9.40246e-07
VRSTMIPYYFDY	9.40246e-07
VRSTMINVFAY	9.40246e-07
VRSTMINFFAY	9.40246e-07
VRSTIRNFDY	9.40246e-07
VRSTGYFDV	9.40246e-07
VRSTGWFAY	9.40246e-07
VRSTGSWFAY	9.40246e-07
VRSSYYGNYDAMDY	9.40246e-07
VRSSYGNYYYAMDY	9.40246e-07
VRSSTYYAMDY	9.40246e-07
VRSSNYDYFDY	9.40246e-07
VRSSNWDWYFDV	9.40246e-07
VRSSMITNAMDY	9.40246e-07
VRSSMDY	9.40246e-07
VRSSAYAMDY	9.40246e-07
VRSRHYYGSTLFAY	9.40246e-07
VRSRGNWYYFDY	9.40246e-07
VRSRFY	9.40246e-07
VRSRAEGYYYAMDY	9.40246e-07
VRSQLWYPYAMDY	9.40246e-07
VRSQLGRVFAY	9.40246e-07
VRSPITTVGNGAMDY	9.40246e-07
VRSNYQGAMDF	9.40246e-07
VRSNYAMDY	9.40246e-07
VRSNWDWFAY	9.40246e-07
VRSNWAWFAY	9.40246e-07
VRSNWAIYFDY	9.40246e-07
VRSMITTKAY	9.40246e-07
VRSLYYYGSSGLAY	9.40246e-07
VRSLYYGNPWFAY	9.40246e-07
VRSLYY	9.40246e-07
VRSLYFDY	9.40246e-07
VRSLRN	9.40246e-07
VRSLR	9.40246e-07
VRSLIYYAYFDY	9.40246e-07
VRSKGAWFAY	9.40246e-07
VRSKDGNSMYYFDY	9.40246e-07
VRSIY	9.40246e-07
VRSIHYYGYGYAMDY	9.40246e-07
VRSHLSRYFDV	9.40246e-07
VRSHHDYDYYFDY	9.40246e-07
VRSGYGNNAMDY	9.40246e-07
VRSGYFDY	9.40246e-07
VRSGYDRASYYAMDY	9.40246e-07
VRSGSSYVNAMDY	9.40246e-07
VRSGSSYSYYAMDY	9.40246e-07
VRSGR	9.40246e-07
VRSGQLGQLYYFDY	9.40246e-07
VRSGNYVY	9.40246e-07
VRSGNYFDY	9.40246e-07
VRSGNIYYDYDYFDY	9.40246e-07
VRSGN	9.40246e-07
VRSGLYFDY	9.40246e-07
VRSGLDY	9.40246e-07
VRSGGGNGAMDY	9.40246e-07
VRSGDY	9.40246e-07
VRSFYYGSSYWYFDV	9.40246e-07
VRSFSSHDGYYFDY	9.40246e-07
VRSFGV	9.40246e-07
VRSDYGSYYYAMDY	9.40246e-07
VRSDYDWYFDV	9.40246e-07
VRSDYD	9.40246e-07
VRSDWYGPDY	9.40246e-07
VRSDV	9.40246e-07
VRSDL	9.40246e-07
VRSDGYYRAWFVY	9.40246e-07
VRSDGYPFAY	9.40246e-07
VRSDGFYWYFDV	9.40246e-07
VRSDGFAY	9.40246e-07
VRSAD	9.40246e-07
VRRYYYGYVYFDY	9.40246e-07
VRRYYGNYHWYFDV	9.40246e-07
VRRYGNYGAMDY	9.40246e-07
VRRYFDV	9.40246e-06
VRRYDYRYYAMDY	9.40246e-07
VRRYDYDEDYAMDY	9.40246e-07
VRRYDYDEAMDY	9.40246e-07
VRRYDYDDGYYFDY	9.40246e-07
VRRYAMDY	9.40246e-06
VRRWLVYYNFDY	9.40246e-07
VRRWDAYAMDY	9.40246e-07
VRRVSRYAMDY	9.40246e-07
VRRVMGYFDY	9.40246e-07
VRRVLLDY	9.40246e-07
VRRTYYDYGGAMDY	9.40246e-07
VRRTTVVANLYFYTMDY	9.40246e-07
VRRSYYGSSYAMDY	9.40246e-07
VRRSYYGSSLFAY	9.40246e-07
VRRSYYAMDY	9.40246e-07
VRRSYFDY	9.40246e-07
VRRSWADY	9.40246e-07
VRRSSGAMDY	9.40246e-07
VRRSPYYYAMDY	9.40246e-07
VRRSPYGNYAMDY	9.40246e-07
VRRSGDYVFAY	9.40246e-07
VRRRYDVFDV	9.40246e-07
VRRRVRLNYAMDY	9.40246e-07
VRRRSWFAY	9.40246e-07
VRRRLTPYFDY	9.40246e-07
VRRQRYGSRGYYAMDY	9.40246e-07
VRRQLGLYYFDY	9.40246e-07
VRRQAY	9.40246e-07
VRRPSWFAY	9.40246e-07
VRRPLIYDGYHGAMDY	9.40246e-07
VRRPGYVKYYAMDY	9.40246e-07
VRRNYYGSRLYAMDY	9.40246e-07
VRRNYGSSCVDWYFDV	9.40246e-07
VRRNYCDY	9.40246e-07
VRRNSSLFAY	9.40246e-07
VRRNGSWFAY	9.40246e-07
VRRNGNYGYFDV	9.40246e-07
VRRNFAY	9.40246e-07
VRRLYYGNHVFDY	9.40246e-07
VRRLYGNCVGWFAY	9.40246e-07
VRRLTGGYFDV	9.40246e-07
VRRLSYYAMDY	9.40246e-07
VRRLSMDY	9.40246e-07
VRRLRYPPFDY	9.40246e-07
VRRLAY	9.40246e-07
VRRLAMAY	9.40246e-07
VRRKTDGNSFAY	9.40246e-07
VRRKDYAMDY	9.40246e-07
VRRIYYGNYYAMDY	9.40246e-07
VRRIYYGNYSSFAY	9.40246e-07
VRRITTFPYYFDY	9.40246e-07
VRRITD	9.40246e-07
VRRHYYGYVWFAY	9.40246e-07
VRRHYRYDYFDY	9.40246e-07
VRRGYYYGSSYAYYFDY	9.40246e-07
VRRGYYYAMDY	9.40246e-07
VRRGYYWYFDV	9.40246e-07
VRRGYYGYWYFDV	9.40246e-07
VRRGYYGSSYAMDY	9.40246e-07
VRRGYYDYLYYAMDY	9.40246e-07
VRRGYPYAMDY	9.40246e-07
VRRGYGSSYDYFDY	9.40246e-07
VRRGYGSSYAMDY	9.40246e-07
VRRGYGSSYAMAY	9.40246e-07
VRRGYGSSLYAMDY	9.40246e-07
VRRGYGGWFAY	9.40246e-07
VRRGYFDY	9.40246e-07
VRRGYDYDWFAY	9.40246e-07
VRRGYAIDY	9.40246e-07
VRRGWYDYAMDY	9.40246e-07
VRRGVYWYFDV	9.40246e-07
VRRGTGTNYYAMDY	9.40246e-07
VRRGTGHDY	9.40246e-07
VRRGSMIPYFDY	9.40246e-07
VRRGRYFDV	9.40246e-06
VRRGRDAMDY	9.40246e-07
VRRGPNSYYAMDY	9.40246e-07
VRRGNYVRDYAMDY	9.40246e-07
VRRGNYGFYYAMDY	9.40246e-07
VRRGNYEAMDY	9.40246e-07
VRRGNYAMDY	9.40246e-07
VRRGLWLYFDY	9.40246e-07
VRRGLWLRRHYYAMDY	9.40246e-07
VRRGLLPPAY	9.40246e-07
VRRGGYYYAMDY	9.40246e-07
VRRGGYSYAMDY	9.40246e-07
VRRGGYFAC	9.40246e-07
VRRGGSEYYYAMDY	9.40246e-07
VRRGFTTVRYFDV	9.40246e-07
VRRGDSSGYEYYFDY	9.40246e-07
VRRGDNWDYFDY	9.40246e-07
VRREYGNYVAY	9.40246e-07
VRREVREAMDY	9.40246e-07
VRRESHYAMDY	9.40246e-07
VRRERYDVVPIGYAMDY	9.40246e-07
VRRENYRYYFDY	9.40246e-07
VRREMGPWFAY	9.40246e-07
VRRELGGPY	9.40246e-07
VRREGGYDYDGWYFDV	9.40246e-07
VRRDYYGSAWFAY	9.40246e-07
VRRDYYGPWFAY	9.40246e-07
VRRDYRYAMDY	9.40246e-07
VRRDYGSI	9.40246e-07
VRRDYERNYAMDY	9.40246e-07
VRRDWFAY	9.40246e-07
VRRDWDGSYAMDY	9.40246e-07
VRRDSSGPFAY	9.40246e-07
VRRDSSGFWFAY	9.40246e-07
VRRDRYEAMDY	9.40246e-07
VRRDPVRYFDV	9.40246e-07
VRRDGYYGFAY	9.40246e-07
VRRDGYSPFAY	9.40246e-07
VRRDGYFDY	9.40246e-07
VRRDGNHWYFDV	9.40246e-07
VRRDGCLDY	9.40246e-07
VRRDDYGAY	9.40246e-07
VRRDDYDHYAMDY	9.40246e-07
VRRDDGYYDYYAMDY	9.40246e-07
VRRDDGYYAY	9.40246e-07
VRRCYDGYYYAMDY	9.40246e-07
VRRCPYGNYGMDY	9.40246e-07
VRRCDGHEGFDY	9.40246e-07
VRRAYYYAMDY	9.40246e-07
VRRAYYGNYYAMDY	9.40246e-07
VRRAYYGNYGAMDY	9.40246e-07
VRRATVVAMDY	9.40246e-07
VRRATRDYAMDY	9.40246e-07
VRRAPVRYFDV	9.40246e-07
VRRANYWYFDV	9.40246e-07
VRQYYYWYFDV	9.40246e-07
VRQYYYGSSYAMDY	9.40246e-07
VRQYYYGREAWFAY	9.40246e-07
VRQYYYDGSYGMDY	9.40246e-07
VRQYYGSSVGFDY	9.40246e-07
VRQYYGNYAYAMDY	9.40246e-07
VRQYYDYPYWYFDV	9.40246e-07
VRQYSYYAMDY	9.40246e-07
VRQYSNYDY	9.40246e-07
VRQYSHWYFDV	9.40246e-07
VRQYPWYFDV	9.40246e-07
VRQYGSYYAMDY	9.40246e-07
VRQYGSY	9.40246e-07
VRQYGNYLYYFDY	9.40246e-07
VRQYGNYDYGYFDY	9.40246e-07
VRQYGIN	9.40246e-07
VRQYDYGVWFAY	9.40246e-07
VRQYDYDGMDY	9.40246e-07
VRQYDGYPYYFDY	9.40246e-07
VRQYALGLAWFAY	9.40246e-07
VRQWSSYFDY	9.40246e-07
VRQWLIWYFDV	9.40246e-07
VRQWISGYAMDY	9.40246e-07
VRQWGYGAYYYAMDY	9.40246e-07
VRQWDGYYWYFDV	9.40246e-07
VRQWDFDY	9.40246e-07
VRQVYYVNWYFDV	9.40246e-07
VRQVYYGYDYYAMDY	9.40246e-07
VRQVYYGNYEAMDY	9.40246e-07
VRQVYYGNYAWFAY	9.40246e-07
VRQVYYGNWYLDV	9.40246e-07
VRQVYYGNRYFDV	9.40246e-07
VRQVYYCNWYFDV	9.40246e-07
VRQVYDYGGFAY	9.40246e-07
VRQVYAMDY	9.40246e-07
VRQVVAHFDF	9.40246e-07
VRQVRQNYYAMDY	9.40246e-07
VRQVEGAMDY	9.40246e-07
VRQTTVAYAMDY	9.40246e-07
VRQTTTVRYFDV	9.40246e-07
VRQTSYYSNYGGYYYAMDY	9.40246e-07
VRQTSSYGDYAMDY	9.40246e-07
VRQTITTTHYAMDY	9.40246e-07
VRQTGTYFDY	9.40246e-07
VRQTGTWFAY	9.40246e-07
VRQTGTNWFAY	9.40246e-07
VRQTFFDY	9.40246e-07
VRQTDAY	9.40246e-07
VRQTARGPLFAY	9.40246e-07
VRQTARAYWYFDV	9.40246e-07
VRQSYYGNLDY	9.40246e-07
VRQSYYDYDPYYAMDY	9.40246e-07
VRQSYDGYSYFDF	9.40246e-07
VRQSVSWGAMDY	9.40246e-07
VRQSSHFDY	9.40246e-07
VRQSMDY	9.40246e-07
VRQSHYYGYYYAMDY	9.40246e-07
VRQSHGGFAY	9.40246e-07
VRQSGLWYFDV	9.40246e-07
VRQSFYDYGYAMDY	9.40246e-07
VRQSFPYFDY	9.40246e-07
VRQSEFAY	9.40246e-07
VRQRYRYYAMDY	9.40246e-07
VRQRYFDV	9.40246e-07
VRQRVYYGSSYGGWYFDV	9.40246e-07
VRQRVWYPYYFDY	9.40246e-07
VRQRVWCPYYFDY	9.40246e-07
VRQRVPYDFYFDY	9.40246e-07
VRQRVGYGDYAMDY	9.40246e-07
VRQRTGTFAY	9.40246e-07
VRQRIITTVFAY	9.40246e-07
VRQRGYYGYYFDY	9.40246e-07
VRQRGYYDAMDY	9.40246e-07
VRQRGYGYYAMDY	9.40246e-07
VRQRGYGDYWYFDV	9.40246e-07
VRQRGSSMDY	9.40246e-07
VRQRGRRGYYFDY	9.40246e-07
VRQRGRGYFDY	9.40246e-07
VRQRGRDYYAMDY	9.40246e-07
VRQRGPGAY	9.40246e-07
VRQRGNLYYFDY	9.40246e-07
VRQRGLELAY	9.40246e-07
VRQRGKSFDYAMDY	9.40246e-07
VRQRGAY	9.40246e-07
VRQRFYAMDY	9.40246e-07
VRQRDSRYFDV	9.40246e-07
VRQRDRYDGFDY	9.40246e-07
VRQRDFDV	9.40246e-07
VRQQYGNYYYAIDY	9.40246e-07
VRQQVGS	9.40246e-07
VRQQTLWSYYAMDY	9.40246e-07
VRQQGYYYAMDY	9.40246e-07
VRQPYYAMDY	9.40246e-07
VRQPYGNYVGWYFDV	9.40246e-07
VRQPYGKGYWYFDV	9.40246e-07
VRQPVD	9.40246e-07
VRQPNFDY	9.40246e-07
VRQPKSYGYDY	9.40246e-07
VRQPFYYYGVYYYAMDY	9.40246e-07
VRQPFTMDY	9.40246e-07
VRQPFDY	9.40246e-07
VRQPDFDY	9.40246e-07
VRQPAIYYYGSSLYWYFDV	9.40246e-07
VRQNYYSNFAMDY	9.40246e-07
VRQNYYGSSSWFAY	9.40246e-07
VRQNYSNYVWYFDV	9.40246e-07
VRQNYRYDGYAMDY	9.40246e-07
VRQNYRGYAMDY	9.40246e-07
VRQNYLGYFDY	9.40246e-07
VRQNYGYAWFAY	9.40246e-07
VRQNYGNYYYAMAY	9.40246e-07
VRQNYGNSHYAMDY	9.40246e-07
VRQNYGAMDY	9.40246e-07
VRQNYESAPVAY	9.40246e-07
VRQNYDYVWFAY	9.40246e-07
VRQNYDFDY	9.40246e-07
VRQNY	9.40246e-07
VRQNWYFDY	9.40246e-07
VRQNWGDY	9.40246e-07
VRQNWDVPDY	9.40246e-07
VRQNSNGAMDY	9.40246e-07
VRQNPIYYFDY	9.40246e-07
VRQNKNDYGGWFAY	9.40246e-07
VRQNINDGSRDY	9.40246e-07
VRQNHYYSYVGDY	9.40246e-07
VRQNGYYSSMDY	9.40246e-07
VRQNGLY	9.40246e-07
VRQNGEAWFAY	9.40246e-07
VRQNGDPLYYYAMDY	9.40246e-07
VRQNDGYSYAMDY	9.40246e-07
VRQMITTSWFAY	9.40246e-07
VRQMDY	9.40246e-07
VRQLWSFDY	9.40246e-07
VRQLTGTGYFDV	9.40246e-07
VRQLRGHYYAMDY	9.40246e-07
VRQLGY	9.40246e-07
VRQLGVYFDY	9.40246e-07
VRQLGTY	9.40246e-07
VRQLGLSYAMDY	9.40246e-07
VRQLGLRYAMDY	9.40246e-07
VRQLGLRDAMDY	9.40246e-07
VRQLGLPYVYYAMDY	9.40246e-07
VRQLGLHPIFAY	9.40246e-07
VRQLGLGAMDY	9.40246e-07
VRQLGLDY	9.40246e-07
VRQLGFDY	9.40246e-06
VRQLGAY	9.40246e-07
VRQLGAMDY	9.40246e-07
VRQLELY	9.40246e-07
VRQKYGNSFDY	9.40246e-07
VRQKYGNGYAMDY	9.40246e-07
VRQKTVAY	9.40246e-07
VRQKGVLLRAY	9.40246e-07
VRQKGPHFDY	9.40246e-07
VRQKDSSGYYFDY	9.40246e-07
VRQKDGNFDY	9.40246e-07
VRQKDGAIDY	9.40246e-07
VRQKAGAWFAY	9.40246e-07
VRQIYYGDYWYFDV	9.40246e-07
VRQIYYDYAMDY	9.40246e-07
VRQIYGNLNWYFDV	9.40246e-07
VRQIWLRDAMDY	9.40246e-07
VRQIWAMDY	9.40246e-07
VRQITTVVARDWYFDV	9.40246e-07
VRQITKGVDY	9.40246e-07
VRQHRYDLDY	9.40246e-07
VRQHGNYGMDY	9.40246e-07
VRQHGNPFAY	9.40246e-07
VRQGYYRFSWFAY	9.40246e-07
VRQGYYGSLYYSDY	9.40246e-07
VRQGYYGPLFDY	9.40246e-07
VRQGYYGPAMDY	9.40246e-07
VRQGYYGLAMDY	9.40246e-07
VRQGYYDFLFDY	9.40246e-07
VRQGYWYFDV	9.40246e-07
VRQGYSNYAMGY	9.40246e-07
VRQGYRYWYFDV	9.40246e-07
VRQGYRYDYAMDY	9.40246e-07
VRQGYRYDWFAY	9.40246e-07
VRQGYRYDGYAMDY	9.40246e-07
VRQGYRYDEGAMDY	9.40246e-07
VRQGYRDYYAMDY	9.40246e-07
VRQGYGSSYYAMAY	9.40246e-07
VRQGYGSSFYWYFDV	9.40246e-07
VRQGYGSRGWYFDV	9.40246e-07
VRQGYGNYYYAMDY	9.40246e-07
VRQGYGNYVVWYFDV	9.40246e-07
VRQGYGNYGSAMDY	9.40246e-07
VRQGYGNYESYYAMDY	9.40246e-07
VRQGYGNSYYAMDY	9.40246e-07
VRQGYGNLFAY	9.40246e-07
VRQGYGN	9.40246e-07
VRQGYDVGFAY	9.40246e-07
VRQGYDGIWFAY	9.40246e-07
VRQGYDGAWFAY	9.40246e-07
VRQGWYPYAMDY	9.40246e-07
VRQGWTYYAMDY	9.40246e-07
VRQGWLLSYYAMDY	9.40246e-07
VRQGWLLIYYAMDY	9.40246e-07
VRQGWALAY	9.40246e-07
VRQGVGTRYAMDY	9.40246e-07
VRQGTTVVAQHFDY	9.40246e-07
VRQGTSSYYGTYYAMDY	9.40246e-07
VRQGTMIMTFAY	9.40246e-07
VRQGTLRYFDV	9.40246e-07
VRQGRWLLRDAMDY	9.40246e-07
VRQGRSVAMDY	9.40246e-07
VRQGPYYFDY	9.40246e-07
VRQGPLRGYYYAMDY	9.40246e-07
VRQGNYYGTFDY	9.40246e-07
VRQGNYYGSPYWYFDV	9.40246e-07
VRQGNYFDY	9.40246e-07
VRQGNWVAMDY	9.40246e-07
VRQGNDV	9.40246e-07
VRQGMITYFDY	9.40246e-07
VRQGLWLREYYFDY	9.40246e-07
VRQGLLWYRWFAY	9.40246e-07
VRQGLGRYYYAMDY	9.40246e-07
VRQGKAMDY	9.40246e-07
VRQGIYYGYNGFAY	9.40246e-07
VRQGIYYDYPYYAMDY	9.40246e-07
VRQGITTATHFDY	9.40246e-07
VRQGGYYVDWYFDV	9.40246e-07
VRQGGYYGYAMDY	9.40246e-07
VRQGGYYFDY	9.40246e-07
VRQGGYNPAWFAY	9.40246e-07
VRQGGYFDY	9.40246e-07
VRQGGYDYDAWFAY	9.40246e-07
VRQGGYDGFAY	9.40246e-07
VRQGGVGQLGPWFAY	9.40246e-07
VRQGGTGFAY	9.40246e-07
VRQGGSSYGYWYFDV	9.40246e-07
VRQGGRRGYAMDY	9.40246e-07
VRQGGNYVSYAMDY	9.40246e-07
VRQGGNYVLYAMDY	9.40246e-07
VRQGGNYVLYAIDY	9.40246e-07
VRQGGNYPLWDY	9.40246e-07
VRQGGNYGWYFDV	9.40246e-07
VRQGGNYFYAMDY	9.40246e-07
VRQGGNYEDYAMDY	9.40246e-07
VRQGGNPWFAY	9.40246e-07
VRQGGNFLDY	9.40246e-07
VRQGGHYYGYDEAWFAY	9.40246e-07
VRQGGGY	9.40246e-07
VRQGGESAWFAY	9.40246e-07
VRQGGELGRYWYFDV	9.40246e-07
VRQGFGFAY	9.40246e-07
VRQGFAY	9.40246e-07
VRQGEGYFDY	9.40246e-07
VRQGDYYDYYFDY	9.40246e-07
VRQGDYRSYYFDY	9.40246e-07
VRQGDYNPVWFAY	9.40246e-07
VRQGDYNPAWFAY	9.40246e-06
VRQGDYFDY	9.40246e-07
VRQGDYDVWYFDV	9.40246e-07
VRQGDYDVKRFAY	9.40246e-07
VRQGDYDDYAMDY	9.40246e-07
VRQGDITTVVARLYYAMDY	9.40246e-07
VRQGDHYGNYDYAMDY	9.40246e-07
VRQGDEDAMDY	9.40246e-07
VRQGDEAY	9.40246e-07
VRQGCFAY	9.40246e-07
VRQGAARATNAMDY	9.40246e-07
VRQFYSNYVAY	9.40246e-07
VRQFNGNYLGFAY	9.40246e-07
VRQFLGVYWYFDV	9.40246e-07
VRQFGYFDV	9.40246e-07
VRQFGAMDY	9.40246e-07
VRQFAY	9.40246e-07
VRQEYYGSSSAWFAY	9.40246e-07
VRQEYAMDY	9.40246e-07
VRQEVRWYFDV	9.40246e-07
VRQETSNYYAMDY	9.40246e-07
VRQERRGAMDY	9.40246e-07
VRQERDYAFAY	9.40246e-07
VRQELGPAY	9.40246e-07
VRQEGNWYFDV	9.40246e-07
VRQEGLRWFAY	9.40246e-07
VRQEGLLHFDV	9.40246e-07
VRQEGIVLAY	9.40246e-07
VRQEGGYYGNYWYFDV	9.40246e-07
VRQEGGLRRGYWYFDV	9.40246e-06
VRQEGGDYGYFDV	9.40246e-07
VRQEGDGNYGYWYFDV	9.40246e-07
VRQEDYSNYHAMDY	9.40246e-07
VRQEDSTYAMDY	9.40246e-07
VRQEDRAWFAY	9.40246e-07
VRQEDGNYAMDY	9.40246e-07
VRQEAMDY	9.40246e-06
VRQEADTYAMDY	9.40246e-07
VRQDYYYGSSYRDYAMDY	9.40246e-07
VRQDYYNYGWFAY	9.40246e-07
VRQDYYGYFDY	9.40246e-07
VRQDYYGTLYFDY	9.40246e-07
VRQDYYGSRAPFAY	9.40246e-07
VRQDYYGNPAWFAY	9.40246e-07
VRQDYYGNFDY	9.40246e-07
VRQDYYDWYFDV	9.40246e-07
VRQDYYDGSYGFAY	9.40246e-07
VRQDYYAMDY	9.40246e-07
VRQDYRYWYFDV	9.40246e-07
VRQDYRYDWFAY	9.40246e-07
VRQDYRSYFDV	9.40246e-07
VRQDYLYAMDY	9.40246e-07
VRQDYGNCFAY	9.40246e-07
VRQDYGNAWFAY	9.40246e-07
VRQDYFDY	9.40246e-07
VRQDYDSYWYFDV	9.40246e-07
VRQDYDGYYWYFDV	9.40246e-07
VRQDYDGRYFDV	9.40246e-07
VRQDYDAWFAY	9.40246e-07
VRQDWYFDV	9.40246e-07
VRQDWGFAY	9.40246e-07
VRQDWDVEGYWYFDV	9.40246e-07
VRQDVGYGNSFAY	9.40246e-07
VRQDVGCFAY	9.40246e-07
VRQDVDGYYVPWFAY	9.40246e-07
VRQDTAYSYAMDY	9.40246e-07
VRQDSSGYWFAY	9.40246e-07
VRQDSSGYVPWFAY	9.40246e-07
VRQDSSGYLGAMDY	9.40246e-07
VRQDSSGFAY	9.40246e-07
VRQDSNWGYAMDY	9.40246e-07
VRQDSHYYAMDY	9.40246e-07
VRQDSGYYGNPAWFAY	9.40246e-07
VRQDSGTGFAY	9.40246e-07
VRQDSGDGDYGFAY	9.40246e-07
VRQDSDGLPAWFAY	9.40246e-07
VRQDRYGDYAWFAY	9.40246e-07
VRQDRYEYAMDY	9.40246e-07
VRQDRRYAGAMDY	9.40246e-07
VRQDRRDGNYPMDY	9.40246e-07
VRQDRNYLYAMDY	9.40246e-07
VRQDRNGGAMDY	9.40246e-07
VRQDRLYAMDY	9.40246e-07
VRQDRLGFFAY	9.40246e-07
VRQDRGYWYFDV	9.40246e-07
VRQDRGYGPLAMDY	9.40246e-07
VRQDRGSSGYGFAY	9.40246e-07
VRQDRGDYGDAAWFAY	9.40246e-07
VRQDRGDGYLFAY	9.40246e-07
VRQDRDGYYFAY	9.40246e-07
VRQDRDGNWYFDV	9.40246e-07
VRQDQRAY	9.40246e-07
VRQDQGNFYAMDY	9.40246e-07
VRQDQAEFAY	9.40246e-07
VRQDPYYYAMDY	9.40246e-07
VRQDPWGWYFDV	9.40246e-07
VRQDPGQLGAMDY	9.40246e-06
VRQDNDGYHGYAMDY	9.40246e-07
VRQDMTGYYAMDY	9.40246e-07
VRQDMGIYSNYAWFAY	9.40246e-07
VRQDLYYGDS	9.40246e-07
VRQDLVTTPWFAY	9.40246e-07
VRQDLVTTNWFAY	9.40246e-07
VRQDLTGFAY	9.40246e-07
VRQDLNWDYYAMDY	9.40246e-07
VRQDKSDYGAMDY	9.40246e-07
VRQDKRSNYSWFAY	9.40246e-07
VRQDIYYGDYYAMDY	9.40246e-07
VRQDISVGAYYAMDY	9.40246e-07
VRQDISMGRFAY	9.40246e-07
VRQDIRGYGFAY	9.40246e-07
VRQDILGDAMDY	9.40246e-07
VRQDIHSNPGAWFAY	9.40246e-07
VRQDIGYFDV	9.40246e-07
VRQDIGGRYFDY	9.40246e-07
VRQDHYYDGSYAWFAY	9.40246e-07
VRQDHYGNYVDY	9.40246e-07
VRQDHSLGDAMDY	9.40246e-07
VRQDHIRDYAMDY	9.40246e-07
VRQDGYYWYFDV	9.40246e-07
VRQDGYYPYYFDY	9.40246e-07
VRQDGYYGYFDV	9.40246e-07
VRQDGYY	9.40246e-07
VRQDGYSSYFDY	9.40246e-07
VRQDGYSGFAY	9.40246e-07
VRQDGYDWYFDV	9.40246e-07
VRQDGTSFAY	9.40246e-07
VRQDGSYAMDY	9.40246e-07
VRQDGSFDY	9.40246e-07
VRQDGQLGFAY	9.40246e-07
VRQDGPARATFAY	9.40246e-07
VRQDGNYFAY	9.40246e-07
VRQDGNY	9.40246e-07
VRQDGNGAAWFAY	9.40246e-07
VRQDGGYPSY	9.40246e-07
VRQDGGYGDYVAWFAY	9.40246e-07
VRQDGGYGDYMVWFAY	9.40246e-07
VRQDGGYGDYMAWFDY	9.40246e-07
VRQDGGYGDYMAWFAF	9.40246e-07
VRQDGGRGYAMDY	9.40246e-07
VRQDGGNYFAY	9.40246e-07
VRQDGGDYAMDY	9.40246e-07
VRQDGELGFPFAY	9.40246e-07
VRQDGDYDAMDY	9.40246e-07
VRQDGDWFAY	9.40246e-07
VRQDGDSFAY	9.40246e-07
VRQDFFGFAY	9.40246e-07
VRQDETGWFAY	9.40246e-07
VRQDELYLFAY	9.40246e-07
VRQDDYYYAMDY	9.40246e-07
VRQDDYDGYFDV	9.40246e-07
VRQDDYDFYYAMDY	9.40246e-07
VRQDDYDAWFAY	9.40246e-07
VRQDDGYYHYYAMDY	9.40246e-07
VRQDDGYGFAY	9.40246e-07
VRQDDGNFAY	9.40246e-07
VRQDDDGYAY	9.40246e-07
VRQDCDYAWFAY	9.40246e-07
VRQDAWAFAY	9.40246e-07
VRQDAVYWYFDV	9.40246e-07
VRQDANWAFAY	9.40246e-07
VRQDALGFAY	9.40246e-07
VRQDADERYFDV	9.40246e-07
VRQAYYYGSSYGFAY	9.40246e-07
VRQAYYRYDENLFAY	9.40246e-07
VRQAYDGYYAWFAY	9.40246e-07
VRQASTVPFAY	9.40246e-07
VRQASSMDY	9.40246e-07
VRQANYEGDYYAMDY	9.40246e-07
VRQAITVTGYFDV	9.40246e-07
VRQAITGRAMDY	9.40246e-07
VRQAIPVTGYFDV	9.40246e-07
VRPYYGYWYFDV	9.40246e-07
VRPYYGSSSPFAY	9.40246e-07
VRPYYGNYYAMDY	9.40246e-07
VRPYYGNAMDY	9.40246e-07
VRPYYDYHYYAMDY	9.40246e-07
VRPYYDYDERRFAY	9.40246e-07
VRPYRYGYAMDY	9.40246e-07
VRPYGYSFAY	9.40246e-07
VRPYGYAMDY	9.40246e-07
VRPYGSTYGYYFDY	9.40246e-07
VRPYGNYGFAY	9.40246e-07
VRPYGNYGAWFAY	9.40246e-07
VRPYGNLYYAMDY	9.40246e-07
VRPYGNEAMDY	9.40246e-07
VRPYGLAWFAY	9.40246e-07
VRPYGKD	9.40246e-07
VRPYGDYVGFAY	9.40246e-07
VRPYGDWFDY	9.40246e-07
VRPYDGFAY	9.40246e-07
VRPVYDSWFAY	9.40246e-07
VRPVTGKWYFDV	9.40246e-07
VRPVGYAMDY	9.40246e-07
VRPVGY	9.40246e-07
VRPVGAY	9.40246e-07
VRPVARAVPAPYYAMDY	9.40246e-07
VRPTYSDGYSY	9.40246e-07
VRPTYDYRFAY	9.40246e-07
VRPTNWDWFAY	9.40246e-07
VRPSYPHYYAMDY	9.40246e-07
VRPSYDGGAFAY	9.40246e-07
VRPSTVVAPYTMDY	9.40246e-07
VRPSTVVAPYTLDY	9.40246e-07
VRPRLRLEESWFAY	9.40246e-07
VRPRKLGLPYFDY	9.40246e-07
VRPRGNYAMDY	9.40246e-07
VRPRDGYFYAMDY	9.40246e-07
VRPQRGGGFAY	9.40246e-07
VRPQLGGGFAY	9.40246e-07
VRPPYYRYDDYAMDY	9.40246e-07
VRPPITTVVATDYYAMDY	9.40246e-07
VRPPITTVDYYAMDY	9.40246e-07
VRPPFDY	9.40246e-07
VRPNWSYAMDY	9.40246e-07
VRPNWDVGWFAY	9.40246e-07
VRPNWDDYYAMDY	9.40246e-07
VRPNDYDWFAY	9.40246e-07
VRPMYDYPYWYFDV	9.40246e-07
VRPLYYYGSSVSGYAMDY	9.40246e-07
VRPLYYYGSSPFAY	9.40246e-07
VRPLYYAMDY	9.40246e-07
VRPLYGYVDWFAY	9.40246e-07
VRPLYGYVAWFAY	9.40246e-06
VRPLYGNWFAY	9.40246e-07
VRPLVERAFAY	9.40246e-07
VRPLTGTVWFAY	9.40246e-07
VRPLTGTSWFAY	9.40246e-07
VRPLTGTFAY	9.40246e-07
VRPLTGTAWFAY	9.40246e-07
VRPLTGSAWFAY	9.40246e-07
VRPLTGAWFAY	9.40246e-07
VRPLSIYDGYRGFAY	9.40246e-07
VRPLRIATTGFAY	9.40246e-07
VRPLRGGAMDY	9.40246e-07
VRPLLGREFAY	9.40246e-07
VRPLKAAWFAY	9.40246e-07
VRPLITTPGGFAY	9.40246e-07
VRPLITTGCMDY	9.40246e-07
VRPLGLAWFAY	9.40246e-07
VRPLFTTGFMDY	9.40246e-07
VRPLDY	9.40246e-07
VRPLDSSGY	9.40246e-07
VRPLANWDPWFAY	9.40246e-07
VRPKGERAFAY	9.40246e-07
VRPIYYDYDGFAY	9.40246e-07
VRPIYYDYDEGYFDV	9.40246e-07
VRPIYYDYDDYAMDY	9.40246e-07
VRPIYDGYSFAY	9.40246e-07
VRPILYDGAWFAY	9.40246e-07
VRPHYYGSRAMDY	9.40246e-07
VRPHYSGTWFAY	9.40246e-07
VRPHPAWFAY	9.40246e-07
VRPHDY	9.40246e-07
VRPHDGYHFAY	9.40246e-07
VRPGYYYAMDY	9.40246e-07
VRPGYRSSWFAY	9.40246e-07
VRPGYDGYYAWFAY	9.40246e-07
VRPGTNYFDY	9.40246e-07
VRPGTGNPWFAY	9.40246e-07
VRPGNYGNYAAY	9.40246e-07
VRPGLGPYYAMDY	9.40246e-07
VRPGIKSYAMDY	9.40246e-07
VRPGGDSSGSFAY	9.40246e-07
VRPFNWDYWYFDV	9.40246e-07
VRPFDY	9.40246e-07
VRPFDV	9.40246e-07
VRPDYYGNFDV	9.40246e-07
VRPDYDY	9.40246e-07
VRPDGYYAWFAY	9.40246e-07
VRPDGYNYFDY	9.40246e-07
VRPDGYMAWFAY	9.40246e-07
VRPCPYGSYAMDY	9.40246e-07
VRPAYYGTWFAY	9.40246e-07
VRPAYDYDGVWFAY	9.40246e-07
VRPATGGYFDY	9.40246e-07
VRPANWDWFAY	9.40246e-07
VRNYYGYFDV	9.40246e-07
VRNYYGYAWFAY	9.40246e-07
VRNYYGSTLYAMDY	9.40246e-07
VRNYYAMDY	9.40246e-07
VRNYSNLVWFAY	9.40246e-07
VRNYGSSYAMDY	9.40246e-07
VRNYDYDWYFDY	9.40246e-07
VRNWSY	9.40246e-07
VRNWDWYFDV	9.40246e-07
VRNWDFDY	9.40246e-07
VRNWDCAMDY	9.40246e-07
VRNVAY	9.40246e-07
VRNTYVGFYAMDY	9.40246e-07
VRNTL	9.40246e-07
VRNSQLTVYFDY	9.40246e-07
VRNSPSRWLLPYYYAMDY	9.40246e-07
VRNSNYWYFDV	9.40246e-07
VRNSNYVWFAY	9.40246e-07
VRNRYYFDY	9.40246e-07
VRNRPWVYAMDY	9.40246e-07
VRNNDGYSFAY	9.40246e-07
VRNLYYGNYGFAY	9.40246e-07
VRNLAYYGNYAWFAY	9.40246e-07
VRNHDY	9.40246e-07
VRNH	9.40246e-07
VRNGYYYFDY	9.40246e-07
VRNGYRYDGGFAY	9.40246e-07
VRNGYGNCYYAMDY	9.40246e-07
VRNGYDAMDY	9.40246e-07
VRNGWNDGYFSFYFDY	9.40246e-07
VRNGRYPFAY	9.40246e-07
VRNGNYAAWFAY	9.40246e-07
VRNGNCAMDY	9.40246e-07
VRNGN	9.40246e-07
VRNGLYAMDY	9.40246e-07
VRNGGMDY	9.40246e-07
VRNGEGYWYFDV	9.40246e-07
VRNGATGTGYFDV	9.40246e-07
VRNFY	9.40246e-07
VRNFDYDGGWFAY	9.40246e-07
VRNFDV	9.40246e-07
VRNEY	9.40246e-07
VRNERLTEGYFDY	9.40246e-07
VRNEGSSGCPLAY	9.40246e-07
VRNEGGGFDY	9.40246e-07
VRNDYYYGSSYWYFDV	9.40246e-07
VRNDYYAMDY	9.40246e-07
VRNDYDDAMDY	9.40246e-07
VRNDY	9.40246e-07
VRNDGYYVAY	9.40246e-07
VRNDGYWFAY	9.40246e-07
VRNDGNYLYYYAMDY	9.40246e-07
VRNDDASYEGPYAMDY	9.40246e-07
VRNCFDY	9.40246e-07
VRNAY	9.40246e-07
VRNAVAWFAY	9.40246e-07
VRNAGYAMDY	9.40246e-07
VRNAGDGYYGYWYFDV	9.40246e-07
VRNADYDYYAMDY	9.40246e-07
VRMVRRGWYFDV	9.40246e-07
VRMNGNYGGAMDY	9.40246e-07
VRMITYYFVY	9.40246e-07
VRMITYYFDY	9.40246e-07
VRMIAMDY	9.40246e-07
VRMFAY	9.40246e-07
VRMDGNYWYFDV	9.40246e-07
VRLYYVYEESFAY	9.40246e-07
VRLYYGSSYWYFDV	9.40246e-07
VRLYY	9.40246e-07
VRLYGSSYGYVMDY	9.40246e-07
VRLYGSRGYYFDY	9.40246e-07
VRLYGSAY	9.40246e-07
VRLYGNYYFDY	9.40246e-07
VRLYGNYVYAMDY	9.40246e-07
VRLYGNYFDY	9.40246e-07
VRLYGNSYAMDY	9.40246e-07
VRLYFDV	9.40246e-07
VRLYFAY	9.40246e-07
VRLYDYDTGY	9.40246e-07
VRLYDYAMDY	9.40246e-07
VRLYD	9.40246e-07
VRLWYGNWYFDV	9.40246e-07
VRLWVPFAY	9.40246e-07
VRLWPSMDY	9.40246e-07
VRLWGYDAYFDY	9.40246e-07
VRLWFDY	9.40246e-07
VRLVYYGNWYFDV	9.40246e-07
VRLVYWYFDV	9.40246e-07
VRLVYGNIYYYAMDY	9.40246e-07
VRLVWYYYAMDY	9.40246e-07
VRLTYYGAFAY	9.40246e-07
VRLTVVATDYAMDY	9.40246e-07
VRLTS	9.40246e-07
VRLTGTYYFDY	9.40246e-07
VRLTGPFAY	9.40246e-07
VRLTGFAY	9.40246e-07
VRLTATRWYFDV	9.40246e-07
VRLTANYFDY	9.40246e-07
VRLSYYYGSSPYFDY	9.40246e-07
VRLSYYDYFDY	9.40246e-07
VRLSYFDY	9.40246e-07
VRLSYDYDVDY	9.40246e-07
VRLSY	9.40246e-07
VRLSVRGTMDY	9.40246e-07
VRLSNWDRAY	9.40246e-07
VRLSNWDGYYFDY	9.40246e-07
VRLSLSYAMDY	9.40246e-07
VRLRYDDYYAMDY	9.40246e-07
VRLRWNDGFAY	9.40246e-07
VRLRRYFDV	9.40246e-07
VRLRPPFAY	9.40246e-07
VRLRLQAY	9.40246e-07
VRLRGFAY	9.40246e-07
VRLREGYAMDY	9.40246e-07
VRLPYDYYAMDY	9.40246e-07
VRLPIYYGEGFAY	9.40246e-07
VRLPIHYYGYNAMDY	9.40246e-07
VRLPHYYAMDY	9.40246e-07
VRLPGSYWYFDV	9.40246e-07
VRLPGFAY	9.40246e-07
VRLPFDC	9.40246e-07
VRLNY	9.40246e-07
VRLNWVYYAMDY	9.40246e-07
VRLNWGYYAMDY	9.40246e-07
VRLNWGDAMDY	9.40246e-07
VRLNWDVAMDY	9.40246e-07
VRLNWDPWYFDV	9.40246e-07
VRLNWDGFDY	9.40246e-07
VRLNWDEAY	9.40246e-07
VRLNHVYYYAMAY	9.40246e-07
VRLNGTVFAY	9.40246e-07
VRLLYYRYDY	9.40246e-07
VRLLYYGSSYWYFDV	9.40246e-07
VRLLYDGYYKGCV	9.40246e-07
VRLLRYYAMDY	9.40246e-07
VRLLRSYAMDY	9.40246e-07
VRLLLRVYAMDY	9.40246e-07
VRLLIRYYAMDY	9.40246e-07
VRLLGRYFDV	9.40246e-07
VRLLFRYDAMDY	9.40246e-07
VRLLDSSGPFAY	9.40246e-07
VRLIYYDYDGAMDY	9.40246e-07
VRLIP	9.40246e-07
VRLHY	9.40246e-07
VRLGYYAMDY	9.40246e-07
VRLGYGSSYWYFDV	9.40246e-07
VRLGYGNYYFDV	9.40246e-07
VRLGYDPFAY	9.40246e-06
VRLGWAWFAY	9.40246e-07
VRLGTGAWFAY	9.40246e-07
VRLGSSYDY	9.40246e-07
VRLGSRDAMDY	9.40246e-07
VRLGRYWYFDV	9.40246e-07
VRLGRYFDI	9.40246e-07
VRLGPTGV	9.40246e-07
VRLGNYWFAY	9.40246e-07
VRLGNYPAY	9.40246e-07
VRLGLYYYAMDY	9.40246e-07
VRLGLYAMDY	9.40246e-07
VRLGHAMDY	9.40246e-07
VRLGGSAMDY	9.40246e-07
VRLGGHGYFDY	9.40246e-07
VRLGFLYWYFDV	9.40246e-07
VRLGELGRGYFDV	9.40246e-07
VRLGDWYFDV	9.40246e-07
VRLFYYDYDGPFAY	9.40246e-07
VRLED	9.40246e-07
VRLDYYGSRFAY	9.40246e-07
VRLDILYDYDGAWFAY	9.40246e-07
VRLDGYFDY	9.40246e-07
VRLDAMDY	9.40246e-07
VRLANWDAWFAY	9.40246e-07
VRKYYYDGSYGMDY	9.40246e-07
VRKWTAY	9.40246e-07
VRKVYYGAYFDV	9.40246e-07
VRKVDY	9.40246e-07
VRKTYGSFDY	9.40246e-07
VRKTGNAY	9.40246e-07
VRKTGAMDY	9.40246e-07
VRKSSYYSYAMDY	9.40246e-07
VRKRRYGSNSYFDY	9.40246e-07
VRKRRYGSNFYFDY	9.40246e-07
VRKRRDAMDY	9.40246e-07
VRKNYYALDY	9.40246e-07
VRKNY	9.40246e-07
VRKLYGNLNWYFDV	9.40246e-07
VRKLGRGAMDY	9.40246e-07
VRKLDFDV	9.40246e-07
VRKKYGNYEAMDY	9.40246e-07
VRKKRDYGAMDY	9.40246e-07
VRKKMGWLHYFDY	9.40246e-07
VRKKLGPYWYFDV	9.40246e-07
VRKGSSSAMDY	9.40246e-07
VRKGNFGAYFDV	9.40246e-07
VRKGGDY	9.40246e-07
VRKDYDY	9.40246e-07
VRKDY	9.40246e-07
VRKDRGGPYAMDY	9.40246e-07
VRKDPYSNYAMDY	9.40246e-07
VRKDIQLTGTFAY	9.40246e-07
VRKDGKDAMDY	9.40246e-07
VRKDAYRGYAMDY	9.40246e-07
VRKDAMDY	9.40246e-07
VRKAY	9.40246e-07
VRKAMDY	9.40246e-07
VRIYLGAY	9.40246e-07
VRIYGNYDAMDY	9.40246e-07
VRIYDYDWYFDV	9.40246e-07
VRIYDGYHGAMDY	9.40246e-07
VRIWERGGFFYYGMDY	9.40246e-07
VRIWDVGAY	9.40246e-07
VRIVRRGWYFDV	9.40246e-07
VRITTVVATEN	9.40246e-07
VRITTVVAN	9.40246e-07
VRITTDYYFDY	9.40246e-07
VRITT	9.40246e-07
VRITGTYFDV	9.40246e-07
VRITG	9.40246e-07
VRIRY	9.40246e-07
VRIRGFAY	9.40246e-07
VRIPTATLWFAY	9.40246e-07
VRIPD	9.40246e-07
VRINYYGTYAMDY	9.40246e-07
VRILYAMDY	9.40246e-07
VRILRYLYAMDY	9.40246e-07
VRILPLLRYFDY	9.40246e-07
VRIHHDYDYYFDY	9.40246e-07
VRIGTGGMDY	9.40246e-07
VRIGTAY	9.40246e-07
VRIGPWFFDY	9.40246e-07
VRIGNYGAMDY	9.40246e-07
VRIAY	9.40246e-07
VRIATMITTDFAY	9.40246e-07
VRHYYYWYFDV	9.40246e-07
VRHYYYGSNFDV	9.40246e-07
VRHYYGYYAMDY	9.40246e-07
VRHYYGSTMDY	9.40246e-07
VRHYYGSSYYFDY	9.40246e-07
VRHYYGSSYYAMDY	9.40246e-07
VRHYYGSSYAMDY	9.40246e-07
VRHYYGSSWYFDV	9.40246e-07
VRHYYGSSFDY	9.40246e-07
VRHYYGSSAWFAY	9.40246e-07
VRHYYGSRYYAMDY	9.40246e-07
VRHYYGSRGDAMDY	9.40246e-07
VRHYYGPLAY	9.40246e-07
VRHYYGLMDY	9.40246e-07
VRHYYGHFDC	9.40246e-07
VRHYYFDY	9.40246e-07
VRHYYDYFYAMDY	9.40246e-07
VRHYYDVFDY	9.40246e-07
VRHYVGAMDY	9.40246e-07
VRHYRYDGTFAY	9.40246e-07
VRHYRYDEGAWFAY	9.40246e-07
VRHYGYG	9.40246e-07
VRHYGYAMDY	9.40246e-07
VRHYGSSYWFDWYFDV	9.40246e-07
VRHYGSSYFGY	9.40246e-07
VRHYGSSFDY	9.40246e-07
VRHYGSEKMDY	9.40246e-07
VRHYGNYPRAMDY	9.40246e-07
VRHYGNYFDY	9.40246e-07
VRHYGNY	9.40246e-07
VRHYGNFYAMDC	9.40246e-07
VRHYGNCGAMDY	9.40246e-07
VRHYGFAY	9.40246e-07
VRHYDYERAWFAY	9.40246e-07
VRHYDWYFDV	9.40246e-07
VRHYDPYYYAMDY	9.40246e-07
VRHYDCAY	9.40246e-07
VRHYDAY	9.40246e-07
VRHYAMDY	9.40246e-07
VRHWDYGSSYDFDY	9.40246e-07
VRHWDLDY	9.40246e-07
VRHVYYGSSSAMDY	9.40246e-07
VRHVYYDYDYAMDY	9.40246e-07
VRHVVTTATGYFDV	9.40246e-07
VRHVTTAYYYAMDY	9.40246e-07
VRHVTGTYFDV	9.40246e-07
VRHVSYYYGSSWYFNV	9.40246e-07
VRHVQPYWYFDV	9.40246e-07
VRHVQMDY	9.40246e-07
VRHVNYAMDY	9.40246e-07
VRHVLLPTKAMDY	9.40246e-07
VRHVITGHAMDY	9.40246e-07
VRHVHYYGYAMAY	9.40246e-07
VRHVHYGSSYAMDY	9.40246e-07
VRHVHDGYWYFDV	9.40246e-07
VRHVGGY	9.40246e-07
VRHVGDYFDY	9.40246e-07
VRHVDYGYWYFDV	9.40246e-07
VRHVAY	9.40246e-07
VRHTVVGYFDV	9.40246e-07
VRHTRAYYAMDY	9.40246e-07
VRHTPYAMDY	9.40246e-07
VRHTPKLRSYAMDY	9.40246e-07
VRHTLSSYWYFDV	9.40246e-07
VRHTLLRLLTSSYAMDY	9.40246e-07
VRHTEGNWFAY	9.40246e-07
VRHTAMDY	9.40246e-07
VRHSYYYGSSPFAC	9.40246e-07
VRHSYYRYDYYFDY	9.40246e-07
VRHSYYGPAY	9.40246e-07
VRHSYYGNYEDY	9.40246e-07
VRHSYRYGSFAY	9.40246e-07
VRHSYDAMDY	9.40246e-07
VRHSWFYAMDY	9.40246e-07
VRHSSYYGKVDAMDY	9.40246e-07
VRHSSYAMDY	9.40246e-07
VRHSPYGNYDFDY	9.40246e-07
VRHSNWDGYYAMDY	9.40246e-07
VRHSNSYFDY	9.40246e-06
VRHSKTGLDY	9.40246e-07
VRHSIDYYGYNYAMDY	9.40246e-07
VRHSGYFDV	9.40246e-07
VRHSGSSYFDY	9.40246e-07
VRHSGSSSYYAMDY	9.40246e-07
VRHSGRRYAMDY	9.40246e-07
VRHSGNYGYAMDY	9.40246e-07
VRHSGNYGAMDY	9.40246e-07
VRHSDYYGSSSAY	9.40246e-07
VRHSDGYLAWFAY	9.40246e-07
VRHRYYRYSYAMDY	9.40246e-07
VRHRYYAMDY	9.40246e-07
VRHRYVDY	9.40246e-07
VRHRYDYRAWFAY	9.40246e-07
VRHRYDRDWYFDV	9.40246e-07
VRHRYDGYAMDY	9.40246e-07
VRHRYDDPMDY	9.40246e-07
VRHRYDDPFAY	9.40246e-07
VRHRYDAMGY	9.40246e-07
VRHRYDAMDY	9.40246e-06
VRHRYAMDY	9.40246e-07
VRHRYAGYAMDY	9.40246e-07
VRHRYAFDY	9.40246e-07
VRHRTGTGAMDY	9.40246e-07
VRHRTARATYYYAMDY	9.40246e-07
VRHRSSVFDY	9.40246e-07
VRHRSSGSWYFDV	9.40246e-07
VRHRSGYAMDY	9.40246e-07
VRHRNFPYAMVY	9.40246e-07
VRHRLGY	9.40246e-07
VRHRHYYYFDY	9.40246e-07
VRHRGYGSSLFAY	9.40246e-07
VRHRGSSYFDY	9.40246e-07
VRHRGGVFAY	9.40246e-07
VRHRGDYAMDY	9.40246e-07
VRHRDYGYFDY	9.40246e-07
VRHRDVRAMDY	9.40246e-07
VRHQYYGYAMDY	9.40246e-07
VRHQVYSGYAMDY	9.40246e-06
VRHQRHYYAMDY	9.40246e-07
VRHQGSSGHFDY	9.40246e-07
VRHQFTTVVDYAMDY	9.40246e-07
VRHQDWPYYFDY	9.40246e-07
VRHPYYRYPGTGAMDY	9.40246e-07
VRHPYYGSRYWYFDV	9.40246e-07
VRHPYYGNIYYYAMDY	9.40246e-07
VRHPYYAMDY	9.40246e-07
VRHPYGGNAMDY	9.40246e-07
VRHPYGDYAMDY	9.40246e-07
VRHPYDYFSYAMDY	9.40246e-07
VRHPSSGTYYYAMDY	9.40246e-07
VRHPSSGPYYYAMDY	9.40246e-07
VRHPSQLAMDY	9.40246e-07
VRHPSGDY	9.40246e-07
VRHPRYYAMDY	9.40246e-07
VRHPRGYAMDY	9.40246e-07
VRHPNYYGTAYYYAMDY	9.40246e-07
VRHPMITPYAMDY	9.40246e-07
VRHPLYAMDY	9.40246e-07
VRHPLSGTWFAY	9.40246e-07
VRHPLITKGMDY	9.40246e-07
VRHPKGYPWYFDV	9.40246e-07
VRHPHYYDTPGYFDV	9.40246e-07
VRHPGSYAMDY	9.40246e-07
VRHPGMDY	9.40246e-07
VRHPGAMDY	9.40246e-07
VRHPFYYDYDVPYAMDY	9.40246e-07
VRHPFDY	9.40246e-07
VRHPDGYYGAWFAY	9.40246e-07
VRHPCSYRYDAYFDV	9.40246e-07
VRHNYYDYGYAMDY	9.40246e-07
VRHNYGYDYFDY	9.40246e-07
VRHNYGYDTWFAY	9.40246e-07
VRHNYGSHFDY	9.40246e-07
VRHNYGAY	9.40246e-07
VRHNYDYLYAMDY	9.40246e-07
VRHNY	9.40246e-07
VRHNWGDY	9.40246e-07
VRHNWEI	9.40246e-07
VRHNWDYFDY	9.40246e-06
VRHNWDGVYFDY	9.40246e-07
VRHNRNNGYYSAWFAY	9.40246e-07
VRHNRNDGYYSAWFAY	9.40246e-07
VRHNPFTTVVDYYAMDY	9.40246e-07
VRHNNWDYFDY	9.40246e-07
VRHNLLSGAY	9.40246e-07
VRHNIYYGYDVAY	9.40246e-07
VRHNGYYAMDY	9.40246e-07
VRHNGYGNFFDY	9.40246e-07
VRHNGPGSTYAMDY	9.40246e-07
VRHNGNYYFDY	9.40246e-07
VRHNDYVYYYAMDY	9.40246e-07
VRHNAAMDY	9.40246e-07
VRHMMVTTYYFDY	9.40246e-07
VRHLYYYYGSSYAMDY	9.40246e-07
VRHLYYGNYGFAY	9.40246e-07
VRHLYYGNDWYFDV	9.40246e-07
VRHLYDGFYWFAY	9.40246e-07
VRHLWYYYAMDY	9.40246e-07
VRHLVWPNGEAMDY	9.40246e-07
VRHLSPTGTVVWFAY	9.40246e-07
VRHLSFDY	9.40246e-07
VRHLRYFDV	9.40246e-07
VRHLRSEAMDY	9.40246e-07
VRHLLGYFDV	9.40246e-07
VRHLIYYDYDGAY	9.40246e-07
VRHLGY	9.40246e-07
VRHLGNSYAMDY	9.40246e-07
VRHLGNPYAMDY	9.40246e-07
VRHLGLH	9.40246e-07
VRHLGGYYAMDY	9.40246e-07
VRHLDYRYPYYAMDY	9.40246e-07
VRHKYRSYAMDY	9.40246e-07
VRHKTGNNDLFAMDY	9.40246e-07
VRHKPVYYAMDY	9.40246e-07
VRHKGYYAMDY	9.40246e-07
VRHKGYWYFDV	9.40246e-07
VRHKGNWAWFAY	9.40246e-07
VRHKGGTAY	9.40246e-07
VRHKESSYFDY	9.40246e-07
VRHKDGYFDYYAMDY	9.40246e-07
VRHKAVRGYYAMDY	9.40246e-07
VRHIYYGYYWYFDV	9.40246e-07
VRHIYGNYVGWFAY	9.40246e-07
VRHITTVVPYAMDY	9.40246e-07
VRHIPLPGTGAWFAY	9.40246e-07
VRHIMGWYFDV	9.40246e-07
VRHIFAY	9.40246e-07
VRHHYYGYDY	9.40246e-07
VRHHYRYWYFDV	9.40246e-07
VRHHYGNYFDY	9.40246e-07
VRHHWYFDV	9.40246e-07
VRHHGNYYAMDY	9.40246e-07
VRHHDYVAY	9.40246e-07
VRHHDYVAC	9.40246e-07
VRHHDYGDAMDY	9.40246e-07
VRHGYYYGSSWAMDY	9.40246e-07
VRHGYYYFGY	9.40246e-07
VRHGYYGSSYAMDY	9.40246e-07
VRHGYRYDLFYAMDY	9.40246e-07
[truncated: 208,201+ more rows]
