# Supplementary material for: Characterization of B cell receptor H-CDR3 repertoire of spleen in PRV-infected mice
Source: BMC Vet Res. 2022 Jun 17;18:228. doi: 10.1186/s12917-022-03340-2 (PMC9204683; doi:10.1186/s12917-022-03340-2)
Supplement: Supplementary file 1 — Additional file 1: Supplementary Table 1. The frequency of IGHV genes usage. Supplementary Table 2. The frequency of IGHD genes usage. Supplementary Table 3. The frequency of IGHJ genes usage. Supplementary Table 4. The combined usage frequencies of IGHV and IGHJ genes. Supplementary Table 5. The CDR3 nt sequences of XJ strain infection group. Supplementary Table 6. The CDR3 nt sequences of Bartha-K61 strain infection group. Supplementary Table 7. The CDR3 nt sequences of control group. Supplementary Table 8. The top 100 CDR3 nt sequences in XJ strain infection group. Supplementary Table 9. The top 100 CDR3 nt sequences in Bartha-K61 strain infection group. Supplementary Table 10. The top 100 CDR3 nt sequences in control group. Supplementary Table 11. The CDR3 aa sequences of XJ strain infection group. Supplementary Table 12. The CDR3 aa sequences of Bartha-K61 strain infection group. Supplementary Table 13. The CDR3 aa sequences of control group. Supplementary Table 14 The top 100 CDR3 aa sequences in XJ strain infection group. Supplementary Table 15 The top 100 CDR3 aa sequences in Bartha-K61 strain infection group. Supplementary Table 16 The top 100 CDR3 aa sequences in control group. [file 12917_2022_3340_MOESM1_ESM.zip › Supplementary Tables/Supplementary Table 5 The CDR3 nt sequences of XJ strain infection group.csv]

CDR3 ID CDR3 Sequence(nt) nt length Reads unique Ratio CDR3 Sequence(aa)
>./x_S10.fasta.summary.txt_unique_cdr3_nt_1 GCTAACTGGGACTGGTACTTCGATGTC 27 9263 0.00839662757063438 ANWDWYFDV
>./x_S10.fasta.summary.txt_unique_cdr3_nt_2 GCCAGAGATGGGTTTGCTTAC 21 8938 0.00810202496235885 ARDGFAY
>./x_S10.fasta.summary.txt_unique_cdr3_nt_3 GCAAGAGATGGTAACTACTGGTACTTCGATGTC 33 6476 0.00587029689597627 ARDGNYWYFDV
>./x_S10.fasta.summary.txt_unique_cdr3_nt_4 GCCAGAGATGGTTTTGCTTAC 21 5439 0.00493028795818637 ARDGFAY
>./x_S10.fasta.summary.txt_unique_cdr3_nt_5 GCTAGATGGGACTGGTACTTCGATGTC 27 4536 0.00411174594196238 ARWDWYFDV
>./x_S10.fasta.summary.txt_unique_cdr3_nt_6 ACTAGGGGGTACGTTGACTAC 21 4161 0.00377181985549062 TRGYVDY
>./x_S10.fasta.summary.txt_unique_cdr3_nt_7 GCCAGACATAGGGATGCTATGGACTAC 27 3522 0.00319258580414275 ARHRDAMDY
>./x_S10.fasta.summary.txt_unique_cdr3_nt_8 GCCAGAGACTGGGCTTAC 18 3327 0.00301582423917743 ARDWAY
>./x_S10.fasta.summary.txt_unique_cdr3_nt_9 GCAAGAGGGGTTTATTACTACGGTAGTAGCTACGCTATGGACTAC 45 3210 0.00290976730019824 ARGVYYYGSSYAMDY
>./x_S10.fasta.summary.txt_unique_cdr3_nt_10 GCAAGAGAGGGTATTTATTACTACGGTAGTTACTATGCTATGGACTAC 48 2996 0.00271578281351836 AREGIYYYGSYYAMDY
>./x_S10.fasta.summary.txt_unique_cdr3_nt_11 AAAAGATACGATTACTATGCTATGGACTAC 30 2953 0.0026768046222696 KRYDYYAMDY
>./x_S10.fasta.summary.txt_unique_cdr3_nt_12 GCAAGTTACTACGGTAGTAGCTACTTTGACTAC 33 2911 0.00263873290058476 ASYYGSSYFDY
>./x_S10.fasta.summary.txt_unique_cdr3_nt_13 GCCAGAAACTGGGACTAC 18 2822 0.00255805710939547 ARNWDY
>./x_S10.fasta.summary.txt_unique_cdr3_nt_14 GCCAGAGATGATGGTTACTACTTCGATGTC 30 2612 0.00236769850097128 ARDDGYYFDV
>./x_S10.fasta.summary.txt_unique_cdr3_nt_15 GCCAGACAGCTCGGGCACTATGCTATGGACTAC 33 2149 0.00194800309287415 ARQLGHYAMDY
>./x_S10.fasta.summary.txt_unique_cdr3_nt_16 GCAAGTTACTACGGTAGTAGCTACGCTATGGACTAC 36 2104 0.00190721196249754 ASYYGSSYAMDY
>./x_S10.fasta.summary.txt_unique_cdr3_nt_17 GCCAACTGGGGGTTTGCTTAC 21 2061 0.00186823377124878 ANWGFAY
>./x_S10.fasta.summary.txt_unique_cdr3_nt_18 GCCAGAGTACCCGTCTACTATGGTTACGCCTACTGGTACTTCGATGTC 48 1937 0.00175583154532212 ARVPVYYGYAYWYFDV
>./x_S10.fasta.summary.txt_unique_cdr3_nt_19 GCCAGAACTGACTAC 15 1901 0.00172319864102083 ARTDY
>./x_S10.fasta.summary.txt_unique_cdr3_nt_20 ACCACTGGGTTTGCTTAC 18 1887 0.00171050806712588 TTGFAY
>./x_S10.fasta.summary.txt_unique_cdr3_nt_21 GCAAGTTACTACGGTAGTAGCTATGCTATGGACTAC 36 1841 0.00166881046718535 ASYYGSSYAMDY
>./x_S10.fasta.summary.txt_unique_cdr3_nt_22 GCTAGGGGGTACTTCGATGTC 21 1823 0.0016524940150347 ARGYFDV
>./x_S10.fasta.summary.txt_unique_cdr3_nt_23 GCAAGTCAGACAGCTCGGGCTACCTGGTTTGCTTAC 36 1514 0.00137239491978198 ASQTARATWFAY
>./x_S10.fasta.summary.txt_unique_cdr3_nt_24 GCAAGTTACTACGGTAGTAGCTACTGGTACTTCGATGTC 39 1501 0.00136061081545095 ASYYGSSYWYFDV
>./x_S10.fasta.summary.txt_unique_cdr3_nt_25 GCAAGATTTTACTACGGTAGTAGCTACTGGTACTTCGATGTC 42 1402 0.00127087032862241 ARFYYGSSYWYFDV
>./x_S10.fasta.summary.txt_unique_cdr3_nt_26 GCTAGAGGTTACTTTGACTAC 21 1394 0.00126361857211101 ARGYFDY
>./x_S10.fasta.summary.txt_unique_cdr3_nt_27 GCCAGAGACGGGTTTGCTTAC 21 1347 0.00122101450260655 ARDGFAY
>./x_S10.fasta.summary.txt_unique_cdr3_nt_28 GCAAGATTATTTGACTAC 18 1325 0.00120107217220021 ARLFDY
>./x_S10.fasta.summary.txt_unique_cdr3_nt_29 GCAAGAGAGGACTATGGTAACTACTAC 27 1303 0.00118112984179387 AREDYGNYY
>./x_S10.fasta.summary.txt_unique_cdr3_nt_30 ACAAGAGAGGGATACTGGTACTTCGATGTC 30 1291 0.00117025220702677 TREGYWYFDV
>./x_S10.fasta.summary.txt_unique_cdr3_nt_31 GCAAGGGGGGGGTTTGCTTAC 21 1257 0.00113943224185333 ARGGFAY
>./x_S10.fasta.summary.txt_unique_cdr3_nt_32 AATGCATGTCAACTGTCCTGGTTTGCTTAC 30 1239 0.00112311578970269 NACQLSWFAY
>./x_S10.fasta.summary.txt_unique_cdr3_nt_33 GCCAAATGGAGGGATGGTTACTACTATGCTATGGACTAC 39 1236 0.00112039638101091 AKWRDGYYYAMDY
>./x_S10.fasta.summary.txt_unique_cdr3_nt_34 GCCACTGGGTTTGACTAC 18 1230 0.00111495756362736 ATGFDY
>./x_S10.fasta.summary.txt_unique_cdr3_nt_35 GCATATGATTACGACTATGCTATGGACTAC 30 1228 0.00111314462449952 AYDYDYAMDY
>./x_S10.fasta.summary.txt_unique_cdr3_nt_36 GCAAGACGCCTTTACTACGGCTATTACTATGCTATGGACTAC 42 1214 0.00110045405060457 ARRLYYGYYYAMDY
>./x_S10.fasta.summary.txt_unique_cdr3_nt_37 GCTAACTGGGACTAC 15 1121 0.00101615238115957 ANWDY
>./x_S10.fasta.summary.txt_unique_cdr3_nt_38 GCCAGACATGATTACGCTATGGACTAC 27 1112 0.00100799415508425 ARHDYAMDY
>./x_S10.fasta.summary.txt_unique_cdr3_nt_39 GCAAGATCCGCTTACGACTACTTTGACTAC 30 1110 0.0010061812159564 ARSAYDYFDY
>./x_S10.fasta.summary.txt_unique_cdr3_nt_40 GCAAGATATGGTAACTACGCTATGGACTAC 30 1084 0.000982613007294361 ARYGNYAMDY
>./x_S10.fasta.summary.txt_unique_cdr3_nt_41 GCCAGACATGATTATGCTATGGACTAC 27 1037 0.0009400089377899 ARHDYAMDY
>./x_S10.fasta.summary.txt_unique_cdr3_nt_42 GCTAGAAGCGGGTTTAACTGGGACTACTTTGACTAC 36 1031 0.000934570120406352 ARSGFNWDYFDY
>./x_S10.fasta.summary.txt_unique_cdr3_nt_43 GCAACTGGGTTTGCTTAC 18 1022 0.00092641189433103 ATGFAY
>./x_S10.fasta.summary.txt_unique_cdr3_nt_44 GCAAGAAACTGGGACTACTTTGACTAC 27 1000 0.000906469563924687 ARNWDYFDY
>./x_S10.fasta.summary.txt_unique_cdr3_nt_45 GCAAGATCTGATGGTTATGCTATGGACTAC 30 996 0.000902843685668988 ARSDGYAMDY
>./x_S10.fasta.summary.txt_unique_cdr3_nt_46 GCAAGAGCCTATGGTAACTTCTTTCTTTACTGGTACTTCGATGTC 45 994 0.000901030746541139 ARAYGNFFLYWYFDV
>./x_S10.fasta.summary.txt_unique_cdr3_nt_47 GCTAGATCGGGCATTACTACGGGCTTTGACTAC 33 989 0.000896498398721515 ARSGITTGFDY
>./x_S10.fasta.summary.txt_unique_cdr3_nt_48 GCCAGAGAAGGACAGCTCGGGTTCCTTTATTACTATGCTATGGACTAC 48 986 0.000893778990029741 AREGQLGFLYYYAMDY
>./x_S10.fasta.summary.txt_unique_cdr3_nt_49 GCAAGATACTACGGTAGTAGCTACTGGTACTTCGATGTC 39 977 0.000885620763954419 ARYYGSSYWYFDV
>./x_S10.fasta.summary.txt_unique_cdr3_nt_50 GCAAGATACTATAGGTACGACTTTGACTAC 30 956 0.000866584903112001 ARYYRYDFDY
>./x_S10.fasta.summary.txt_unique_cdr3_nt_51 GCTAGCTGGGACTTTGACTAC 21 901 0.000816729077096143 ASWDFDY
>./x_S10.fasta.summary.txt_unique_cdr3_nt_52 GCAAGAGAGGGGTTTGCTTAC 21 890 0.000806757911892971 AREGFAY
>./x_S10.fasta.summary.txt_unique_cdr3_nt_53 GCAAGAGCCTACTATGGTAACTACTTTGACTAC 33 885 0.000802225564073348 ARAYYGNYFDY
>./x_S10.fasta.summary.txt_unique_cdr3_nt_54 GCTAGACGCTGGCTTGACTAC 21 881 0.000798599685817649 ARRWLDY
>./x_S10.fasta.summary.txt_unique_cdr3_nt_55 GCCAGAGATCTGGGGAGTGCTTAC 24 874 0.000792254398870176 ARDLGSAY
>./x_S10.fasta.summary.txt_unique_cdr3_nt_56 GCAAGAGGCCTTTATTACTACGGTAGTTCCTATGCTATGGACTAC 45 838 0.000759621494568888 ARGLYYYGSSYAMDY
>./x_S10.fasta.summary.txt_unique_cdr3_nt_57 GCTAGCGGTAGTAGCTACTTTGACTAC 27 823 0.000746024451110017 ASGSSYFDY
>./x_S10.fasta.summary.txt_unique_cdr3_nt_58 GCAAGCTACTATGGTAACTACTATGCTATGGACTAC 36 822 0.000745117981546093 ASYYGNYYAMDY
>./x_S10.fasta.summary.txt_unique_cdr3_nt_59 GCAAGATCGTACGACTACTTTGACTAC 27 782 0.000708859198989105 ARSYDYFDY
>./x_S10.fasta.summary.txt_unique_cdr3_nt_60 GCCAATGGTTACTTTGCTTAC 21 781 0.00070795272942518 ANGYFAY
>./x_S10.fasta.summary.txt_unique_cdr3_nt_61 GCTAGAGGGTACTTTGACTAC 21 779 0.000706139790297331 ARGYFDY
>./x_S10.fasta.summary.txt_unique_cdr3_nt_62 GCAAGAGGCTACGGTAACTACGGGTACTACTTTGACTAC 39 756 0.000685290990327063 ARGYGNYGYYFDY
>./x_S10.fasta.summary.txt_unique_cdr3_nt_63 GCTAGAAGTACTGGGACGGTTGACTAC 27 754 0.000683478051199214 ARSTGTVDY
>./x_S10.fasta.summary.txt_unique_cdr3_nt_64 GCTAGAGGGGACGGATCCCTCTTTGACTAC 30 752 0.000681665112071365 ARGDGSLFDY
>./x_S10.fasta.summary.txt_unique_cdr3_nt_65 GCAAGGTACGACTATGCTATGGACTAC 27 750 0.000679852172943515 ARYDYAMDY
>./x_S10.fasta.summary.txt_unique_cdr3_nt_66 GATGGAGGGTACTTTGACTAC 21 741 0.000671693946868193 DGGYFDY
>./x_S10.fasta.summary.txt_unique_cdr3_nt_67 GCCAGACACTACGGTAGTAGCTACTGGTACTTCGATGTC 39 739 0.000669881007740344 ARHYGSSYWYFDV
>./x_S10.fasta.summary.txt_unique_cdr3_nt_68 AAAAGATCACTGGGACCGTTTGCTTAC 27 733 0.000664442190356795 KRSLGPFAY
>./x_S10.fasta.summary.txt_unique_cdr3_nt_69 GCTAGAGGGTACCAGAGAGCCTACTTTGACTAC 33 731 0.000662629251228946 ARGYQRAYFDY
>./x_S10.fasta.summary.txt_unique_cdr3_nt_70 GCAAGCCTTTACTACGGTAGTAGCTATTACTATGCTATGGACTAC 45 710 0.000643593390386528 ASLYYGSSYYYAMDY
>./x_S10.fasta.summary.txt_unique_cdr3_nt_71 GCAAGAACGGCTACGGTACCCCTTGCTTAC 30 709 0.000642686920822603 ARTATVPLAY
>./x_S10.fasta.summary.txt_unique_cdr3_nt_72 GCTAGAGGGGTCTACTATGGTAACGGGGGGTACTTCGATGTC 42 699 0.000633622225183356 ARGVYYGNGGYFDV
>./x_S10.fasta.summary.txt_unique_cdr3_nt_73 GCGAGGAACGCCTCCTTTGACTAC 24 698 0.000632715755619431 ARNASFDY
>./x_S10.fasta.summary.txt_unique_cdr3_nt_74 GCAAGAGACCGTTACTACTTTGACTAC 27 698 0.000632715755619431 ARDRYYFDY
>./x_S10.fasta.summary.txt_unique_cdr3_nt_75 GCAACCGTCTATGGTTACGACGCTATGGACTAC 33 696 0.000630902816491582 ATVYGYDAMDY
>./x_S10.fasta.summary.txt_unique_cdr3_nt_76 GCTAGATCTAACTGGGACTAC 21 688 0.000623651059980185 ARSNWDY
>./x_S10.fasta.summary.txt_unique_cdr3_nt_77 ACTAGAGGGTACTTCGATGTC 21 668 0.000605521668701691 TRGYFDV
>./x_S10.fasta.summary.txt_unique_cdr3_nt_78 GCAAGAAGGGACTATGCTATGGACTAC 27 668 0.000605521668701691 ARRDYAMDY
>./x_S10.fasta.summary.txt_unique_cdr3_nt_79 GCTAGACTGGGGGACTTTGCTTAC 24 667 0.000604615199137766 ARLGDFAY
>./x_S10.fasta.summary.txt_unique_cdr3_nt_80 GCAAGATATTACTACGGTAGTAGCTACTACTTTGACTAC 39 663 0.000600989320882067 ARYYYGSSYYFDY
>./x_S10.fasta.summary.txt_unique_cdr3_nt_81 GCCACTGGTATGGACTAC 18 661 0.000599176381754218 ATGMDY
>./x_S10.fasta.summary.txt_unique_cdr3_nt_82 ACAAGAGGGTTTGCTTAC 18 658 0.000596456973062444 TRGFAY
>./x_S10.fasta.summary.txt_unique_cdr3_nt_83 GCATACGGTAGTAGCTACTGGTACTTCGATGTC 33 656 0.000594644033934595 AYGSSYWYFDV
>./x_S10.fasta.summary.txt_unique_cdr3_nt_84 ACAAGAGAGAGCTATGGTAACTACGGGGAGTACTTCGATGTC 42 655 0.00059373756437067 TRESYGNYGEYFDV
>./x_S10.fasta.summary.txt_unique_cdr3_nt_85 GCAAGAAACTATAGGTACGACGACTACTATGCTATGGACTAC 42 643 0.000582859929603574 ARNYRYDDYYAMDY
>./x_S10.fasta.summary.txt_unique_cdr3_nt_86 GCCAGAGAAAGGACGGGGTTTGCTTAC 27 640 0.0005801405209118 ARERTGFAY
>./x_S10.fasta.summary.txt_unique_cdr3_nt_87 GCCAGAAATTACTACGGTAGTAGCTACTATGCTATGGACTAC 42 628 0.000569262886144703 ARNYYGSSYYAMDY
>./x_S10.fasta.summary.txt_unique_cdr3_nt_88 GCAAGATATTACTACGGTAGTAGTGACTAC 30 624 0.000565637007889005 ARYYYGSSDY
>./x_S10.fasta.summary.txt_unique_cdr3_nt_89 GCAAGATTTATTACTACGGTAGTAGCTACGTACTACTTTGACTAC 45 618 0.000560198190505456 ARFITTVVATYYFDY
>./x_S10.fasta.summary.txt_unique_cdr3_nt_90 GACTACGGTAGTAGCTACTTCGATGTC 27 618 0.000560198190505456 DYGSSYFDV
>./x_S10.fasta.summary.txt_unique_cdr3_nt_91 GCTAGAGGGTACTTCGATGTC 21 605 0.000548414086174436 ARGYFDV
>./x_S10.fasta.summary.txt_unique_cdr3_nt_92 GCAAGACATTACTACGGTCGCTATGCTATGGACTAC 36 592 0.000536629981843415 ARHYYGRYAMDY
>./x_S10.fasta.summary.txt_unique_cdr3_nt_93 GCAAGAGAGAACTGGTACTTCGATGTC 27 587 0.000532097634023791 ARENWYFDV
>./x_S10.fasta.summary.txt_unique_cdr3_nt_94 GCAAGAAGATATGGTAACTCTGCTATGGACTAC 33 582 0.000527565286204168 ARRYGNSAMDY
>./x_S10.fasta.summary.txt_unique_cdr3_nt_95 GCCAGATATGGTTACGACGACGGGTTTGACTAC 33 579 0.000524845877512394 ARYGYDDGFDY
>./x_S10.fasta.summary.txt_unique_cdr3_nt_96 GCAAGATATGGTAACTATGCTATGGACTAC 30 574 0.00052031352969277 ARYGNYAMDY
>./x_S10.fasta.summary.txt_unique_cdr3_nt_97 GCAAGACCTTCTACGGCTACCCGGTACTTCGATGTC 36 569 0.000515781181873147 ARPSTATRYFDV
>./x_S10.fasta.summary.txt_unique_cdr3_nt_98 GCCAGAGACCCCTCTACGGTAGTAGCTACGTATGCTATGGACTAC 45 568 0.000514874712309222 ARDPSTVVATYAMDY
>./x_S10.fasta.summary.txt_unique_cdr3_nt_99 GCAATCTACTATGGTTACGAC 21 567 0.000513968242745297 AIYYGYD
>./x_S10.fasta.summary.txt_unique_cdr3_nt_100 GCAAGGGATGATTACGACGGGGCCTGGTTTGCTTAC 36 565 0.000512155303617448 ARDDYDGAWFAY
>./x_S10.fasta.summary.txt_unique_cdr3_nt_101 ACCAGGTGGGACTAC 15 561 0.000508529425361749 TRWDY
>./x_S10.fasta.summary.txt_unique_cdr3_nt_102 GCATATAGGTACGACTATGCTATGGACTAC 30 556 0.000503997077542126 AYRYDYAMDY
>./x_S10.fasta.summary.txt_unique_cdr3_nt_103 GCCACCCCTAACGCCTTTGCTTAC 24 544 0.00049311944277503 ATPNAFAY
>./x_S10.fasta.summary.txt_unique_cdr3_nt_104 GCAAAACACCGTGCAGATAGTAACTACTTTTACTTCGATGTC 42 539 0.000488587094955406 AKHRADSNYFYFDV
>./x_S10.fasta.summary.txt_unique_cdr3_nt_105 GCAAGGGATTACTACGGTAGTAGCTACTGGTACTTCGATGTC 42 538 0.000487680625391482 ARDYYGSSYWYFDV
>./x_S10.fasta.summary.txt_unique_cdr3_nt_106 GCAAGATACTACGGTAGTAGCTTTGACTAC 30 537 0.000486774155827557 ARYYGSSFDY
>./x_S10.fasta.summary.txt_unique_cdr3_nt_107 GCGTATGGTAACTTTGCTTAC 21 537 0.000486774155827557 AYGNFAY
>./x_S10.fasta.summary.txt_unique_cdr3_nt_108 AAAAATAACTACGGAGGGAGGTTTGCTTAC 30 536 0.000485867686263632 KNNYGGRFAY
>./x_S10.fasta.summary.txt_unique_cdr3_nt_109 AGAGGATTAGGTGGGGCTATGGACTAC 27 527 0.00047770946018831 RGLGGAMDY
>./x_S10.fasta.summary.txt_unique_cdr3_nt_110 GCAAGATCAGGAGTATGGTCCCCTTATTACTATGCTATGGACTAC 45 522 0.000473177112368687 ARSGVWSPYYYAMDY
>./x_S10.fasta.summary.txt_unique_cdr3_nt_111 GCGAATAGGTACGACGCTTAC 21 519 0.000470457703676913 ANRYDAY
>./x_S10.fasta.summary.txt_unique_cdr3_nt_112 GCAAGACATTACTACGGTAGTAGCTACTACTTTGACTAC 39 519 0.000470457703676913 ARHYYGSSYYFDY
>./x_S10.fasta.summary.txt_unique_cdr3_nt_113 ACAAGAAACTATTACTATGCTATGGACTAC 30 519 0.000470457703676913 TRNYYYAMDY
>./x_S10.fasta.summary.txt_unique_cdr3_nt_114 GCCAAAAATGATGGTTTTGCTTAC 24 515 0.000466831825421214 AKNDGFAY
>./x_S10.fasta.summary.txt_unique_cdr3_nt_115 GCAAGGGACTTTGACTAC 18 515 0.000466831825421214 ARDFDY
>./x_S10.fasta.summary.txt_unique_cdr3_nt_116 GCAAGATACTATAGGTACGACGAGGGCTATGCTATGGACTAC 42 508 0.000460486538473741 ARYYRYDEGYAMDY
>./x_S10.fasta.summary.txt_unique_cdr3_nt_117 GCAACTGGGACGTACTACTTTGACTAC 27 505 0.000457767129781967 ATGTYYFDY
>./x_S10.fasta.summary.txt_unique_cdr3_nt_118 GCAAGAGCCTATGGTAACTACTTTGACTAC 30 496 0.000449608903706645 ARAYGNYFDY
>./x_S10.fasta.summary.txt_unique_cdr3_nt_119 GGAATTTATTACTACGGTAGTAGCCTCTACTATGCTATGGACTAC 45 494 0.000447795964578795 GIYYYGSSLYYAMDY
>./x_S10.fasta.summary.txt_unique_cdr3_nt_120 GCCGGTAACTACGACTATGCTATGGACTAC 30 493 0.000446889495014871 AGNYDYAMDY
>./x_S10.fasta.summary.txt_unique_cdr3_nt_121 GCCTTATATGGTAACCTTGACTAC 24 491 0.000445076555887021 ALYGNLDY
>./x_S10.fasta.summary.txt_unique_cdr3_nt_122 GCAAACTGGGACTAC 15 489 0.000443263616759172 ANWDY
>./x_S10.fasta.summary.txt_unique_cdr3_nt_123 GCCAGAGAGGTACGACGAGATGCTATGGACTAC 33 485 0.000439637738503473 AREVRRDAMDY
>./x_S10.fasta.summary.txt_unique_cdr3_nt_124 GCAAGACGCTACGGTAGTAGCTACTTTGACTAC 33 484 0.000438731268939548 ARRYGSSYFDY
>./x_S10.fasta.summary.txt_unique_cdr3_nt_125 GCAAGCTCCTTCTACTTC 18 481 0.000436011860247774 ASSFYF
>./x_S10.fasta.summary.txt_unique_cdr3_nt_126 GCAAGCCCCCTATGGGTCCGGTTTGCTTAC 30 480 0.00043510539068385 ASPLWVRFAY
>./x_S10.fasta.summary.txt_unique_cdr3_nt_127 GCTAGAGGGAGGTACGACGAGGTCTGGTTTGCTTAC 36 478 0.000433292451556 ARGRYDEVWFAY
>./x_S10.fasta.summary.txt_unique_cdr3_nt_128 AATGGTAACTTTGACTAC 18 474 0.000429666573300302 NGNFDY
>./x_S10.fasta.summary.txt_unique_cdr3_nt_129 GCAAGAGCCTATGGGTTTGCTTAC 24 474 0.000429666573300302 ARAYGFAY
>./x_S10.fasta.summary.txt_unique_cdr3_nt_130 GCAAGACCTTTTCTCTACGGTAGTAGCTCCTGGTTTGCTTAC 42 472 0.000427853634172452 ARPFLYGSSSWFAY
>./x_S10.fasta.summary.txt_unique_cdr3_nt_131 GCAAGCCATGATGGTTACGTCTATGCTATGGACTAC 36 471 0.000426947164608527 ASHDGYVYAMDY
>./x_S10.fasta.summary.txt_unique_cdr3_nt_132 GCAAGATACGGGTCCTACTATAGGTACGACGGTCTTGACTAC 42 468 0.000424227755916753 ARYGSYYRYDGLDY
>./x_S10.fasta.summary.txt_unique_cdr3_nt_133 GCCAAATATGATTACTGGTACTTCGATGTC 30 461 0.000417882468969281 AKYDYWYFDV
>./x_S10.fasta.summary.txt_unique_cdr3_nt_134 ACCACCGGTTTTGCTTAC 18 455 0.000412443651585733 TTGFAY
>./x_S10.fasta.summary.txt_unique_cdr3_nt_135 GCAAGAGCCTATGGTAACTTCTTTCTTTACTGGTTCTTCGATGTC 45 454 0.000411537182021808 ARAYGNFFLYWFFDV
>./x_S10.fasta.summary.txt_unique_cdr3_nt_136 ACAAGACTGTATGGTAACTTCTATGCTATGGACTAC 36 452 0.000409724242893958 TRLYGNFYAMDY
>./x_S10.fasta.summary.txt_unique_cdr3_nt_137 GCAAGATGGGACTAC 15 452 0.000409724242893958 ARWDY
>./x_S10.fasta.summary.txt_unique_cdr3_nt_138 GCTAGAACGGTATGGTACTACTTTGACTAC 30 452 0.000409724242893958 ARTVWYYFDY
>./x_S10.fasta.summary.txt_unique_cdr3_nt_139 GGAAGGAGGGATGGTTACTACCCGTACTACTTTGACTAC 39 450 0.000407911303766109 GRRDGYYPYYFDY
>./x_S10.fasta.summary.txt_unique_cdr3_nt_140 GCCAGACATTACTACGGTAGTAGCTACTGGTACTTCGATGTC 42 445 0.000403378955946486 ARHYYGSSYWYFDV
>./x_S10.fasta.summary.txt_unique_cdr3_nt_141 GCAAGAGATGATTACGACTGGTACTTCGATGTC 33 445 0.000403378955946486 ARDDYDWYFDV
>./x_S10.fasta.summary.txt_unique_cdr3_nt_142 GCTAGAGGGGATCCGTACTATGCTATGGACTAC 33 442 0.000400659547254712 ARGDPYYAMDY
>./x_S10.fasta.summary.txt_unique_cdr3_nt_143 GCAAGGGCTGGGTTTGCTTAC 21 441 0.000399753077690787 ARAGFAY
>./x_S10.fasta.summary.txt_unique_cdr3_nt_144 GCAAGAGAGGGTGATGGTTACTACTGGTTTGCTTAC 36 440 0.000398846608126862 AREGDGYYWFAY
>./x_S10.fasta.summary.txt_unique_cdr3_nt_145 ACAAGAGAGGTCTACTGGTACTTCGATGTC 30 439 0.000397940138562938 TREVYWYFDV
>./x_S10.fasta.summary.txt_unique_cdr3_nt_146 GCAAGATTTGGTTACGGCGGGTTTGCTTAC 30 438 0.000397033668999013 ARFGYGGFAY
>./x_S10.fasta.summary.txt_unique_cdr3_nt_147 GCAAGAGGGTTTGCTTAC 18 438 0.000397033668999013 ARGFAY
>./x_S10.fasta.summary.txt_unique_cdr3_nt_148 GCAAGAGATGATGGTTACTACTGGTACTTCGATGTC 36 435 0.000394314260307239 ARDDGYYWYFDV
>./x_S10.fasta.summary.txt_unique_cdr3_nt_149 GCAAGAGACTACGGTAGTAGCTACTACTTTGACTAC 36 434 0.000393407790743314 ARDYGSSYYFDY
>./x_S10.fasta.summary.txt_unique_cdr3_nt_150 AACTACGGTAGTAGCTACTATGCTATGGACTAC 33 432 0.000391594851615465 NYGSSYYAMDY
>./x_S10.fasta.summary.txt_unique_cdr3_nt_151 GCAAGATCGAACTACGGGGACTGGTACTTCGATGTC 36 432 0.000391594851615465 ARSNYGDWYFDV
>./x_S10.fasta.summary.txt_unique_cdr3_nt_152 GCTAGAGGGGACTATGGTAACTAC 24 430 0.000389781912487615 ARGDYGNY
>./x_S10.fasta.summary.txt_unique_cdr3_nt_153 GCAAGACCCCACTACGGTAGTAGCTACTGGTTTGCTTAC 39 428 0.000387968973359766 ARPHYGSSYWFAY
>./x_S10.fasta.summary.txt_unique_cdr3_nt_154 GCAAGATCACTCTTTGACTAC 21 426 0.000386156034231917 ARSLFDY
>./x_S10.fasta.summary.txt_unique_cdr3_nt_155 GCAAGTGATTATGCTATGGACTAC 24 425 0.000385249564667992 ASDYAMDY
>./x_S10.fasta.summary.txt_unique_cdr3_nt_156 ACAAGATACTATAGGTATGCTATGGACTAC 30 421 0.000381623686412293 TRYYRYAMDY
>./x_S10.fasta.summary.txt_unique_cdr3_nt_157 GCAAGATCGGGATATTACTATGCTATGGACTAC 33 419 0.000379810747284444 ARSGYYYAMDY
>./x_S10.fasta.summary.txt_unique_cdr3_nt_158 GCTAGAGGTTACTACGGTAGTAGCCCCTACTGGTACTTCGATGTC 45 417 0.000377997808156594 ARGYYGSSPYWYFDV
>./x_S10.fasta.summary.txt_unique_cdr3_nt_159 GCAAGAGATAGTTATTACTACGGTAGTAGCTACTGGTACTTCGATGTC 48 416 0.00037709133859267 ARDSYYYGSSYWYFDV
>./x_S10.fasta.summary.txt_unique_cdr3_nt_160 GCAAGATCTTACTACGGTAGTAGCTGGTACTTCGATGTC 39 414 0.00037527839946482 ARSYYGSSWYFDV
>./x_S10.fasta.summary.txt_unique_cdr3_nt_161 GCAATGGTAACTACGTACTATGCTATGGACTAC 33 412 0.000373465460336971 AMVTTYYAMDY
>./x_S10.fasta.summary.txt_unique_cdr3_nt_162 GCAAGATCTGGGTTTGCTTAC 21 407 0.000368933112517348 ARSGFAY
>./x_S10.fasta.summary.txt_unique_cdr3_nt_163 GCTAGAACTGGGACCTGGTTTGCTTAC 27 407 0.000368933112517348 ARTGTWFAY
>./x_S10.fasta.summary.txt_unique_cdr3_nt_164 ACATATTACGACGACGACGCCTGGTTTGCTTAC 33 406 0.000368026642953423 TYYDDDAWFAY
>./x_S10.fasta.summary.txt_unique_cdr3_nt_165 GCCAGAGGAGGGTATGCTTAC 21 404 0.000366213703825574 ARGGYAY
>./x_S10.fasta.summary.txt_unique_cdr3_nt_166 GCAAGAGATGGTCTCGCTTAC 21 404 0.000366213703825574 ARDGLAY
>./x_S10.fasta.summary.txt_unique_cdr3_nt_167 GCTAGAAGGGCTACGGCTACGGTCTATGCTATGGACTAC 39 401 0.000363494295133799 ARRATATVYAMDY
>./x_S10.fasta.summary.txt_unique_cdr3_nt_168 GCAAGATGTGGAGCTCGGGCTCCCGCCTGGTTTACTTAC 39 397 0.000359868416878101 ARCGARAPAWFTY
>./x_S10.fasta.summary.txt_unique_cdr3_nt_169 GCCAGATATGATGGTTACTACTTTGACTAC 30 397 0.000359868416878101 ARYDGYYFDY
>./x_S10.fasta.summary.txt_unique_cdr3_nt_170 GCAAGAGATAGGTACGACTGGTACTTCGATGTC 33 393 0.000356242538622402 ARDRYDWYFDV
>./x_S10.fasta.summary.txt_unique_cdr3_nt_171 AATGCATACTACGGCTACCTTATGGACTAC 30 392 0.000355336069058477 NAYYGYLMDY
>./x_S10.fasta.summary.txt_unique_cdr3_nt_172 GCTAGATCTAACTGGGAAGGGGACTACTTTGACTAC 36 391 0.000354429599494553 ARSNWEGDYFDY
>./x_S10.fasta.summary.txt_unique_cdr3_nt_173 GCAAGACATGATTACCCGGCCTGGTTTGCTTAC 33 391 0.000354429599494553 ARHDYPAWFAY
>./x_S10.fasta.summary.txt_unique_cdr3_nt_174 GCAAGACCCCCTAACTGGGACTGGTACTTCGATGTC 36 390 0.000353523129930628 ARPPNWDWYFDV
>./x_S10.fasta.summary.txt_unique_cdr3_nt_175 GCCAGAGGGTATGATTCTACCTTATATTACTATGCTATGGACTAC 45 385 0.000348990782111004 ARGYDSTLYYYAMDY
>./x_S10.fasta.summary.txt_unique_cdr3_nt_176 GCTAACTGGGACGTTGCTTAC 21 384 0.00034808431254708 ANWDVAY
>./x_S10.fasta.summary.txt_unique_cdr3_nt_177 GCAAGATCGATGATTACGACCTATTACTATGCTATGGACTAC 42 382 0.00034627137341923 ARSMITTYYYAMDY
>./x_S10.fasta.summary.txt_unique_cdr3_nt_178 ACAAGGGATCTCTATGGTAACTACTACTTTGACTAC 36 381 0.000345364903855306 TRDLYGNYYFDY
>./x_S10.fasta.summary.txt_unique_cdr3_nt_179 GCCAGAGTGGGTTACGGTGGTGATTGGTTTGCTTAC 36 381 0.000345364903855306 ARVGYGGDWFAY
>./x_S10.fasta.summary.txt_unique_cdr3_nt_180 ACAAGAGGACTGGGACGGGTTGACTAC 27 379 0.000343551964727456 TRGLGRVDY
>./x_S10.fasta.summary.txt_unique_cdr3_nt_181 GCCAAAAATACCATCTTCGATTACTACGGTAGTAGGAATGCTATGGACTAC 51 379 0.000343551964727456 AKNTIFDYYGSRNAMDY
>./x_S10.fasta.summary.txt_unique_cdr3_nt_182 GCTCCCGATGGTTACAACTATGCTATGGACTAC 33 378 0.000342645495163532 APDGYNYAMDY
>./x_S10.fasta.summary.txt_unique_cdr3_nt_183 GCAAGATACTACGGTAGTAGCTACTACTTTGACTAC 36 377 0.000341739025599607 ARYYGSSYYFDY
>./x_S10.fasta.summary.txt_unique_cdr3_nt_184 ACATCGAACTGGGGGTTTGCTTAC 24 376 0.000340832556035682 TSNWGFAY
>./x_S10.fasta.summary.txt_unique_cdr3_nt_185 AATGCGGAGATTTGGAATGGTTATGTTGACTAC 33 376 0.000340832556035682 NAEIWNGYVDY
>./x_S10.fasta.summary.txt_unique_cdr3_nt_186 GCCAGAGGGGGCCTCCTTATGATTACGACGGATTACTATGCTATGGACTAC 51 374 0.000339019616907833 ARGGLLMITTDYYAMDY
>./x_S10.fasta.summary.txt_unique_cdr3_nt_187 GCAAGAAGAAAGGACTGGTACTTCGATGTC 30 371 0.000336300208216059 ARRKDWYFDV
>./x_S10.fasta.summary.txt_unique_cdr3_nt_188 GCAAGAGGGGAGGCTGACTAC 21 371 0.000336300208216059 ARGEADY
>./x_S10.fasta.summary.txt_unique_cdr3_nt_189 GCCTACTATGAGGTTGCTTAC 21 370 0.000335393738652134 AYYEVAY
>./x_S10.fasta.summary.txt_unique_cdr3_nt_190 GCTAGGGGTGATGGTAACTAC 21 369 0.000334487269088209 ARGDGNY
>./x_S10.fasta.summary.txt_unique_cdr3_nt_191 GCCAGGTATGGTTACGACGAGGGCTTTGACTAC 33 369 0.000334487269088209 ARYGYDEGFDY
>./x_S10.fasta.summary.txt_unique_cdr3_nt_192 GCAAGAGATGGTTACTACTAC 21 364 0.000329954921268586 ARDGYYY
>./x_S10.fasta.summary.txt_unique_cdr3_nt_193 GCAAGAGGGGACTATTTCTATGCTATGGACTAC 33 363 0.000329048451704661 ARGDYFYAMDY
>./x_S10.fasta.summary.txt_unique_cdr3_nt_194 GCCAGAGAGGGGTTTGACTAC 21 362 0.000328141982140737 AREGFDY
>./x_S10.fasta.summary.txt_unique_cdr3_nt_195 GCAAGAGATGGTAACTACTTTGACTAC 27 361 0.000327235512576812 ARDGNYFDY
>./x_S10.fasta.summary.txt_unique_cdr3_nt_196 GCAAAAATCTACTATGGTAACCACTGGTACTTCGATGTC 39 361 0.000327235512576812 AKIYYGNHWYFDV
>./x_S10.fasta.summary.txt_unique_cdr3_nt_197 GCAAGGGGCGGGTTTGCTTAC 21 357 0.000323609634321113 ARGGFAY
>./x_S10.fasta.summary.txt_unique_cdr3_nt_198 GCAAGAGGACGGGCTATCCGCTATGCTATGGACTAC 36 355 0.000321796695193264 ARGRAIRYAMDY
>./x_S10.fasta.summary.txt_unique_cdr3_nt_199 GCCAGAGATACTGCGGTACTAGTCTACTATGCTATGGACTAC 42 354 0.000320890225629339 ARDTAVLVYYAMDY
>./x_S10.fasta.summary.txt_unique_cdr3_nt_200 GCAAGAGATTGGTTTGCTTAC 21 354 0.000320890225629339 ARDWFAY
>./x_S10.fasta.summary.txt_unique_cdr3_nt_201 GCAAGATTTTACTACGGTAGTAGCTATGCTATGGACTAC 39 352 0.00031907728650149 ARFYYGSSYAMDY
>./x_S10.fasta.summary.txt_unique_cdr3_nt_202 GCCAGTAACTGGGACGACTGGTACTTCGATGTC 33 352 0.00031907728650149 ASNWDDWYFDV
>./x_S10.fasta.summary.txt_unique_cdr3_nt_203 GCAAGAGATAGGTACTACTTTGACTAC 27 352 0.00031907728650149 ARDRYYFDY
>./x_S10.fasta.summary.txt_unique_cdr3_nt_204 GCTAGCTGGGACTAC 15 350 0.00031726434737364 ASWDY
>./x_S10.fasta.summary.txt_unique_cdr3_nt_205 GCAAGAGGGGGGTTTGCTTAC 21 349 0.000316357877809716 ARGGFAY
>./x_S10.fasta.summary.txt_unique_cdr3_nt_206 AATTTCTATGATGGTTACTCCCGTGCTATGGACTAC 36 348 0.000315451408245791 NFYDGYSRAMDY
>./x_S10.fasta.summary.txt_unique_cdr3_nt_207 GCAAGTACTACGGTAGTAGACTGGTACTTCGATGTC 36 347 0.000314544938681866 ASTTVVDWYFDV
>./x_S10.fasta.summary.txt_unique_cdr3_nt_208 GCAAGAGTGGAGGGCTATGGTAACTACTACTTTGACTAC 39 346 0.000313638469117942 ARVEGYGNYYFDY
>./x_S10.fasta.summary.txt_unique_cdr3_nt_209 GCAAGATACTACGGTAGTAGGTACTACTTTGACTAC 36 342 0.000310012590862243 ARYYGSRYYFDY
>./x_S10.fasta.summary.txt_unique_cdr3_nt_210 GCTAGAGCGGGTAACTACGCTTAC 24 336 0.000304573773478695 ARAGNYAY
>./x_S10.fasta.summary.txt_unique_cdr3_nt_211 GCAAGATGGGGGTACTACGGCCCCGCCTGGTTTGCTTAC 39 334 0.000302760834350845 ARWGYYGPAWFAY
>./x_S10.fasta.summary.txt_unique_cdr3_nt_212 GCAAGAGGGGACTAC 15 332 0.000300947895222996 ARGDY
>./x_S10.fasta.summary.txt_unique_cdr3_nt_213 ACAAGAGACGGATTTGCTTAC 21 331 0.000300041425659071 TRDGFAY
>./x_S10.fasta.summary.txt_unique_cdr3_nt_214 GCAAAGTATGGTAACTACGGGGGCTGGTACTTCGATGTC 39 328 0.000297322016967297 AKYGNYGGWYFDV
>./x_S10.fasta.summary.txt_unique_cdr3_nt_215 GCAAGATGGGGAACTGAGTTTGCTTAC 27 328 0.000297322016967297 ARWGTEFAY
>./x_S10.fasta.summary.txt_unique_cdr3_nt_216 GCTAGCTCGGGCTACGCTATGGACTAC 27 327 0.000296415547403373 ASSGYAMDY
>./x_S10.fasta.summary.txt_unique_cdr3_nt_217 GCTAGAGGGTATGGTAACTATTACTATGCTATGGACTAC 39 323 0.000292789669147674 ARGYGNYYYAMDY
>./x_S10.fasta.summary.txt_unique_cdr3_nt_218 GCAAGACATGGGTATGGTAACTACGACTGGTACTTCGATGTC 42 321 0.000290976730019825 ARHGYGNYDWYFDV
>./x_S10.fasta.summary.txt_unique_cdr3_nt_219 GCCAGAGGGGGGTTTGCTTAC 21 320 0.0002900702604559 ARGGFAY
>./x_S10.fasta.summary.txt_unique_cdr3_nt_220 ACCAGGCCTGGTAACTATGCTATGGACTAC 30 320 0.0002900702604559 TRPGNYAMDY
>./x_S10.fasta.summary.txt_unique_cdr3_nt_221 GCAAGAGATAACTGGGACTGGTACTTCGATGTC 33 320 0.0002900702604559 ARDNWDWYFDV
>./x_S10.fasta.summary.txt_unique_cdr3_nt_222 GCTAGGTCAACTGGGGTCGTTGACTAC 27 319 0.000289163790891975 ARSTGVVDY
>./x_S10.fasta.summary.txt_unique_cdr3_nt_223 GCCTACGGTAGTAGCTACTGGTACTTCGATGTC 33 318 0.00028825732132805 AYGSSYWYFDV
>./x_S10.fasta.summary.txt_unique_cdr3_nt_224 AATGCATGTATGTGGGCCTGGTTTGCTTAC 30 317 0.000287350851764126 NACMWAWFAY
>./x_S10.fasta.summary.txt_unique_cdr3_nt_225 GCAAGAATCTACTATGATTACGACTATGCTATGGACTAC 39 317 0.000287350851764126 ARIYYDYDYAMDY
>./x_S10.fasta.summary.txt_unique_cdr3_nt_226 TATGCTATGGACTAC 15 315 0.000285537912636276 YAMDY
>./x_S10.fasta.summary.txt_unique_cdr3_nt_227 ACAAGACCCTACTATGGTAACTACGACTATGCTATGGACTAC 42 315 0.000285537912636276 TRPYYGNYDYAMDY
>./x_S10.fasta.summary.txt_unique_cdr3_nt_228 GCAACCCTAAGTCCCCCCTATGCTATGGACTAC 33 313 0.000283724973508427 ATLSPPYAMDY
>./x_S10.fasta.summary.txt_unique_cdr3_nt_229 GCAAGTGGTAACTACTGGTACTTCGATGTC 30 312 0.000282818503944502 ASGNYWYFDV
>./x_S10.fasta.summary.txt_unique_cdr3_nt_230 GCATTCATTACTACGGCCTGGTTTGCTTAC 30 312 0.000282818503944502 AFITTAWFAY
>./x_S10.fasta.summary.txt_unique_cdr3_nt_231 GCCAAAGGGTATGATGGTTACTTCTATGCTATGGACTAC 39 312 0.000282818503944502 AKGYDGYFYAMDY
>./x_S10.fasta.summary.txt_unique_cdr3_nt_232 GCCAGAAAGTTTGACTAC 18 311 0.000281912034380578 ARKFDY
>./x_S10.fasta.summary.txt_unique_cdr3_nt_233 GCAAGACACGAAGGGAATGGTAACTTCTTTGACTAC 36 311 0.000281912034380578 ARHEGNGNFFDY
>./x_S10.fasta.summary.txt_unique_cdr3_nt_234 TACATTACTACGGCTACTTTATTTGCTTAC 30 311 0.000281912034380578 YITTATLFAY
>./x_S10.fasta.summary.txt_unique_cdr3_nt_235 GCCAGAGATGGTAACTACTAC 21 310 0.000281005564816653 ARDGNYY
>./x_S10.fasta.summary.txt_unique_cdr3_nt_236 GCTAGAGCTGGCTTTGACTAC 21 310 0.000281005564816653 ARAGFDY
>./x_S10.fasta.summary.txt_unique_cdr3_nt_237 GCAAATGATTATGCTATGGACTAC 24 310 0.000281005564816653 ANDYAMDY
>./x_S10.fasta.summary.txt_unique_cdr3_nt_238 ACAAGATCGGGGTACTACGGCCACTTTGACTAC 33 309 0.000280099095252728 TRSGYYGHFDY
>./x_S10.fasta.summary.txt_unique_cdr3_nt_239 ACAAGAAATTACTACGGTAGTAGCTACTGGTACTTCGATGTC 42 309 0.000280099095252728 TRNYYGSSYWYFDV
>./x_S10.fasta.summary.txt_unique_cdr3_nt_240 GCAAGACACGAAGACTACGGTAGTAGCTACTTTGACTAC 39 309 0.000280099095252728 ARHEDYGSSYFDY
>./x_S10.fasta.summary.txt_unique_cdr3_nt_241 GCAAGAGAAGGGTTACGACGTCAGCCCTGGTTTGCTTAC 39 309 0.000280099095252728 AREGLRRQPWFAY
>./x_S10.fasta.summary.txt_unique_cdr3_nt_242 GCCAGAGATTACTACGGTAGTAGCTACTATGCTATGGACTAC 42 308 0.000279192625688804 ARDYYGSSYYAMDY
>./x_S10.fasta.summary.txt_unique_cdr3_nt_243 GCCAGACATTACTACGGTAGTAGCTATGCTATGGACTAC 39 308 0.000279192625688804 ARHYYGSSYAMDY
>./x_S10.fasta.summary.txt_unique_cdr3_nt_244 GCAAGTGGGTTTGCTTAC 18 305 0.00027647321699703 ASGFAY
>./x_S10.fasta.summary.txt_unique_cdr3_nt_245 GCTAGAGGATACTTCGATGTC 21 303 0.00027466027786918 ARGYFDV
>./x_S10.fasta.summary.txt_unique_cdr3_nt_246 GCAAGATTACTACGGTACTATGCTATGGACTAC 33 303 0.00027466027786918 ARLLRYYAMDY
>./x_S10.fasta.summary.txt_unique_cdr3_nt_247 GCAAGAATTATTACTACGGTAGTAGCTGACTAC 33 302 0.000273753808305255 ARIITTVVADY
>./x_S10.fasta.summary.txt_unique_cdr3_nt_248 GCAAGACAGCGTGCAGGTAGTACCTACTGGTACTTCGATGTC 42 302 0.000273753808305255 ARQRAGSTYWYFDV
>./x_S10.fasta.summary.txt_unique_cdr3_nt_249 GCTAGAGGCTACTATGGTAACCCCTACTATGCTATGGACTAC 42 301 0.000272847338741331 ARGYYGNPYYAMDY
>./x_S10.fasta.summary.txt_unique_cdr3_nt_250 GCAAGGTATTACTATGCTATGGACTAC 27 300 0.000271940869177406 ARYYYAMDY
>./x_S10.fasta.summary.txt_unique_cdr3_nt_251 GGAATTACTACGGTACTAGCCTATTACTATGCTGTGGACTAC 42 298 0.000270127930049557 GITTVLAYYYAVDY
>./x_S10.fasta.summary.txt_unique_cdr3_nt_252 GCAAGAAACTATCATGACTAC 21 298 0.000270127930049557 ARNYHDY
>./x_S10.fasta.summary.txt_unique_cdr3_nt_253 GCAAGATCCCCGTACTACTTTGACTAC 27 297 0.000269221460485632 ARSPYYFDY
>./x_S10.fasta.summary.txt_unique_cdr3_nt_254 GCCAAAAATGTGGTTGATTCAACCGTC 27 296 0.000268314990921707 AKNVVDSTV
>./x_S10.fasta.summary.txt_unique_cdr3_nt_255 GCCAAAAACTGGGACTAC 18 296 0.000268314990921707 AKNWDY
>./x_S10.fasta.summary.txt_unique_cdr3_nt_256 GCAAGATACTACGGTAGTAGCTACTTTGACTAC 33 295 0.000267408521357783 ARYYGSSYFDY
>./x_S10.fasta.summary.txt_unique_cdr3_nt_257 GCCAGAGACCGAGGGGCTATGGACTAC 27 294 0.000266502051793858 ARDRGAMDY
>./x_S10.fasta.summary.txt_unique_cdr3_nt_258 GCAAGAGAGGAGGCTATGGACTAC 24 293 0.000265595582229933 AREEAMDY
>./x_S10.fasta.summary.txt_unique_cdr3_nt_259 AAAAGATCACTGGGACTGTTTGACTAC 27 292 0.000264689112666009 KRSLGLFDY
>./x_S10.fasta.summary.txt_unique_cdr3_nt_260 GCAAGATGCCTGGACTTTGACTAC 24 291 0.000263782643102084 ARCLDFDY
>./x_S10.fasta.summary.txt_unique_cdr3_nt_261 GCTAACTGGGTCTGGTTTGCTTAC 24 289 0.000261969703974235 ANWVWFAY
>./x_S10.fasta.summary.txt_unique_cdr3_nt_262 GACTACGGTAGTAGCTACTTTGACTAC 27 288 0.00026106323441031 DYGSSYFDY
>./x_S10.fasta.summary.txt_unique_cdr3_nt_263 GCAAGAGATAGGGGTTACGACCCTGCTATGGACTAC 36 287 0.000260156764846385 ARDRGYDPAMDY
>./x_S10.fasta.summary.txt_unique_cdr3_nt_264 GCAAGAAAGGGGTACCTTGACTAC 24 286 0.00025925029528246 ARKGYLDY
>./x_S10.fasta.summary.txt_unique_cdr3_nt_265 GCAAGGGGGGGTTTTGCTTAC 21 286 0.00025925029528246 ARGGFAY
>./x_S10.fasta.summary.txt_unique_cdr3_nt_266 GCAAGTGAAGAGGGATTTTACTACGGTAGTAGCTACAATGCTATGGACTAC 51 286 0.00025925029528246 ASEEGFYYGSSYNAMDY
>./x_S10.fasta.summary.txt_unique_cdr3_nt_267 GCAAGACTAACTGGGACAGACTATGCTATGGACTAC 36 286 0.00025925029528246 ARLTGTDYAMDY
>./x_S10.fasta.summary.txt_unique_cdr3_nt_268 ACAAGATCTAGGTACGACGTAGGAGTTTGGTTTGACTAC 39 285 0.000258343825718536 TRSRYDVGVWFDY
>./x_S10.fasta.summary.txt_unique_cdr3_nt_269 ACAAGATATGATGGTAACTACTTTTACTGGTACTTCGATGTC 42 284 0.000257437356154611 TRYDGNYFYWYFDV
>./x_S10.fasta.summary.txt_unique_cdr3_nt_270 GCCAGAGGGGGCTATGCTTAC 21 283 0.000256530886590686 ARGGYAY
>./x_S10.fasta.summary.txt_unique_cdr3_nt_271 GCTAGAAAGGATGCTATGGACTAC 24 282 0.000255624417026762 ARKDAMDY
>./x_S10.fasta.summary.txt_unique_cdr3_nt_272 GCCTCCTACGGTAGTAGGTCCCCCTATGCTATGGACTAC 39 282 0.000255624417026762 ASYGSRSPYAMDY
>./x_S10.fasta.summary.txt_unique_cdr3_nt_273 ACTAGGTATAGGTACGACGGGTATGCTATGGACTAC 36 280 0.000253811477898912 TRYRYDGYAMDY
>./x_S10.fasta.summary.txt_unique_cdr3_nt_274 GCAAGAATCGGGGGTAACTACGCCTGGTTTGCTTAC 36 279 0.000252905008334988 ARIGGNYAWFAY
>./x_S10.fasta.summary.txt_unique_cdr3_nt_275 GCAAGATTTGCTTAC 15 279 0.000252905008334988 ARFAY
>./x_S10.fasta.summary.txt_unique_cdr3_nt_276 AATGCATGGGAGGAGAGGGCTATGGACTAC 30 279 0.000252905008334988 NAWEERAMDY
>./x_S10.fasta.summary.txt_unique_cdr3_nt_277 ACAAAACTGGGTTTGTAC 18 279 0.000252905008334988 TKLGLY
>./x_S10.fasta.summary.txt_unique_cdr3_nt_278 GCAAGAGATGGTAACTACAGGTACTTCGATGTC 33 277 0.000251092069207138 ARDGNYRYFDV
>./x_S10.fasta.summary.txt_unique_cdr3_nt_279 GCAAATGATGGTTACCACTTTGCTATGGACTAC 33 277 0.000251092069207138 ANDGYHFAMDY
>./x_S10.fasta.summary.txt_unique_cdr3_nt_280 GCAAGAAATGGCCCGAATTACTACGCCTACTTTGACTAC 39 276 0.000250185599643214 ARNGPNYYAYFDY
>./x_S10.fasta.summary.txt_unique_cdr3_nt_281 GCAAGACCGGATGGTTCTCCCTATGCTATGGACTAC 36 275 0.000249279130079289 ARPDGSPYAMDY
>./x_S10.fasta.summary.txt_unique_cdr3_nt_282 GCAAGACAGTATGGTAACTACTATGCTATGGACTAC 36 275 0.000249279130079289 ARQYGNYYAMDY
>./x_S10.fasta.summary.txt_unique_cdr3_nt_283 GCAACCATCTATGATGGTTACTACTCTTATGCTATGGACTAC 42 274 0.000248372660515364 ATIYDGYYSYAMDY
>./x_S10.fasta.summary.txt_unique_cdr3_nt_284 GCCAGAGATCGACCTCATGCTATGGACTAC 30 273 0.00024746619095144 ARDRPHAMDY
>./x_S10.fasta.summary.txt_unique_cdr3_nt_285 AAAAGATCGATCCCCAACTGGGACTTTGACTAC 33 273 0.00024746619095144 KRSIPNWDFDY
>./x_S10.fasta.summary.txt_unique_cdr3_nt_286 GCCAGAGGAGGGTTTGCTTAC 21 273 0.00024746619095144 ARGGFAY
>./x_S10.fasta.summary.txt_unique_cdr3_nt_287 GCAAGATACTATGATTACGACTACTTTGACTAC 33 270 0.000244746782259665 ARYYDYDYFDY
>./x_S10.fasta.summary.txt_unique_cdr3_nt_288 GCTAGATATGATTACGACTAC 21 270 0.000244746782259665 ARYDYDY
>./x_S10.fasta.summary.txt_unique_cdr3_nt_289 GTGAGCCTTCTACTGTGGGCTATGGACTAC 30 269 0.000243840312695741 VSLLLWAMDY
>./x_S10.fasta.summary.txt_unique_cdr3_nt_290 GCAAGAAGGATCTACTATGATTCGTACTACTTTGACTAC 39 267 0.000242027373567891 ARRIYYDSYYFDY
>./x_S10.fasta.summary.txt_unique_cdr3_nt_291 AAAAGATCCTATGGTAACTTTGACTAC 27 267 0.000242027373567891 KRSYGNFDY
>./x_S10.fasta.summary.txt_unique_cdr3_nt_292 ACCAGGGACTCCTGGTTTGCTTAC 24 266 0.000241120904003967 TRDSWFAY
>./x_S10.fasta.summary.txt_unique_cdr3_nt_293 GCCAGAGATGGTTACTATGCTATGGACTAC 30 265 0.000240214434440042 ARDGYYAMDY
>./x_S10.fasta.summary.txt_unique_cdr3_nt_294 GCTAGAGGAAGGTACGACTCGTACTACTTTGACTAC 36 265 0.000240214434440042 ARGRYDSYYFDY
>./x_S10.fasta.summary.txt_unique_cdr3_nt_295 GCAATCTACTATGATTACTGGTTTGCTTAC 30 264 0.000239307964876117 AIYYDYWFAY
>./x_S10.fasta.summary.txt_unique_cdr3_nt_296 GCAAGAAAGGATTACGGTAGTAGGTACTTCGATGTC 36 264 0.000239307964876117 ARKDYGSRYFDV
>./x_S10.fasta.summary.txt_unique_cdr3_nt_297 GCTAACTACTACTTTGACTAC 21 263 0.000238401495312193 ANYYFDY
>./x_S10.fasta.summary.txt_unique_cdr3_nt_298 GCCAGAGATTGGGCTTAC 18 263 0.000238401495312193 ARDWAY
>./x_S10.fasta.summary.txt_unique_cdr3_nt_299 GCAAGAGACTATGGTAACTACTTTGACTAC 30 263 0.000238401495312193 ARDYGNYFDY
>./x_S10.fasta.summary.txt_unique_cdr3_nt_300 ACAAGATACTATGGTAACTACTATGCTATGGACTAC 36 261 0.000236588556184343 TRYYGNYYAMDY
>./x_S10.fasta.summary.txt_unique_cdr3_nt_301 GCTAGAAACCCTTACTACGAGAGGGGTTACTATGCTATGGACTAC 45 261 0.000236588556184343 ARNPYYERGYYAMDY
>./x_S10.fasta.summary.txt_unique_cdr3_nt_302 GCAAGGCCCTTACTGGAC 18 260 0.000235682086620419 ARPLLD
>./x_S10.fasta.summary.txt_unique_cdr3_nt_303 GCCAAATCTAACTGGGACGTTTATTACTATGCTATGGACTAC 42 259 0.000234775617056494 AKSNWDVYYYAMDY
>./x_S10.fasta.summary.txt_unique_cdr3_nt_304 GCTAGGGGGATACCTTACTATGCTATGGACTAC 33 259 0.000234775617056494 ARGIPYYAMDY
>./x_S10.fasta.summary.txt_unique_cdr3_nt_305 GCCACTGGGATGGACTAC 18 259 0.000234775617056494 ATGMDY
>./x_S10.fasta.summary.txt_unique_cdr3_nt_306 GCCAAAGGCTACTATGGTAACTACTATGCTATGGACTAC 39 258 0.000233869147492569 AKGYYGNYYAMDY
>./x_S10.fasta.summary.txt_unique_cdr3_nt_307 GCAAGAGATCGGGGCTACGGTAGTAGCTACGCGTACTTCGATGTC 45 258 0.000233869147492569 ARDRGYGSSYAYFDV
>./x_S10.fasta.summary.txt_unique_cdr3_nt_308 GCCAGAAACTGGTACTACTTTGACTAC 27 258 0.000233869147492569 ARNWYYFDY
>./x_S10.fasta.summary.txt_unique_cdr3_nt_309 GCAAGACTGGGACATGCTATGGACTAC 27 257 0.000232962677928645 ARLGHAMDY
>./x_S10.fasta.summary.txt_unique_cdr3_nt_310 GCAAGAAGGGATGGTAACTACTACTTTGACTAC 33 257 0.000232962677928645 ARRDGNYYFDY
>./x_S10.fasta.summary.txt_unique_cdr3_nt_311 GCAAGACACTATGATTACGCTTAC 24 257 0.000232962677928645 ARHYDYAY
>./x_S10.fasta.summary.txt_unique_cdr3_nt_312 GCAAGACTAGTATGGGACTAC 21 256 0.00023205620836472 ARLVWDY
>./x_S10.fasta.summary.txt_unique_cdr3_nt_313 ACGACGGGTTTTGCTTAC 18 256 0.00023205620836472 TTGFAY
>./x_S10.fasta.summary.txt_unique_cdr3_nt_314 GCCAGAAAGGACTCTTAC 18 256 0.00023205620836472 ARKDSY
>./x_S10.fasta.summary.txt_unique_cdr3_nt_315 GCAAGAAGGTATGGTAAGGATGCTATGGACTAC 33 255 0.000231149738800795 ARRYGKDAMDY
>./x_S10.fasta.summary.txt_unique_cdr3_nt_316 GCAAGAGATCATTACTACGGTAGTAGCTACTACTTTGACTAC 42 255 0.000231149738800795 ARDHYYGSSYYFDY
>./x_S10.fasta.summary.txt_unique_cdr3_nt_317 GTAGCTAACTGGGACTAC 18 254 0.00023024326923687 VANWDY
>./x_S10.fasta.summary.txt_unique_cdr3_nt_318 GCCAGCTACTATGATTACGATTTTGCTTAC 30 253 0.000229336799672946 ASYYDYDFAY
>./x_S10.fasta.summary.txt_unique_cdr3_nt_319 GACGCCTACTATGGTAACTCGTACTACTTTGACTAC 36 253 0.000229336799672946 DAYYGNSYYFDY
>./x_S10.fasta.summary.txt_unique_cdr3_nt_320 GCAAGACTGGACTAC 15 252 0.000228430330109021 ARLDY
>./x_S10.fasta.summary.txt_unique_cdr3_nt_321 GCAAGATATGATGGTTACTACTGGTACTTCGATGTC 36 252 0.000228430330109021 ARYDGYYWYFDV
>./x_S10.fasta.summary.txt_unique_cdr3_nt_322 GCTAGAAGGAATGGTTACGACCTCTACTTTGACTAT 36 251 0.000227523860545096 ARRNGYDLYFDY
>./x_S10.fasta.summary.txt_unique_cdr3_nt_323 GCAGTATTACTACGGCCCCTTGACTAC 27 250 0.000226617390981172 AVLLRPLDY
>./x_S10.fasta.summary.txt_unique_cdr3_nt_324 GCAAGATGGGGCTATGATGGTTACTACTGGGCCTTTGACTAC 42 250 0.000226617390981172 ARWGYDGYYWAFDY
>./x_S10.fasta.summary.txt_unique_cdr3_nt_325 GCAAGATACTATGGAGGAAATTACTATGCTATGGACTAC 39 249 0.000225710921417247 ARYYGGNYYAMDY
>./x_S10.fasta.summary.txt_unique_cdr3_nt_326 ACCTACTACGGTAGTAGCTACTATGCTATGGACTAC 36 249 0.000225710921417247 TYYGSSYYAMDY
>./x_S10.fasta.summary.txt_unique_cdr3_nt_327 ACTAGGGGGGACTATTTGTACTGCTTTGACTAC 33 249 0.000225710921417247 TRGDYLYCFDY
>./x_S10.fasta.summary.txt_unique_cdr3_nt_328 GCAAGAGATGCTATGATTACGACGGGGTTTGCTTAC 36 248 0.000224804451853322 ARDAMITTGFAY
>./x_S10.fasta.summary.txt_unique_cdr3_nt_329 GCCCGTGTCTGGGACTGGTACTTCGATGTC 30 248 0.000224804451853322 ARVWDWYFDV
>./x_S10.fasta.summary.txt_unique_cdr3_nt_330 GCAAGAGGGATATGGAATAGGTACCCTTATGCTATGGACTAC 42 248 0.000224804451853322 ARGIWNRYPYAMDY
>./x_S10.fasta.summary.txt_unique_cdr3_nt_331 GCAAGAGATGGGTACGACTGGTACTTCGATGTC 33 247 0.000223897982289398 ARDGYDWYFDV
>./x_S10.fasta.summary.txt_unique_cdr3_nt_332 GCCAGAGTGGGTGGTTACTACGATGTC 27 247 0.000223897982289398 ARVGGYYDV
>./x_S10.fasta.summary.txt_unique_cdr3_nt_333 GCAAGAAGGGATTACGCCTGGTTTGCTTAC 30 246 0.000222991512725473 ARRDYAWFAY
>./x_S10.fasta.summary.txt_unique_cdr3_nt_334 GCAAGACATGATTACGCCTGGTTTGCTTAC 30 246 0.000222991512725473 ARHDYAWFAY
>./x_S10.fasta.summary.txt_unique_cdr3_nt_335 GCAAGAGATGGTTGCTACTGGTACTTCGATGTC 33 245 0.000222085043161548 ARDGCYWYFDV
>./x_S10.fasta.summary.txt_unique_cdr3_nt_336 GCAAGAAGAGGTGAGGGGTACTACTTTGACTAC 33 244 0.000221178573597624 ARRGEGYYFDY
>./x_S10.fasta.summary.txt_unique_cdr3_nt_337 GCCAGAGACGGCTTTGCTTAC 21 244 0.000221178573597624 ARDGFAY
>./x_S10.fasta.summary.txt_unique_cdr3_nt_338 GCAAGAGGGGGGTTACGACGTGGGTACTATGCTATGGACTAC 42 243 0.000220272104033699 ARGGLRRGYYAMDY
>./x_S10.fasta.summary.txt_unique_cdr3_nt_339 GCCTATGGTACCTTTGCTTAC 21 243 0.000220272104033699 AYGTFAY
>./x_S10.fasta.summary.txt_unique_cdr3_nt_340 GCAAGGCCTAGTATGGTAACTACGTACTACTTTGACTAC 39 241 0.00021845916490585 ARPSMVTTYYFDY
>./x_S10.fasta.summary.txt_unique_cdr3_nt_341 GCAAGCCTCTACTATGGGTACTTCGATGTC 30 241 0.00021845916490585 ASLYYGYFDV
>./x_S10.fasta.summary.txt_unique_cdr3_nt_342 GCCAGAGAGGGTGATAACTCCAGGGGGTTTGCTTAC 36 240 0.000217552695341925 AREGDNSRGFAY
>./x_S10.fasta.summary.txt_unique_cdr3_nt_343 GCTAGAGGGCTGGGTTAC 18 240 0.000217552695341925 ARGLGY
>./x_S10.fasta.summary.txt_unique_cdr3_nt_344 GCAAGCTATGGTAACTACTACTATGCTATGGACTAC 36 240 0.000217552695341925 ASYGNYYYAMDY
>./x_S10.fasta.summary.txt_unique_cdr3_nt_345 GCAAGATATGGTAACTACTACTTTGACTAC 30 239 0.000216646225778 ARYGNYYFDY
>./x_S10.fasta.summary.txt_unique_cdr3_nt_346 GCCAGAGATCCTTAC 15 238 0.000215739756214075 ARDPY
>./x_S10.fasta.summary.txt_unique_cdr3_nt_347 GCCAGAAATTGGGACTAC 18 238 0.000215739756214075 ARNWDY
>./x_S10.fasta.summary.txt_unique_cdr3_nt_348 GCCAGGTATGGTTACGACGATGCTATGGACTAC 33 238 0.000215739756214075 ARYGYDDAMDY
>./x_S10.fasta.summary.txt_unique_cdr3_nt_349 GCAAGAGCGGATTACGACGATTACTATGCTATGGACTAC 39 234 0.000212113877958377 ARADYDDYYAMDY
>./x_S10.fasta.summary.txt_unique_cdr3_nt_350 GCAAGATCGGCCCACTGGTACTTCGATGTC 30 234 0.000212113877958377 ARSAHWYFDV
>./x_S10.fasta.summary.txt_unique_cdr3_nt_351 GCAAGAGCCTATGGTAACTACTTTCTTTACTGGTACTTCGATGTC 45 234 0.000212113877958377 ARAYGNYFLYWYFDV
>./x_S10.fasta.summary.txt_unique_cdr3_nt_352 GCAAGAACTGGGTTTGCTTAC 21 234 0.000212113877958377 ARTGFAY
>./x_S10.fasta.summary.txt_unique_cdr3_nt_353 GCAAGAGATTTTGACTAC 18 233 0.000211207408394452 ARDFDY
>./x_S10.fasta.summary.txt_unique_cdr3_nt_354 GCAAGAAATAGGGATGGTAACTTTGCTTAC 30 232 0.000210300938830527 ARNRDGNFAY
>./x_S10.fasta.summary.txt_unique_cdr3_nt_355 GCCAGAGATCTCTCTTATTACTACGGTAGTAGCTCCTATGCTATGGACTAC 51 232 0.000210300938830527 ARDLSYYYGSSSYAMDY
>./x_S10.fasta.summary.txt_unique_cdr3_nt_356 GCAAGGGTCTACTATGGTTACGACTACTACTTTGACTAC 39 231 0.000209394469266603 ARVYYGYDYYFDY
>./x_S10.fasta.summary.txt_unique_cdr3_nt_357 GCCAGAGATCGGAGTGCTATGGACTAC 27 231 0.000209394469266603 ARDRSAMDY
>./x_S10.fasta.summary.txt_unique_cdr3_nt_358 GCAAGACTACTACTATGGTTATACTACTTTGACTAC 36 231 0.000209394469266603 ARLLLWLYYFDY
>./x_S10.fasta.summary.txt_unique_cdr3_nt_359 GCAAGATCTGGCCCCTATTACTATGCTATGGACTAC 36 231 0.000209394469266603 ARSGPYYYAMDY
>./x_S10.fasta.summary.txt_unique_cdr3_nt_360 GCAAGTAGGTACGACGCTATGGACTAC 27 231 0.000209394469266603 ASRYDAMDY
>./x_S10.fasta.summary.txt_unique_cdr3_nt_361 GCCAGACACGACTATGCTATGGACTAC 27 230 0.000208487999702678 ARHDYAMDY
>./x_S10.fasta.summary.txt_unique_cdr3_nt_362 GCTTGTCATTACTACGGCTACTGGTACTTCGATGTC 36 230 0.000208487999702678 ACHYYGYWYFDV
>./x_S10.fasta.summary.txt_unique_cdr3_nt_363 ACAAGAGGGGTACTACGGCTACGTGAGTACTTCGATGTC 39 230 0.000208487999702678 TRGVLRLREYFDV
>./x_S10.fasta.summary.txt_unique_cdr3_nt_364 GCAAGAGGCGGGTTTGCTTAC 21 230 0.000208487999702678 ARGGFAY
>./x_S10.fasta.summary.txt_unique_cdr3_nt_365 GGAAGAGAACTTTATTACTACGGTAGTAGCTACGGGTTTGCTTAC 45 230 0.000208487999702678 GRELYYYGSSYGFAY
>./x_S10.fasta.summary.txt_unique_cdr3_nt_366 GCAAGAGGGGGGTTTTATTACTACGGTAGTAGCTACGTCTACTGGTACTTCGATGTC 57 229 0.000207581530138753 ARGGFYYYGSSYVYWYFDV
>./x_S10.fasta.summary.txt_unique_cdr3_nt_367 GCAAGCAACTGGGCACACTTTGACTAC 27 229 0.000207581530138753 ASNWAHFDY
>./x_S10.fasta.summary.txt_unique_cdr3_nt_368 GCATACTTCGATGTC 15 229 0.000207581530138753 AYFDV
>./x_S10.fasta.summary.txt_unique_cdr3_nt_369 GCAAGAGAAGGAAGCGCTAACTTTGACTAC 30 229 0.000207581530138753 AREGSANFDY
>./x_S10.fasta.summary.txt_unique_cdr3_nt_370 GCAAGATGGTTTGCTTAC 18 228 0.000206675060574829 ARWFAY
>./x_S10.fasta.summary.txt_unique_cdr3_nt_371 GCCTATGCTATGGACTAC 18 228 0.000206675060574829 AYAMDY
>./x_S10.fasta.summary.txt_unique_cdr3_nt_372 GCCAGAGATTACTACGGTAGTAGCTACTGGTACTTCGATGTC 42 226 0.000204862121446979 ARDYYGSSYWYFDV
>./x_S10.fasta.summary.txt_unique_cdr3_nt_373 GCAAGAGGACACTACGGCTATGCTATGGACTAC 33 225 0.000203955651883055 ARGHYGYAMDY
>./x_S10.fasta.summary.txt_unique_cdr3_nt_374 GCCAGAGACTACGGTAGTAGCTACGTATTTGACTAC 36 225 0.000203955651883055 ARDYGSSYVFDY
>./x_S10.fasta.summary.txt_unique_cdr3_nt_375 GCAAGCTATTACTACGGTAGTAGCTATGCTATGGACTAC 39 225 0.000203955651883055 ASYYYGSSYAMDY
>./x_S10.fasta.summary.txt_unique_cdr3_nt_376 GCAAGACAGACCTGGTACTTCGATGTC 27 221 0.000200329773627356 ARQTWYFDV
>./x_S10.fasta.summary.txt_unique_cdr3_nt_377 GCTAAGGGACTACGGCTACGTTACTTTGACTAC 33 221 0.000200329773627356 AKGLRLRYFDY
>./x_S10.fasta.summary.txt_unique_cdr3_nt_378 ACAAGGGGGTTTGCTTAC 18 221 0.000200329773627356 TRGFAY
>./x_S10.fasta.summary.txt_unique_cdr3_nt_379 GCAAGAGGGTACTTCGATGTC 21 220 0.000199423304063431 ARGYFDV
>./x_S10.fasta.summary.txt_unique_cdr3_nt_380 GCAATCTACTATGATTACGACTATGCTATGGACTAC 36 219 0.000198516834499506 AIYYDYDYAMDY
>./x_S10.fasta.summary.txt_unique_cdr3_nt_381 GGTTGTCGCTACGTGATGGTCTGGTTTGCTTAC 33 219 0.000198516834499506 GCRYVMVWFAY
>./x_S10.fasta.summary.txt_unique_cdr3_nt_382 GCAAGAGGAGGGGACTATAGGTACGCCTTTGCTTAC 36 218 0.000197610364935582 ARGGDYRYAFAY
>./x_S10.fasta.summary.txt_unique_cdr3_nt_383 ACAAGACCCCAGTATGGTAACTACGTCTACTACTTTGACTAC 42 217 0.000196703895371657 TRPQYGNYVYYFDY
>./x_S10.fasta.summary.txt_unique_cdr3_nt_384 GCCAGACATGGTTACGACTATGCTATGGACTAC 33 217 0.000196703895371657 ARHGYDYAMDY
>./x_S10.fasta.summary.txt_unique_cdr3_nt_385 GCCAGAGGGATTACCCTTATGGACTAC 27 216 0.000195797425807732 ARGITLMDY
>./x_S10.fasta.summary.txt_unique_cdr3_nt_386 GCAAGCTCAACTGGGTATGCTATGGACTAC 30 216 0.000195797425807732 ASSTGYAMDY
>./x_S10.fasta.summary.txt_unique_cdr3_nt_387 GCCAAAGGTTACGACGGGGTCTACTATGCTATGGACTAC 39 215 0.000194890956243808 AKGYDGVYYAMDY
>./x_S10.fasta.summary.txt_unique_cdr3_nt_388 GCAAGATTTCTCTATGATGGTTACTACTTTGACTAC 36 215 0.000194890956243808 ARFLYDGYYFDY
>./x_S10.fasta.summary.txt_unique_cdr3_nt_389 GCCAGAAAATTACGACACTATGCTATGGACTAC 33 215 0.000194890956243808 ARKLRHYAMDY
>./x_S10.fasta.summary.txt_unique_cdr3_nt_390 GCAAGATCGGATTTCTTCTATGCTATGGACTAC 33 214 0.000193984486679883 ARSDFFYAMDY
>./x_S10.fasta.summary.txt_unique_cdr3_nt_391 GCAAGCTTCGGTAGTAGGAAGGCTATGGACTAC 33 214 0.000193984486679883 ASFGSRKAMDY
>./x_S10.fasta.summary.txt_unique_cdr3_nt_392 AAAAGATCCCTGGTGGCCTACTTTGACTGC 30 214 0.000193984486679883 KRSLVAYFDC
>./x_S10.fasta.summary.txt_unique_cdr3_nt_393 GCAAGATATTACTACGGTAGTAGCTACTTTGACTAC 36 213 0.000193078017115958 ARYYYGSSYFDY
>./x_S10.fasta.summary.txt_unique_cdr3_nt_394 GCAAGACAGCTCGGGTTTTCGTTTGCTTAC 30 212 0.000192171547552034 ARQLGFSFAY
>./x_S10.fasta.summary.txt_unique_cdr3_nt_395 ACAAGAGTCTGGGCTTAC 18 212 0.000192171547552034 TRVWAY
>./x_S10.fasta.summary.txt_unique_cdr3_nt_396 GCAAGAACCCCTTTCGACTACGGTAGTAGCTACGTCTTTGCTTAC 45 212 0.000192171547552034 ARTPFDYGSSYVFAY
>./x_S10.fasta.summary.txt_unique_cdr3_nt_397 GCAAGTTACTACGGTAGTAGCTGGTACTTCGATGTC 36 211 0.000191265077988109 ASYYGSSWYFDV
>./x_S10.fasta.summary.txt_unique_cdr3_nt_398 GCCAGAGAGGAGGAGTATGGTCCCTGGTTTGCTTAC 36 210 0.000190358608424184 AREEEYGPWFAY
>./x_S10.fasta.summary.txt_unique_cdr3_nt_399 GCAAGAGATGAAGGTAACTACTTCTTTGACTAC 33 210 0.000190358608424184 ARDEGNYFFDY
>./x_S10.fasta.summary.txt_unique_cdr3_nt_400 GCAAGAGATATGGACTAC 18 210 0.000190358608424184 ARDMDY
>./x_S10.fasta.summary.txt_unique_cdr3_nt_401 GCCAGAGATGACGGCTATGGTAAGAGGTTTGCTTAC 36 209 0.00018945213886026 ARDDGYGKRFAY
>./x_S10.fasta.summary.txt_unique_cdr3_nt_402 GCAAGAGATTACTACGGTAGTAGCTACTGGTACTTCGATGTC 42 209 0.00018945213886026 ARDYYGSSYWYFDV
>./x_S10.fasta.summary.txt_unique_cdr3_nt_403 GCAAGTTGGGGGGCTTAC 18 208 0.000188545669296335 ASWGAY
>./x_S10.fasta.summary.txt_unique_cdr3_nt_404 GCAAGAAATGGTGACTAC 18 208 0.000188545669296335 ARNGDY
>./x_S10.fasta.summary.txt_unique_cdr3_nt_405 AAAAGATGGGAAGGGGCTACGGTAGCCCCTTTTGCTTAC 39 208 0.000188545669296335 KRWEGATVAPFAY
>./x_S10.fasta.summary.txt_unique_cdr3_nt_406 GCTAGAAGGTACCTTGACTAC 21 208 0.000188545669296335 ARRYLDY
>./x_S10.fasta.summary.txt_unique_cdr3_nt_407 GCTTATGGTAACTACTTTGACTAC 24 207 0.00018763919973241 AYGNYFDY
>./x_S10.fasta.summary.txt_unique_cdr3_nt_408 GCAAGCCGCTCGGGCTACGTCTATGCTATGGACTAC 36 207 0.00018763919973241 ASRSGYVYAMDY
>./x_S10.fasta.summary.txt_unique_cdr3_nt_409 GCTAGAGTGAAATTACTTGCTTAC 24 206 0.000186732730168485 ARVKLLAY
>./x_S10.fasta.summary.txt_unique_cdr3_nt_410 GCAACTGGTGACTAC 15 206 0.000186732730168485 ATGDY
>./x_S10.fasta.summary.txt_unique_cdr3_nt_411 GCCAAACGGGGTTACTACGGTAGTAGCTACTGGTACTTCGATGTC 45 206 0.000186732730168485 AKRGYYGSSYWYFDV
>./x_S10.fasta.summary.txt_unique_cdr3_nt_412 GCTAAGGGACTGGGACAGGTTCCTTAC 27 206 0.000186732730168485 AKGLGQVPY
>./x_S10.fasta.summary.txt_unique_cdr3_nt_413 ACAAGACCCTACTATGGTAACTACGACTATGCTATGGACTGC 42 206 0.000186732730168485 TRPYYGNYDYAMDC
>./x_S10.fasta.summary.txt_unique_cdr3_nt_414 GCTAGAGAGCGGCCCTTTCTTTACTACTTTGACTAC 36 206 0.000186732730168485 ARERPFLYYFDY
>./x_S10.fasta.summary.txt_unique_cdr3_nt_415 GCAAGAAGGTACGACTGGTACTTCGATGTC 30 205 0.000185826260604561 ARRYDWYFDV
>./x_S10.fasta.summary.txt_unique_cdr3_nt_416 GCAAGACAGGGGTACGACTAC 21 205 0.000185826260604561 ARQGYDY
>./x_S10.fasta.summary.txt_unique_cdr3_nt_417 GCAAGATGGAGGGATTACTATGCTATGGACTAC 33 204 0.000184919791040636 ARWRDYYAMDY
>./x_S10.fasta.summary.txt_unique_cdr3_nt_418 GCAAGATTGGCCAATTACTACGGTAGTAGCTACTGGTACTTCGATGTC 48 203 0.000184013321476711 ARLANYYGSSYWYFDV
>./x_S10.fasta.summary.txt_unique_cdr3_nt_419 GCAAGATATGGTAACTACTATGCTATGGACTAC 33 203 0.000184013321476711 ARYGNYYAMDY
>./x_S10.fasta.summary.txt_unique_cdr3_nt_420 GCAAGACAGCGTACAGGTAGTACCTACTGGTACTTCGATGTC 42 203 0.000184013321476711 ARQRTGSTYWYFDV
>./x_S10.fasta.summary.txt_unique_cdr3_nt_421 GCAAGTGGTAGCTACTGGTACTTCGATGTC 30 202 0.000183106851912787 ASGSYWYFDV
>./x_S10.fasta.summary.txt_unique_cdr3_nt_422 GCCAAACATTGGGGAGGGTTTGCTTAC 27 202 0.000183106851912787 AKHWGGFAY
>./x_S10.fasta.summary.txt_unique_cdr3_nt_423 GCCAAACATTACTACTCCTTTGACTAC 27 202 0.000183106851912787 AKHYYSFDY
>./x_S10.fasta.summary.txt_unique_cdr3_nt_424 GCAAGACTGTTTGACTAC 18 202 0.000183106851912787 ARLFDY
>./x_S10.fasta.summary.txt_unique_cdr3_nt_425 GCAAGATGGTACTACGGTAGTAGCTACTACTTTGACTAC 39 201 0.000182200382348862 ARWYYGSSYYFDY
>./x_S10.fasta.summary.txt_unique_cdr3_nt_426 GCAAGAGATGGTAACTATGCTATGGACTAC 30 201 0.000182200382348862 ARDGNYAMDY
>./x_S10.fasta.summary.txt_unique_cdr3_nt_427 GCAAGTGGTAACTACTACTTTGACTAC 27 201 0.000182200382348862 ASGNYYFDY
>./x_S10.fasta.summary.txt_unique_cdr3_nt_428 GCCAAATGGGGCCGATGGTTACTAGATTACTATGCTATGGACTAC 45 200 0.000181293912784937 AKWGRWLLDYYAMDY
>./x_S10.fasta.summary.txt_unique_cdr3_nt_429 GCAAGATATGGTAACTACTGGTACTTCGATGTC 33 200 0.000181293912784937 ARYGNYWYFDV
>./x_S10.fasta.summary.txt_unique_cdr3_nt_430 GCAAGATATTACTACGGTAGTAGCGACTAC 30 199 0.000180387443221013 ARYYYGSSDY
>./x_S10.fasta.summary.txt_unique_cdr3_nt_431 GCAAGAGGTCCCGATTACTACGGTTCCTCCTGGGCTATGGACTAC 45 199 0.000180387443221013 ARGPDYYGSSWAMDY
>./x_S10.fasta.summary.txt_unique_cdr3_nt_432 GTAGCTGGGACGACCCGCTTTGACTAC 27 198 0.000179480973657088 VAGTTRFDY
>./x_S10.fasta.summary.txt_unique_cdr3_nt_433 GCTAGCGGGATGGACTAC 18 198 0.000179480973657088 ASGMDY
>./x_S10.fasta.summary.txt_unique_cdr3_nt_434 GCAAGAGAACAGCCCACTACGGTAATAGCCTACTGGTACTTCGATGTC 48 197 0.000178574504093163 AREQPTTVIAYWYFDV
>./x_S10.fasta.summary.txt_unique_cdr3_nt_435 GCAAGAAGGGGGTCCCTCGGCTAC 24 197 0.000178574504093163 ARRGSLGY
>./x_S10.fasta.summary.txt_unique_cdr3_nt_436 GCTAGAAAGTATGGTAACTACTGGTACTTCGATGTC 36 196 0.000177668034529239 ARKYGNYWYFDV
>./x_S10.fasta.summary.txt_unique_cdr3_nt_437 GCTAGAAGATGGTTACTACGGGACTGGTACTTCGATGTC 39 196 0.000177668034529239 ARRWLLRDWYFDV
>./x_S10.fasta.summary.txt_unique_cdr3_nt_438 GCAAGTTACTACGGTAGTAGCTACTATGCTATGGACTAC 39 195 0.000176761564965314 ASYYGSSYYAMDY
>./x_S10.fasta.summary.txt_unique_cdr3_nt_439 GCCAGAGACTGGGACTAC 18 195 0.000176761564965314 ARDWDY
>./x_S10.fasta.summary.txt_unique_cdr3_nt_440 GCCAGAGCTGGGTTTGCTTAC 21 194 0.000175855095401389 ARAGFAY
>./x_S10.fasta.summary.txt_unique_cdr3_nt_441 GCAAGAGATGGTTACGCTTAC 21 194 0.000175855095401389 ARDGYAY
>./x_S10.fasta.summary.txt_unique_cdr3_nt_442 GCAATCTACTATGGTAACTACTGGTACTTCGATGTC 36 193 0.000174948625837465 AIYYGNYWYFDV
>./x_S10.fasta.summary.txt_unique_cdr3_nt_443 GCCAGACATTACTACGGTAGTAGCTACGCTATGGACTAC 39 192 0.00017404215627354 ARHYYGSSYAMDY
>./x_S10.fasta.summary.txt_unique_cdr3_nt_444 GCAAGAGAGGGTGGTTACTTCTGGTTTGCTTAC 33 192 0.00017404215627354 AREGGYFWFAY
>./x_S10.fasta.summary.txt_unique_cdr3_nt_445 GCAAATTACTACGGTAGTAGCTACTACTTTGACTAC 36 192 0.00017404215627354 ANYYGSSYYFDY
>./x_S10.fasta.summary.txt_unique_cdr3_nt_446 GCAAGACCGGGCTACGATGCTATGGACTAC 30 191 0.000173135686709615 ARPGYDAMDY
>./x_S10.fasta.summary.txt_unique_cdr3_nt_447 GCAGCGCCGTATGGTAACTTT 21 191 0.000173135686709615 AAPYGNF
>./x_S10.fasta.summary.txt_unique_cdr3_nt_448 GCAAGAGACCATTACTACTTTGACTAC 27 191 0.000173135686709615 ARDHYYFDY
>./x_S10.fasta.summary.txt_unique_cdr3_nt_449 GCAAGGGGAGGTTTTGCTTAC 21 191 0.000173135686709615 ARGGFAY
>./x_S10.fasta.summary.txt_unique_cdr3_nt_450 GCAACGGGAGGTAGTAGCTGGTTTGCTTAC 30 190 0.000172229217145691 ATGGSSWFAY
>./x_S10.fasta.summary.txt_unique_cdr3_nt_451 GCTAGGTGGGACTGGTACTTCGATGTC 27 190 0.000172229217145691 ARWDWYFDV
>./x_S10.fasta.summary.txt_unique_cdr3_nt_452 GCTAGAGGTAACGACTAC 18 190 0.000172229217145691 ARGNDY
>./x_S10.fasta.summary.txt_unique_cdr3_nt_453 GCCCCCTGGTTTGCTTAC 18 190 0.000172229217145691 APWFAY
>./x_S10.fasta.summary.txt_unique_cdr3_nt_454 GCTAGATTGGGTAACTACGGCTAC 24 189 0.000171322747581766 ARLGNYGY
>./x_S10.fasta.summary.txt_unique_cdr3_nt_455 GCCAAACCGACTACGGTAGTAGCTACGGGATACTATGCTATGGACTAC 48 188 0.000170416278017841 AKPTTVVATGYYAMDY
>./x_S10.fasta.summary.txt_unique_cdr3_nt_456 GGAAGAGACTACGGCTACCTTGACTAC 27 188 0.000170416278017841 GRDYGYLDY
>./x_S10.fasta.summary.txt_unique_cdr3_nt_457 ACACGGGGGTTTGCTTAC 18 188 0.000170416278017841 TRGFAY
>./x_S10.fasta.summary.txt_unique_cdr3_nt_458 GCAAGAAGGGACTACTATGACCGTTTTGCTTAC 33 188 0.000170416278017841 ARRDYYDRFAY
>./x_S10.fasta.summary.txt_unique_cdr3_nt_459 GCTAGGAGATTACTAGACTAC 21 188 0.000170416278017841 ARRLLDY
>./x_S10.fasta.summary.txt_unique_cdr3_nt_460 GCCAGAGAGAATTACTACGGCTACGGGTTTGCTTAC 36 188 0.000170416278017841 ARENYYGYGFAY
>./x_S10.fasta.summary.txt_unique_cdr3_nt_461 GCCAGAGATCGGGCTTAC 18 187 0.000169509808453916 ARDRAY
>./x_S10.fasta.summary.txt_unique_cdr3_nt_462 ACAAGATCTAGGTACGCCGTAGGAGTTTGGTTTGACTAC 39 187 0.000169509808453916 TRSRYAVGVWFDY
>./x_S10.fasta.summary.txt_unique_cdr3_nt_463 GCAAGATCGGGGTTTGCTTAC 21 187 0.000169509808453916 ARSGFAY
>./x_S10.fasta.summary.txt_unique_cdr3_nt_464 GCAAGAGATGGTAACTACGCTTAC 24 187 0.000169509808453916 ARDGNYAY
>./x_S10.fasta.summary.txt_unique_cdr3_nt_465 GCAAGAGAGGGTTTTGCTTAC 21 186 0.000168603338889992 AREGFAY
>./x_S10.fasta.summary.txt_unique_cdr3_nt_466 ATTACTACGGTAGTAGACTAC 21 186 0.000168603338889992 ITTVVDY
>./x_S10.fasta.summary.txt_unique_cdr3_nt_467 GCAAGTAGGTACGACTATGCTATGGACTAC 30 186 0.000168603338889992 ASRYDYAMDY
>./x_S10.fasta.summary.txt_unique_cdr3_nt_468 GCAGCCTACTATGGTAACTACTATGCTATGGACTAC 36 186 0.000168603338889992 AAYYGNYYAMDY
>./x_S10.fasta.summary.txt_unique_cdr3_nt_469 GCAAGATCGTTTGCTTAC 18 185 0.000167696869326067 ARSFAY
>./x_S10.fasta.summary.txt_unique_cdr3_nt_470 GCAAGACATGGTAACTATGCTATGGACTAC 30 185 0.000167696869326067 ARHGNYAMDY
>./x_S10.fasta.summary.txt_unique_cdr3_nt_471 GCCAGACTGGGGTTTGCTTAC 21 184 0.000166790399762142 ARLGFAY
>./x_S10.fasta.summary.txt_unique_cdr3_nt_472 GCAAGAACTGACTAC 15 184 0.000166790399762142 ARTDY
>./x_S10.fasta.summary.txt_unique_cdr3_nt_473 GCCAATGGGAATGTC 15 184 0.000166790399762142 ANGNV
>./x_S10.fasta.summary.txt_unique_cdr3_nt_474 GCAAGAGGTAACTACTACTTTGACTAC 27 183 0.000165883930198218 ARGNYYFDY
>./x_S10.fasta.summary.txt_unique_cdr3_nt_475 GCAAGATATGGCCACAGTAGCCTCTACTACTTTGACTAC 39 183 0.000165883930198218 ARYGHSSLYYFDY
>./x_S10.fasta.summary.txt_unique_cdr3_nt_476 TATTACTACGGTAGTAGCTATGCTATGGACTAC 33 182 0.000164977460634293 YYYGSSYAMDY
>./x_S10.fasta.summary.txt_unique_cdr3_nt_477 GCCAGAGATCGGGGGGCTATGGACTAC 27 182 0.000164977460634293 ARDRGAMDY
>./x_S10.fasta.summary.txt_unique_cdr3_nt_478 GCATCCCTCTATGGTAACTACGACGTGTTTGCTTAC 36 182 0.000164977460634293 ASLYGNYDVFAY
>./x_S10.fasta.summary.txt_unique_cdr3_nt_479 TCAAGATCGGGATATTACTATGCTATGGACTAC 33 182 0.000164977460634293 SRSGYYYAMDY
>./x_S10.fasta.summary.txt_unique_cdr3_nt_480 GCAAGAGGAGATTACTACGGATGGTACTTCGATGTC 36 181 0.000164070991070368 ARGDYYGWYFDV
>./x_S10.fasta.summary.txt_unique_cdr3_nt_481 GCTAGAAAAAAAGGTAGCGAGGCTATGGACTAC 33 180 0.000163164521506444 ARKKGSEAMDY
>./x_S10.fasta.summary.txt_unique_cdr3_nt_482 ACAGATGGTAACTACGTGGCTTAC 24 180 0.000163164521506444 TDGNYVAY
>./x_S10.fasta.summary.txt_unique_cdr3_nt_483 GCTAGCTGGGCTTAC 15 180 0.000163164521506444 ASWAY
>./x_S10.fasta.summary.txt_unique_cdr3_nt_484 TCTAGGGGTATCTACTCCGGAGACTACTTTGACTAC 36 179 0.000162258051942519 SRGIYSGDYFDY
>./x_S10.fasta.summary.txt_unique_cdr3_nt_485 GCAAGATATGGTAACTACAGAGGCTTTGACTAC 33 179 0.000162258051942519 ARYGNYRGFDY
>./x_S10.fasta.summary.txt_unique_cdr3_nt_486 ACAAGATGGGCCTATGGGTTTGCTTAC 27 179 0.000162258051942519 TRWAYGFAY
>./x_S10.fasta.summary.txt_unique_cdr3_nt_487 GCCAGAGGAGCCCCCTCTTACTACGGTAGTAGCTACAGGTACTTCGATGTC 51 179 0.000162258051942519 ARGAPSYYGSSYRYFDV
>./x_S10.fasta.summary.txt_unique_cdr3_nt_488 GCAAGACACGACTAC 15 179 0.000162258051942519 ARHDY
>./x_S10.fasta.summary.txt_unique_cdr3_nt_489 GCCATTACTACGGCCTTTGCTTAC 24 178 0.000161351582378594 AITTAFAY
>./x_S10.fasta.summary.txt_unique_cdr3_nt_490 GCAAGACTACTTGACTGGGACTACTTTGACTAC 33 178 0.000161351582378594 ARLLDWDYFDY
>./x_S10.fasta.summary.txt_unique_cdr3_nt_491 GCCAGAGGAGGGGGTAACTGGTACTTTGACTAC 33 178 0.000161351582378594 ARGGGNWYFDY
>./x_S10.fasta.summary.txt_unique_cdr3_nt_492 GCCAGTCTTTACTACGGTAGTAGCTGGTACTATGCTATGGACTAC 45 178 0.000161351582378594 ASLYYGSSWYYAMDY
>./x_S10.fasta.summary.txt_unique_cdr3_nt_493 AAAAGATCACTGGCCTGGTTTGCTTAC 27 178 0.000161351582378594 KRSLAWFAY
>./x_S10.fasta.summary.txt_unique_cdr3_nt_494 ACAAGAGAGGATGGTAACTACGTGCCCTGGTTTGCTTAC 39 178 0.000161351582378594 TREDGNYVPWFAY
>./x_S10.fasta.summary.txt_unique_cdr3_nt_495 GCCAGAAACTGGGCTTAC 18 177 0.00016044511281467 ARNWAY
>./x_S10.fasta.summary.txt_unique_cdr3_nt_496 GCCAGATACTATGATTACGACGGGTTTGCTTAC 33 177 0.00016044511281467 ARYYDYDGFAY
>./x_S10.fasta.summary.txt_unique_cdr3_nt_497 GCAAGAAAGTGGTTTGCTTAC 21 177 0.00016044511281467 ARKWFAY
>./x_S10.fasta.summary.txt_unique_cdr3_nt_498 GCTATGGACTAC 12 177 0.00016044511281467 AMDY
>./x_S10.fasta.summary.txt_unique_cdr3_nt_499 GCCAGACATTACTACGGTAGTTACTATGCTATGGACTAC 39 176 0.000159538643250745 ARHYYGSYYAMDY
>./x_S10.fasta.summary.txt_unique_cdr3_nt_500 GCAAGATACTACGGTAGTAGCTACTTCGATGTC 33 176 0.000159538643250745 ARYYGSSYFDV
>./x_S10.fasta.summary.txt_unique_cdr3_nt_501 GCCAGAGCCTATGACCACTAC 21 176 0.000159538643250745 ARAYDHY
>./x_S10.fasta.summary.txt_unique_cdr3_nt_502 GCAAGAGATGATGGTAACTACTGGTACTTCGATGTC 36 176 0.000159538643250745 ARDDGNYWYFDV
>./x_S10.fasta.summary.txt_unique_cdr3_nt_503 ACTAGATATAGGTACGACGGCTATGCTATGGACTAC 36 175 0.00015863217368682 TRYRYDGYAMDY
>./x_S10.fasta.summary.txt_unique_cdr3_nt_504 GCAAGAGGGGGGGATTACGACGTCGGCTATGCTATGGACTAC 42 175 0.00015863217368682 ARGGDYDVGYAMDY
>./x_S10.fasta.summary.txt_unique_cdr3_nt_505 GCAACTGGGACCTGGTTTGCTTAC 24 174 0.000157725704122896 ATGTWFAY
>./x_S10.fasta.summary.txt_unique_cdr3_nt_506 GCTAGGTTTAGGTACGACGAGGCCTGCTTTGCTTAC 36 174 0.000157725704122896 ARFRYDEACFAY
>./x_S10.fasta.summary.txt_unique_cdr3_nt_507 GCAAGACGGCCCTCTGACTAC 21 174 0.000157725704122896 ARRPSDY
>./x_S10.fasta.summary.txt_unique_cdr3_nt_508 GCAAGGTTTGCTTAC 15 174 0.000157725704122896 ARFAY
>./x_S10.fasta.summary.txt_unique_cdr3_nt_509 GCAAGATGGGAGTACGGTAGTAGCTATTACTATGCTATGGACTAC 45 174 0.000157725704122896 ARWEYGSSYYYAMDY
>./x_S10.fasta.summary.txt_unique_cdr3_nt_510 GCTAGACCCTATGATTACGACCCCTATGCTATGGACTAC 39 174 0.000157725704122896 ARPYDYDPYAMDY
>./x_S10.fasta.summary.txt_unique_cdr3_nt_511 GCCAGATGGGCCTCC 15 173 0.000156819234558971 ARWAS
>./x_S10.fasta.summary.txt_unique_cdr3_nt_512 GCTATGGGTTACTACTGGTACTTCGATGTC 30 173 0.000156819234558971 AMGYYWYFDV
>./x_S10.fasta.summary.txt_unique_cdr3_nt_513 GCAAAAAGCTACAACTAC 18 173 0.000156819234558971 AKSYNY
>./x_S10.fasta.summary.txt_unique_cdr3_nt_514 GCAAGATCATTACTACGGCTATGGTACTTCGATGTC 36 172 0.000155912764995046 ARSLLRLWYFDV
>./x_S10.fasta.summary.txt_unique_cdr3_nt_515 GCAAGGGACTACGGTAGTCCCTCCTGGTTTACTTAC 36 172 0.000155912764995046 ARDYGSPSWFTY
>./x_S10.fasta.summary.txt_unique_cdr3_nt_516 GCAAGACGGGATGGTTACTACGACTAC 27 172 0.000155912764995046 ARRDGYYDY
>./x_S10.fasta.summary.txt_unique_cdr3_nt_517 GCAAGTCCAAACTGGGACGGTGCTTAC 27 172 0.000155912764995046 ASPNWDGAY
>./x_S10.fasta.summary.txt_unique_cdr3_nt_518 GCAAGATCTAACTGGGACGCCTGGTTTGCTTAC 33 171 0.000155006295431121 ARSNWDAWFAY
>./x_S10.fasta.summary.txt_unique_cdr3_nt_519 GCTCCTACGGTAGTAGCTCCGTTTGCTTAC 30 171 0.000155006295431121 APTVVAPFAY
>./x_S10.fasta.summary.txt_unique_cdr3_nt_520 GCAAGATACTATAGGTATGCTATGGACTAC 30 171 0.000155006295431121 ARYYRYAMDY
>./x_S10.fasta.summary.txt_unique_cdr3_nt_521 GCAAGAGGATTTTTGGGACGAAACTTCGATGTC 33 171 0.000155006295431121 ARGFLGRNFDV
>./x_S10.fasta.summary.txt_unique_cdr3_nt_522 GCAAGACACGAAGGGAATGGTAATTTCTTTGACTAC 36 171 0.000155006295431121 ARHEGNGNFFDY
>./x_S10.fasta.summary.txt_unique_cdr3_nt_523 GCAAGGGCGCTTACGACGGACTATGCTATGGACTAC 36 171 0.000155006295431121 ARALTTDYAMDY
>./x_S10.fasta.summary.txt_unique_cdr3_nt_524 GCAAAATCGTACGCCCCCTATGCTATGGACTAC 33 171 0.000155006295431121 AKSYAPYAMDY
>./x_S10.fasta.summary.txt_unique_cdr3_nt_525 GCCAGAATACTGGGACACTATGCTATGGACTAC 33 171 0.000155006295431121 ARILGHYAMDY
>./x_S10.fasta.summary.txt_unique_cdr3_nt_526 GCAAGGGGGGACCTTGACTAC 21 170 0.000154099825867197 ARGDLDY
>./x_S10.fasta.summary.txt_unique_cdr3_nt_527 GCAAGACACTGGGACGCTATGGACTAC 27 170 0.000154099825867197 ARHWDAMDY
>./x_S10.fasta.summary.txt_unique_cdr3_nt_528 GCAAGAGAAGTCTACAGCTCGGGCTACGTGAGGTATGCTATGGACTAC 48 170 0.000154099825867197 AREVYSSGYVRYAMDY
>./x_S10.fasta.summary.txt_unique_cdr3_nt_529 GCCAGAGATAGAGCTCCTGGGTTCTACTACTTTGACTAC 39 170 0.000154099825867197 ARDRAPGFYYFDY
>./x_S10.fasta.summary.txt_unique_cdr3_nt_530 GCAAGATGGGATGGTTACTCGTACTACTTTGACTAC 36 170 0.000154099825867197 ARWDGYSYYFDY
>./x_S10.fasta.summary.txt_unique_cdr3_nt_531 GCAAGACACGAAGCTGGGACGCCCTTTGACTAC 33 170 0.000154099825867197 ARHEAGTPFDY
>./x_S10.fasta.summary.txt_unique_cdr3_nt_532 GCAAGATCTACAGACAGCTCGGGCTACGGGGCTTAC 36 170 0.000154099825867197 ARSTDSSGYGAY
>./x_S10.fasta.summary.txt_unique_cdr3_nt_533 ACCAACTGGGACTAC 15 170 0.000154099825867197 TNWDY
>./x_S10.fasta.summary.txt_unique_cdr3_nt_534 GCCAGAAAGTATGGTAACTACTATGCTATGGACTAC 36 169 0.000153193356303272 ARKYGNYYAMDY
>./x_S10.fasta.summary.txt_unique_cdr3_nt_535 GCAAGAGATGGATTTGCTTAC 21 169 0.000153193356303272 ARDGFAY
>./x_S10.fasta.summary.txt_unique_cdr3_nt_536 ACAAGTTATTACTACGGTAGTAGCTACTACTTTGACTAC 39 169 0.000153193356303272 TSYYYGSSYYFDY
>./x_S10.fasta.summary.txt_unique_cdr3_nt_537 ACAACTGGGTTTGCTTAC 18 168 0.000152286886739347 TTGFAY
>./x_S10.fasta.summary.txt_unique_cdr3_nt_538 ACAAGGTACCATTACTATGCTATGGACTAC 30 168 0.000152286886739347 TRYHYYAMDY
>./x_S10.fasta.summary.txt_unique_cdr3_nt_539 GCAAGAAGCAGTAGCCCCCGGTACTTCGATGTC 33 168 0.000152286886739347 ARSSSPRYFDV
>./x_S10.fasta.summary.txt_unique_cdr3_nt_540 GCTAGATCCCTTTACTACGGTAAAAAGAACCCTGACTAC 39 167 0.000151380417175423 ARSLYYGKKNPDY
>./x_S10.fasta.summary.txt_unique_cdr3_nt_541 GCCAGAACTGGCTTTGACTAC 21 167 0.000151380417175423 ARTGFDY
>./x_S10.fasta.summary.txt_unique_cdr3_nt_542 GCAAGAAAAGCTAACTGGGATGCTATGGACTAC 33 167 0.000151380417175423 ARKANWDAMDY
>./x_S10.fasta.summary.txt_unique_cdr3_nt_543 ACAAGCTGGTTTGCTTAC 18 167 0.000151380417175423 TSWFAY
>./x_S10.fasta.summary.txt_unique_cdr3_nt_544 GCTACATTACTACGGCTACGGGGGAGTGCTATGGACTAC 39 167 0.000151380417175423 ATLLRLRGSAMDY
>./x_S10.fasta.summary.txt_unique_cdr3_nt_545 GCCAAATATGGTAACTATGCTATGGACTAC 30 167 0.000151380417175423 AKYGNYAMDY
>./x_S10.fasta.summary.txt_unique_cdr3_nt_546 GCCAGAGACTATGGTTCATTTGCTTAC 27 166 0.000150473947611498 ARDYGSFAY
>./x_S10.fasta.summary.txt_unique_cdr3_nt_547 GCAAGATCGGAGACTACGGATGACTAC 27 166 0.000150473947611498 ARSETTDDY
>./x_S10.fasta.summary.txt_unique_cdr3_nt_548 GCAAGCGGTAGTAGCTTTGCTTAC 24 166 0.000150473947611498 ASGSSFAY
>./x_S10.fasta.summary.txt_unique_cdr3_nt_549 GCAACGGTAGTAGCTACGTACTGGTACTTCGATGTC 36 166 0.000150473947611498 ATVVATYWYFDV
>./x_S10.fasta.summary.txt_unique_cdr3_nt_550 GCTAGAGATGGTTACTACGATTACTATGCTATGGACTAC 39 166 0.000150473947611498 ARDGYYDYYAMDY
>./x_S10.fasta.summary.txt_unique_cdr3_nt_551 GCCCGAAGGGACTACGGTAGTATCCTGAGGTGGTTCGATGTC 42 166 0.000150473947611498 ARRDYGSILRWFDV
>./x_S10.fasta.summary.txt_unique_cdr3_nt_552 GCAAGATTAATAAGGTAC 18 165 0.000149567478047573 ARLIRY
>./x_S10.fasta.summary.txt_unique_cdr3_nt_553 GCCAGGGCCCCGTTTGCTTAC 21 165 0.000149567478047573 ARAPFAY
>./x_S10.fasta.summary.txt_unique_cdr3_nt_554 GCCAGAGAGGAGGTGTACTGGTACTTCGATGTC 33 165 0.000149567478047573 AREEVYWYFDV
>./x_S10.fasta.summary.txt_unique_cdr3_nt_555 GCAAGAGGTACTACGGCTACGTACTTCGATGTC 33 165 0.000149567478047573 ARGTTATYFDV
>./x_S10.fasta.summary.txt_unique_cdr3_nt_556 GCTAGAAACTATGGTAACTCGGACTACTTTGACTAC 36 164 0.000148661008483649 ARNYGNSDYFDY
>./x_S10.fasta.summary.txt_unique_cdr3_nt_557 GCAAGAGGGGACTTTGACTAC 21 164 0.000148661008483649 ARGDFDY
>./x_S10.fasta.summary.txt_unique_cdr3_nt_558 GCAAGAGATAACTACTACTTTGACTAC 27 163 0.000147754538919724 ARDNYYFDY
>./x_S10.fasta.summary.txt_unique_cdr3_nt_559 GCAAGAAGGTGGGACGACTACTTTGACTAC 30 163 0.000147754538919724 ARRWDDYFDY
>./x_S10.fasta.summary.txt_unique_cdr3_nt_560 GCTAGAAAATGGTTACTACGGGCTATGGACTAC 33 163 0.000147754538919724 ARKWLLRAMDY
>./x_S10.fasta.summary.txt_unique_cdr3_nt_561 GCAAGAGGGGACTACGGCTACGCTATGGACTAC 33 163 0.000147754538919724 ARGDYGYAMDY
>./x_S10.fasta.summary.txt_unique_cdr3_nt_562 GCCAAACGGGATTACTATGCTATGGACTAC 30 162 0.000146848069355799 AKRDYYAMDY
>./x_S10.fasta.summary.txt_unique_cdr3_nt_563 GCCAGACACTATAGGTACGATTACTATGCTATGGACTAC 39 161 0.000145941599791875 ARHYRYDYYAMDY
>./x_S10.fasta.summary.txt_unique_cdr3_nt_564 GCTAGTAGTAGCTACTGGTTTGCTTAC 27 161 0.000145941599791875 ASSSYWFAY
>./x_S10.fasta.summary.txt_unique_cdr3_nt_565 GCAACTATGATTACTGCTTAC 21 161 0.000145941599791875 ATMITAY
>./x_S10.fasta.summary.txt_unique_cdr3_nt_566 GCAAGAGGGCGGGGTAACTACGGCTAC 27 161 0.000145941599791875 ARGRGNYGY
>./x_S10.fasta.summary.txt_unique_cdr3_nt_567 ACAAATAGGTTTGCTTAC 18 160 0.00014503513022795 TNRFAY
>./x_S10.fasta.summary.txt_unique_cdr3_nt_568 GCAAGAGATGACTATGGTAACTACCACTATGCTATGGACTAC 42 160 0.00014503513022795 ARDDYGNYHYAMDY
>./x_S10.fasta.summary.txt_unique_cdr3_nt_569 GCTAGGGGGGGATTACGACGGGGTTACTATGCTATGGACTAC 42 160 0.00014503513022795 ARGGLRRGYYAMDY
>./x_S10.fasta.summary.txt_unique_cdr3_nt_570 GCTAGATCGGAAGAGGTCTACTATGGTAACTACGATTACTATGCTATGGACTAC 54 160 0.00014503513022795 ARSEEVYYGNYDYYAMDY
>./x_S10.fasta.summary.txt_unique_cdr3_nt_571 GCAAGAAGAAAAGGGGACGGGGCTATGGACTAC 33 160 0.00014503513022795 ARRKGDGAMDY
>./x_S10.fasta.summary.txt_unique_cdr3_nt_572 GCAAGAGGAAATTACTACGGTAGTAGCTACTACTTTGACTAC 42 160 0.00014503513022795 ARGNYYGSSYYFDY
>./x_S10.fasta.summary.txt_unique_cdr3_nt_573 GCAAGCTCTTATTACTACGGTAGTAGCTACTATGCTATGGACTAC 45 160 0.00014503513022795 ASSYYYGSSYYAMDY
>./x_S10.fasta.summary.txt_unique_cdr3_nt_574 GCCACCCATCTCGGACAAGCTTAC 24 159 0.000144128660664025 ATHLGQAY
>./x_S10.fasta.summary.txt_unique_cdr3_nt_575 GCCAGAGCCTACTATGGTAACTCCTGGTTTGCTTAC 36 159 0.000144128660664025 ARAYYGNSWFAY
>./x_S10.fasta.summary.txt_unique_cdr3_nt_576 GTGAGACCCGATTACTACGGTAGTAGCTACTATGCTATGGACTAC 45 159 0.000144128660664025 VRPDYYGSSYYAMDY
>./x_S10.fasta.summary.txt_unique_cdr3_nt_577 GCTAGGGATGGGACCTTTGACTAC 24 158 0.000143222191100101 ARDGTFDY
>./x_S10.fasta.summary.txt_unique_cdr3_nt_578 GCAAGAGATTACTACGGTAGTAGCTACTATGCTATGGACTAC 42 158 0.000143222191100101 ARDYYGSSYYAMDY
>./x_S10.fasta.summary.txt_unique_cdr3_nt_579 GCAACTCGGGCCTGGTTTGCTTAC 24 158 0.000143222191100101 ATRAWFAY
>./x_S10.fasta.summary.txt_unique_cdr3_nt_580 GCAAGATCGGGGCTACGGCTACTTGCTTAC 30 158 0.000143222191100101 ARSGLRLLAY
>./x_S10.fasta.summary.txt_unique_cdr3_nt_581 GCAAGAGGGGTTACTACTATGGACTAC 27 158 0.000143222191100101 ARGVTTMDY
>./x_S10.fasta.summary.txt_unique_cdr3_nt_582 GCGACTGGGTTTGCTTAC 18 157 0.000142315721536176 ATGFAY
>./x_S10.fasta.summary.txt_unique_cdr3_nt_583 GCAAGATACTATGGTAATGCTATGGACTAC 30 157 0.000142315721536176 ARYYGNAMDY
>./x_S10.fasta.summary.txt_unique_cdr3_nt_584 GCAAGATCAACTACGGGCTTTGACTAC 27 157 0.000142315721536176 ARSTTGFDY
>./x_S10.fasta.summary.txt_unique_cdr3_nt_585 GCAAGACCCTCCCTTTACGGTAGTAGCTCCTGGTTTGCTTAC 42 157 0.000142315721536176 ARPSLYGSSSWFAY
>./x_S10.fasta.summary.txt_unique_cdr3_nt_586 GCAAGATCGGATGATTACGACTGGTTTGCTTAC 33 157 0.000142315721536176 ARSDDYDWFAY
>./x_S10.fasta.summary.txt_unique_cdr3_nt_587 GCAAGATCGAACTACGGGGACTGGTACTTCGATGCC 36 157 0.000142315721536176 ARSNYGDWYFDA
>./x_S10.fasta.summary.txt_unique_cdr3_nt_588 GCAAGACACGGGGCCTGGTTTGCTTAC 27 157 0.000142315721536176 ARHGAWFAY
>./x_S10.fasta.summary.txt_unique_cdr3_nt_589 AATGCTAACTGGGACTAC 18 157 0.000142315721536176 NANWDY
>./x_S10.fasta.summary.txt_unique_cdr3_nt_590 GCCAAAAATGATGGTAACACCTATGCTATGGACTAC 36 157 0.000142315721536176 AKNDGNTYAMDY
>./x_S10.fasta.summary.txt_unique_cdr3_nt_591 GCAAGAGGTAGTAGCTACTACTTTGACTAC 30 156 0.000141409251972251 ARGSSYYFDY
>./x_S10.fasta.summary.txt_unique_cdr3_nt_592 GCCAGAGATCGGACCTGGGACTACTTTGACTAC 33 156 0.000141409251972251 ARDRTWDYFDY
>./x_S10.fasta.summary.txt_unique_cdr3_nt_593 GCAAGAGCTAACTGGGACTGGTACTTCGATGTC 33 156 0.000141409251972251 ARANWDWYFDV
>./x_S10.fasta.summary.txt_unique_cdr3_nt_594 GCAAGATCCCTCTACTATGGTAACTACTTTGACTAC 36 156 0.000141409251972251 ARSLYYGNYFDY
>./x_S10.fasta.summary.txt_unique_cdr3_nt_595 GCTAGACGGGTACTACGCCACTGGTACTTCGATGTC 36 156 0.000141409251972251 ARRVLRHWYFDV
>./x_S10.fasta.summary.txt_unique_cdr3_nt_596 GCCAGAGATCAGGATTCATTACTACGGCTACAATATTATTACTATGCTATGGACTAC 57 156 0.000141409251972251 ARDQDSLLRLQYYYYAMDY
>./x_S10.fasta.summary.txt_unique_cdr3_nt_597 GCAAGAGCTAACTTTGACTAC 21 156 0.000141409251972251 ARANFDY
>./x_S10.fasta.summary.txt_unique_cdr3_nt_598 ACAAGATCGGACTATGGTAACTACCACGACTAC 33 156 0.000141409251972251 TRSDYGNYHDY
>./x_S10.fasta.summary.txt_unique_cdr3_nt_599 GCAAGCCTCTACTATGGGCACTTCGATGTC 30 155 0.000140502782408326 ASLYYGHFDV
>./x_S10.fasta.summary.txt_unique_cdr3_nt_600 GCAAGTAGCTACTATGCTATGGACTAC 27 155 0.000140502782408326 ASSYYAMDY
>./x_S10.fasta.summary.txt_unique_cdr3_nt_601 AATGCCCTAACTGGGACGGCCTGGTTTGCTTAC 33 155 0.000140502782408326 NALTGTAWFAY
>./x_S10.fasta.summary.txt_unique_cdr3_nt_602 GCTGAGGGTACTACGGCTACGTTTGCTTAC 30 155 0.000140502782408326 AEGTTATFAY
>./x_S10.fasta.summary.txt_unique_cdr3_nt_603 GTTTATGATTCCGGGTGGTACTTCGATGTC 30 155 0.000140502782408326 VYDSGWYFDV
>./x_S10.fasta.summary.txt_unique_cdr3_nt_604 GCAGCTAACTGGGACTTTGACTAC 24 155 0.000140502782408326 AANWDFDY
>./x_S10.fasta.summary.txt_unique_cdr3_nt_605 GCAAGATTGGATGGTAACTGGTACTTCGATGTC 33 155 0.000140502782408326 ARLDGNWYFDV
>./x_S10.fasta.summary.txt_unique_cdr3_nt_606 GTGGCCAACTTTGACTAC 18 154 0.000139596312844402 VANFDY
>./x_S10.fasta.summary.txt_unique_cdr3_nt_607 GCAAGGGAGAGAGAAATCTACTATGGCTACTTTGACTAC 39 154 0.000139596312844402 AREREIYYGYFDY
>./x_S10.fasta.summary.txt_unique_cdr3_nt_608 GCAAGAGGGGCTTAC 15 154 0.000139596312844402 ARGAY
>./x_S10.fasta.summary.txt_unique_cdr3_nt_609 GCTAGATGGGCTAACCACTGGTACTTCGATGTC 33 154 0.000139596312844402 ARWANHWYFDV
>./x_S10.fasta.summary.txt_unique_cdr3_nt_610 GCAAGATACTATGGTAACGCTATGGACTAC 30 153 0.000138689843280477 ARYYGNAMDY
>./x_S10.fasta.summary.txt_unique_cdr3_nt_611 GCAAGCGATTACTATGCTATGGACTAC 27 153 0.000138689843280477 ASDYYAMDY
>./x_S10.fasta.summary.txt_unique_cdr3_nt_612 ACAAGATCTGGGGGTAACTACGATGCTATGGACTAC 36 153 0.000138689843280477 TRSGGNYDAMDY
>./x_S10.fasta.summary.txt_unique_cdr3_nt_613 GCAAGAGAGTCTTTGTACTCCTGGTTTGCTTAC 33 153 0.000138689843280477 ARESLYSWFAY
>./x_S10.fasta.summary.txt_unique_cdr3_nt_614 GCAAGATGGGGTTACGACTGGTTTGCTTAC 30 153 0.000138689843280477 ARWGYDWFAY
>./x_S10.fasta.summary.txt_unique_cdr3_nt_615 GCTTTCTATGATTACGATCCCCTGTTTGCTTAC 33 153 0.000138689843280477 AFYDYDPLFAY
>./x_S10.fasta.summary.txt_unique_cdr3_nt_616 GCCACCCTCTATGGTATCGCCGCCTGGTTTGCTTAC 36 152 0.000137783373716552 ATLYGIAAWFAY
>./x_S10.fasta.summary.txt_unique_cdr3_nt_617 GCCAGGAGGGACTATGACTGGTACTTCGATGTC 33 152 0.000137783373716552 ARRDYDWYFDV
>./x_S10.fasta.summary.txt_unique_cdr3_nt_618 AAAAGATCGGGGGCCTACTTTGACTAC 27 152 0.000137783373716552 KRSGAYFDY
>./x_S10.fasta.summary.txt_unique_cdr3_nt_619 GCAAGACACTATGGTAACTACTACTTTGACTAC 33 152 0.000137783373716552 ARHYGNYYFDY
>./x_S10.fasta.summary.txt_unique_cdr3_nt_620 GCAACTATGATTACGACGAAGGCTATGGACTAC 33 152 0.000137783373716552 ATMITTKAMDY
>./x_S10.fasta.summary.txt_unique_cdr3_nt_621 GCAAGAGATGGGACTGCTTAC 21 152 0.000137783373716552 ARDGTAY
>./x_S10.fasta.summary.txt_unique_cdr3_nt_622 GCAAGATATAGGTACTACTTTGACTAC 27 152 0.000137783373716552 ARYRYYFDY
>./x_S10.fasta.summary.txt_unique_cdr3_nt_623 GCAACTGACTAC 12 151 0.000136876904152628 ATDY
>./x_S10.fasta.summary.txt_unique_cdr3_nt_624 GCAAGAGGGGATAACTACTAC 21 151 0.000136876904152628 ARGDNYY
>./x_S10.fasta.summary.txt_unique_cdr3_nt_625 GCAAGAGCTAACTGGGACTTTGACTAC 27 151 0.000136876904152628 ARANWDFDY
>./x_S10.fasta.summary.txt_unique_cdr3_nt_626 GCAGGAGACAGTGGTAACTACTATGCTATGGACTAC 36 151 0.000136876904152628 AGDSGNYYAMDY
>./x_S10.fasta.summary.txt_unique_cdr3_nt_627 GGAAGGGGTTACGACTTTGACTAC 24 151 0.000136876904152628 GRGYDFDY
>./x_S10.fasta.summary.txt_unique_cdr3_nt_628 GCCAGTGGGGCCTGGTTTGCTTAC 24 151 0.000136876904152628 ASGAWFAY
>./x_S10.fasta.summary.txt_unique_cdr3_nt_629 GCACGAGACTATGGTTACGACGGGTACTTCGATGTC 36 150 0.000135970434588703 ARDYGYDGYFDV
>./x_S10.fasta.summary.txt_unique_cdr3_nt_630 GCAAGGCGGTACTACGGCTCCTACTTTGACTAC 33 150 0.000135970434588703 ARRYYGSYFDY
>./x_S10.fasta.summary.txt_unique_cdr3_nt_631 ACAAGACATTACTATGGTTACGGGTACTTCGATGTC 36 150 0.000135970434588703 TRHYYGYGYFDV
>./x_S10.fasta.summary.txt_unique_cdr3_nt_632 GCCAGAGATGGTTACCCCTTTTACTGGTACTTCGATGTC 39 150 0.000135970434588703 ARDGYPFYWYFDV
>./x_S10.fasta.summary.txt_unique_cdr3_nt_633 GCAAGAGATGCACGGGACTGGTACTTCGATGTC 33 150 0.000135970434588703 ARDARDWYFDV
>./x_S10.fasta.summary.txt_unique_cdr3_nt_634 ACAAGAGACGGCGGTAGTAGCTACTACTTTGACTAC 36 150 0.000135970434588703 TRDGGSSYYFDY
>./x_S10.fasta.summary.txt_unique_cdr3_nt_635 GCAAGATCCAGGGACTTTGACTAC 24 150 0.000135970434588703 ARSRDFDY
>./x_S10.fasta.summary.txt_unique_cdr3_nt_636 ACTGCCTGGTTTGCTTAC 18 150 0.000135970434588703 TAWFAY
>./x_S10.fasta.summary.txt_unique_cdr3_nt_637 GCAAGAAACTACGGCCACGGGGGGTTTGCTTAC 33 149 0.000135063965024778 ARNYGHGGFAY
>./x_S10.fasta.summary.txt_unique_cdr3_nt_638 GCAACTGGGTACTACTTTGACTAC 24 149 0.000135063965024778 ATGYYFDY
>./x_S10.fasta.summary.txt_unique_cdr3_nt_639 GCAAGTACTTAC 12 149 0.000135063965024778 ASTY
>./x_S10.fasta.summary.txt_unique_cdr3_nt_640 GCAAGATACTATGGTAACTACTATGCTATGGACTAC 36 149 0.000135063965024778 ARYYGNYYAMDY
>./x_S10.fasta.summary.txt_unique_cdr3_nt_641 GCAATCTACTATGGTTACGACTGGTTTGCTTAC 33 149 0.000135063965024778 AIYYGYDWFAY
>./x_S10.fasta.summary.txt_unique_cdr3_nt_642 GCAAGCTATGGTAACTACTTTGACTAC 27 149 0.000135063965024778 ASYGNYFDY
>./x_S10.fasta.summary.txt_unique_cdr3_nt_643 GTTGCTGGGACCCGGTACTACTTTGACTAC 30 148 0.000134157495460854 VAGTRYYFDY
>./x_S10.fasta.summary.txt_unique_cdr3_nt_644 GCCAGAGCGGACTAC 15 148 0.000134157495460854 ARADY
>./x_S10.fasta.summary.txt_unique_cdr3_nt_645 GCAAGCCTTGATGGTTACTACGATTACTATGCTATGGACTAC 42 148 0.000134157495460854 ASLDGYYDYYAMDY
>./x_S10.fasta.summary.txt_unique_cdr3_nt_646 GCAAGATCTGATGGTTACTTTGACTAC 27 148 0.000134157495460854 ARSDGYFDY
>./x_S10.fasta.summary.txt_unique_cdr3_nt_647 ACAAATGGTTACTACCCCTAC 21 148 0.000134157495460854 TNGYYPY
>./x_S10.fasta.summary.txt_unique_cdr3_nt_648 GCAAGAGACTATGATTACTGGTACTTCGATGTC 33 148 0.000134157495460854 ARDYDYWYFDV
>./x_S10.fasta.summary.txt_unique_cdr3_nt_649 GCAAGTACGGTCGACGGCTATGCTATGGACTAC 33 148 0.000134157495460854 ASTVDGYAMDY
>./x_S10.fasta.summary.txt_unique_cdr3_nt_650 GCCAAAAATGGTTACGACTATGCTATGGACTAC 33 147 0.000133251025896929 AKNGYDYAMDY
>./x_S10.fasta.summary.txt_unique_cdr3_nt_651 GCTAGACTGGGTGACTAC 18 147 0.000133251025896929 ARLGDY
>./x_S10.fasta.summary.txt_unique_cdr3_nt_652 GCAAGAGATCCTTAC 15 147 0.000133251025896929 ARDPY
>./x_S10.fasta.summary.txt_unique_cdr3_nt_653 GCAAGAGAGTATGGTAACTACTTTGACTAC 30 147 0.000133251025896929 AREYGNYFDY
>./x_S10.fasta.summary.txt_unique_cdr3_nt_654 GCCAGAAGGGGCTACGGTAGTAGCTACGCTATGGACTAC 39 147 0.000133251025896929 ARRGYGSSYAMDY
>./x_S10.fasta.summary.txt_unique_cdr3_nt_655 GCAAGAGCCTATGGTAACTTCTTTCGTTACTGGTATTTCGATGTC 45 147 0.000133251025896929 ARAYGNFFRYWYFDV
>./x_S10.fasta.summary.txt_unique_cdr3_nt_656 GCCGGATATTACTACGGTAGTAGAGAAGACTGGTGGTACTTCGATGTC 48 147 0.000133251025896929 AGYYYGSREDWWYFDV
>./x_S10.fasta.summary.txt_unique_cdr3_nt_657 GCAAGAATCCATGATTACTACTTTGACTAC 30 146 0.000132344556333004 ARIHDYYFDY
>./x_S10.fasta.summary.txt_unique_cdr3_nt_658 GCAAGTCGGCCTGTCTTTGACTAC 24 146 0.000132344556333004 ASRPVFDY
>./x_S10.fasta.summary.txt_unique_cdr3_nt_659 GCTAGATATGATGGTTACTGGTTTGCTTAC 30 146 0.000132344556333004 ARYDGYWFAY
>./x_S10.fasta.summary.txt_unique_cdr3_nt_660 ACACGGAGCAAGACTTACTATGCTATGGACTAC 33 145 0.00013143808676908 TRSKTYYAMDY
>./x_S10.fasta.summary.txt_unique_cdr3_nt_661 GCAAGAAGTGGTAGTAGCTACCGTTACTATGCTATGGACTAC 42 145 0.00013143808676908 ARSGSSYRYYAMDY
>./x_S10.fasta.summary.txt_unique_cdr3_nt_662 GCAAGATCAAGTACTACGGTCCAC 24 145 0.00013143808676908 ARSSTTVH
>./x_S10.fasta.summary.txt_unique_cdr3_nt_663 GGCCTCTATGATGGTTACTACGACAACTATGTTATGGACTAC 42 145 0.00013143808676908 GLYDGYYDNYVMDY
>./x_S10.fasta.summary.txt_unique_cdr3_nt_664 GCAATCTACTATGGTAACTACTATGCTATGGACTAC 36 145 0.00013143808676908 AIYYGNYYAMDY
>./x_S10.fasta.summary.txt_unique_cdr3_nt_665 GCAAGATGGTTACTTGCTTAC 21 145 0.00013143808676908 ARWLLAY
>./x_S10.fasta.summary.txt_unique_cdr3_nt_666 GCTAGGTACGACTATGCTATGGACTAC 27 144 0.000130531617205155 ARYDYAMDY
>./x_S10.fasta.summary.txt_unique_cdr3_nt_667 GCAAGAGAGGGGAAATCTATCTATGATGGTTACCGCTATGCTATGGACTAC 51 144 0.000130531617205155 AREGKSIYDGYRYAMDY
>./x_S10.fasta.summary.txt_unique_cdr3_nt_668 GCAAGAGATGGTAACTAC 18 144 0.000130531617205155 ARDGNY
>./x_S10.fasta.summary.txt_unique_cdr3_nt_669 GCTAGATCTGACGGGGGCTAC 21 144 0.000130531617205155 ARSDGGY
>./x_S10.fasta.summary.txt_unique_cdr3_nt_670 ACCAGGGGTGGTTACTCC 18 144 0.000130531617205155 TRGGYS
>./x_S10.fasta.summary.txt_unique_cdr3_nt_671 GCAAGACTTGACTAC 15 144 0.000130531617205155 ARLDY
>./x_S10.fasta.summary.txt_unique_cdr3_nt_672 GCTAGGGGGGATTCTATGGACTAC 24 144 0.000130531617205155 ARGDSMDY
>./x_S10.fasta.summary.txt_unique_cdr3_nt_673 GCAAGACACGGTAACTTTGACTAC 24 144 0.000130531617205155 ARHGNFDY
>./x_S10.fasta.summary.txt_unique_cdr3_nt_674 GCAAGATCTGATGGTTACTCCTGGTTTGCTTAC 33 144 0.000130531617205155 ARSDGYSWFAY
>./x_S10.fasta.summary.txt_unique_cdr3_nt_675 GCAACGACAGCTCGGGCTACCTTTGCTTAC 30 144 0.000130531617205155 ATTARATFAY
>./x_S10.fasta.summary.txt_unique_cdr3_nt_676 GCAAGATATGATTACGACTAC 21 143 0.00012962514764123 ARYDYDY
>./x_S10.fasta.summary.txt_unique_cdr3_nt_677 GCAAGAAACTACTATGTTAACTTCTATGTTATGGACTAC 39 143 0.00012962514764123 ARNYYVNFYVMDY
>./x_S10.fasta.summary.txt_unique_cdr3_nt_678 GCAAGGGGAGGGTTTGCTTAC 21 143 0.00012962514764123 ARGGFAY
>./x_S10.fasta.summary.txt_unique_cdr3_nt_679 GCAAGAAAGGGGTACTGGTACTTCGATGTC 30 143 0.00012962514764123 ARKGYWYFDV
>./x_S10.fasta.summary.txt_unique_cdr3_nt_680 GCCAGACATGACTATGCTATGGACTAC 27 143 0.00012962514764123 ARHDYAMDY
>./x_S10.fasta.summary.txt_unique_cdr3_nt_681 GCAACTGCTATGGACTAC 18 143 0.00012962514764123 ATAMDY
>./x_S10.fasta.summary.txt_unique_cdr3_nt_682 GCAAGACAGATGATTACGACGTTTGCTTAC 30 143 0.00012962514764123 ARQMITTFAY
>./x_S10.fasta.summary.txt_unique_cdr3_nt_683 GCAAGATCAGAGGTACGACGAGGAAAAACCGTCTATGCTATGGACTAC 48 142 0.000128718678077306 ARSEVRRGKTVYAMDY
>./x_S10.fasta.summary.txt_unique_cdr3_nt_684 GCACTATTACTACGGCCGGACTACTTTGACTAC 33 142 0.000128718678077306 ALLLRPDYFDY
>./x_S10.fasta.summary.txt_unique_cdr3_nt_685 GCAAGATTGGACTAC 15 142 0.000128718678077306 ARLDY
>./x_S10.fasta.summary.txt_unique_cdr3_nt_686 GCAAGATACTACGGTAGTAGCTGGTACTTCGATGTC 36 142 0.000128718678077306 ARYYGSSWYFDV
>./x_S10.fasta.summary.txt_unique_cdr3_nt_687 GCCAGAGAAACTACGGTACTTGACTAC 27 142 0.000128718678077306 ARETTVLDY
>./x_S10.fasta.summary.txt_unique_cdr3_nt_688 GCAAGAAGGCTTTACTACGGTAGTAGCTACGATGCTATGGACTAC 45 142 0.000128718678077306 ARRLYYGSSYDAMDY
>./x_S10.fasta.summary.txt_unique_cdr3_nt_689 GCAAGACGGAGGAATGGTAACTTTGACTAC 30 142 0.000128718678077306 ARRRNGNFDY
>./x_S10.fasta.summary.txt_unique_cdr3_nt_690 ACCAGGCCCCACTACGGTAGTAGTTACTGGTACTTCGATGTC 42 142 0.000128718678077306 TRPHYGSSYWYFDV
>./x_S10.fasta.summary.txt_unique_cdr3_nt_691 GCAAGACGGAGTTTGGACTACGGTAGTAGCCTCCCGTTTGCTTAC 45 142 0.000128718678077306 ARRSLDYGSSLPFAY
>./x_S10.fasta.summary.txt_unique_cdr3_nt_692 GCAAGATCTAACTGGGACTAC 21 142 0.000128718678077306 ARSNWDY
>./x_S10.fasta.summary.txt_unique_cdr3_nt_693 GCAAGGGATAGGTACGACGGGGCCTGGTTTGCTTAC 36 142 0.000128718678077306 ARDRYDGAWFAY
>./x_S10.fasta.summary.txt_unique_cdr3_nt_694 GCAAGAGGGTATGCTATGGACTAC 24 142 0.000128718678077306 ARGYAMDY
>./x_S10.fasta.summary.txt_unique_cdr3_nt_695 GCCATCCACACCGTGTTTGCTTAC 24 142 0.000128718678077306 AIHTVFAY
>./x_S10.fasta.summary.txt_unique_cdr3_nt_696 GCTAGAGGTACTACGGCTACGTTTGACTAC 30 142 0.000128718678077306 ARGTTATFDY
>./x_S10.fasta.summary.txt_unique_cdr3_nt_697 ACAAGGGGAACCGACCCGGAGTGGTACTTCGATGTC 36 141 0.000127812208513381 TRGTDPEWYFDV
>./x_S10.fasta.summary.txt_unique_cdr3_nt_698 GCAAGAGACTTTGACTAC 18 141 0.000127812208513381 ARDFDY
>./x_S10.fasta.summary.txt_unique_cdr3_nt_699 GCAAGAAACTGGGACTATGCTATGGACTAC 30 141 0.000127812208513381 ARNWDYAMDY
>./x_S10.fasta.summary.txt_unique_cdr3_nt_700 GCAAGAGATGATGGTTACTACGGGTTTGCTTAC 33 141 0.000127812208513381 ARDDGYYGFAY
>./x_S10.fasta.summary.txt_unique_cdr3_nt_701 GCTAGAAGTCTCCAACTCGGGCTACTTCCTTAC 33 141 0.000127812208513381 ARSLQLGLLPY
>./x_S10.fasta.summary.txt_unique_cdr3_nt_702 GCAAGATGGTTTTATGCTATGGACTAC 27 140 0.000126905738949456 ARWFYAMDY
>./x_S10.fasta.summary.txt_unique_cdr3_nt_703 ACAAGATCTTATTACTACGGTAGTAGCTACTATGCTATGGACTAC 45 140 0.000126905738949456 TRSYYYGSSYYAMDY
>./x_S10.fasta.summary.txt_unique_cdr3_nt_704 GCCAGAGGACTACGGCTACGTAGAGATGCTATGGACTAC 39 140 0.000126905738949456 ARGLRLRRDAMDY
>./x_S10.fasta.summary.txt_unique_cdr3_nt_705 GCCAGACATAGCATTACTACGGCTACGTTTGCTTAC 36 140 0.000126905738949456 ARHSITTATFAY
>./x_S10.fasta.summary.txt_unique_cdr3_nt_706 GCAAGAGATACTGCTTAC 18 140 0.000126905738949456 ARDTAY
>./x_S10.fasta.summary.txt_unique_cdr3_nt_707 AAAAGATCGCTAACTGGTGACTTTGACTAC 30 140 0.000126905738949456 KRSLTGDFDY
>./x_S10.fasta.summary.txt_unique_cdr3_nt_708 GCAAGAGATGGTTACTTTGACTAC 24 139 0.000125999269385531 ARDGYFDY
>./x_S10.fasta.summary.txt_unique_cdr3_nt_709 GCTAGCTATGGTAACTATGCTATGGACTAC 30 139 0.000125999269385531 ASYGNYAMDY
>./x_S10.fasta.summary.txt_unique_cdr3_nt_710 GCCAGAACTGGGTTTGACTAC 21 139 0.000125999269385531 ARTGFDY
>./x_S10.fasta.summary.txt_unique_cdr3_nt_711 GCAAGACAGTATGGTAACTACTGGTACTTCGATGTC 36 139 0.000125999269385531 ARQYGNYWYFDV
>./x_S10.fasta.summary.txt_unique_cdr3_nt_712 GCAAGAAAAAAGTATGGTAACCTTTACTACTTTGACTAC 39 139 0.000125999269385531 ARKKYGNLYYFDY
>./x_S10.fasta.summary.txt_unique_cdr3_nt_713 GCTAGTAGCGATGGTTACTACGGCTACTTTGACTAC 36 138 0.000125092799821607 ASSDGYYGYFDY
>./x_S10.fasta.summary.txt_unique_cdr3_nt_714 GCAAGAGGGGTACGACGTAGGTGGTACTTCGATGTC 36 138 0.000125092799821607 ARGVRRRWYFDV
>./x_S10.fasta.summary.txt_unique_cdr3_nt_715 GCCAGGTACTATGACCCTGACCGGCCTGCCTGGTTTGCTTAC 42 138 0.000125092799821607 ARYYDPDRPAWFAY
>./x_S10.fasta.summary.txt_unique_cdr3_nt_716 ACAAGAGATGGCTACTGGTACTTCGATGTC 30 138 0.000125092799821607 TRDGYWYFDV
>./x_S10.fasta.summary.txt_unique_cdr3_nt_717 GCAAGATGGGATAACTGGAGGTATGCTATGGACTAC 36 137 0.000124186330257682 ARWDNWRYAMDY
>./x_S10.fasta.summary.txt_unique_cdr3_nt_718 ACAAGATCTGGGTTTGCTTAC 21 137 0.000124186330257682 TRSGFAY
>./x_S10.fasta.summary.txt_unique_cdr3_nt_719 GCAAGACCTACGGAGACCTGGTTTGCTTAC 30 137 0.000124186330257682 ARPTETWFAY
>./x_S10.fasta.summary.txt_unique_cdr3_nt_720 GCAAGACGGGACTAC 15 137 0.000124186330257682 ARRDY
>./x_S10.fasta.summary.txt_unique_cdr3_nt_721 GCAAGAAACTACGGTAGTAGCTACCGCTGGTACTTCGATGTC 42 137 0.000124186330257682 ARNYGSSYRWYFDV
>./x_S10.fasta.summary.txt_unique_cdr3_nt_722 GCCAGAAATTATGGTAACTACTATGCTATGGACTAC 36 137 0.000124186330257682 ARNYGNYYAMDY
>./x_S10.fasta.summary.txt_unique_cdr3_nt_723 GCAAGGGCTGGCCAC 15 137 0.000124186330257682 ARAGH
>./x_S10.fasta.summary.txt_unique_cdr3_nt_724 GCTGGGTGGTTTGCTTAC 18 137 0.000124186330257682 AGWFAY
>./x_S10.fasta.summary.txt_unique_cdr3_nt_725 GCAAGAGATTATTACTACGGTAGTAGCTACTACTTTGACTAC 42 137 0.000124186330257682 ARDYYYGSSYYFDY
>./x_S10.fasta.summary.txt_unique_cdr3_nt_726 GCAAGACCTGATTACGACTATGCTATGGACTAC 33 137 0.000124186330257682 ARPDYDYAMDY
>./x_S10.fasta.summary.txt_unique_cdr3_nt_727 GGAAGGAACTATGACTTTGACTAC 24 137 0.000124186330257682 GRNYDFDY
>./x_S10.fasta.summary.txt_unique_cdr3_nt_728 AACGGTCCCTACTATGGTAACTCTTATTACTATGCTATGGACTAC 45 136 0.000123279860693757 NGPYYGNSYYYAMDY
>./x_S10.fasta.summary.txt_unique_cdr3_nt_729 GCAAGAGAGGATGGTTACTACGACTACTTTGACTAC 36 136 0.000123279860693757 AREDGYYDYFDY
>./x_S10.fasta.summary.txt_unique_cdr3_nt_730 GCCAGAGGAGAAGGCTGGGACTAC 24 136 0.000123279860693757 ARGEGWDY
>./x_S10.fasta.summary.txt_unique_cdr3_nt_731 GCAAGAGGGGACTACGGTAGTGCTATGGACTAC 33 136 0.000123279860693757 ARGDYGSAMDY
>./x_S10.fasta.summary.txt_unique_cdr3_nt_732 GCCAGAGTGGACTAC 15 135 0.000122373391129833 ARVDY
>./x_S10.fasta.summary.txt_unique_cdr3_nt_733 GCCAAAGAGGACTACTATGGTAACCCCTTTGACTAC 36 135 0.000122373391129833 AKEDYYGNPFDY
>./x_S10.fasta.summary.txt_unique_cdr3_nt_734 GCCAGAGACTGGGCATAC 18 135 0.000122373391129833 ARDWAY
>./x_S10.fasta.summary.txt_unique_cdr3_nt_735 GCAAGAGGATGGGACGGGTTTGCTTAC 27 135 0.000122373391129833 ARGWDGFAY
>./x_S10.fasta.summary.txt_unique_cdr3_nt_736 GCTAGAGGATTGGCTTAC 18 135 0.000122373391129833 ARGLAY
>./x_S10.fasta.summary.txt_unique_cdr3_nt_737 GCAAGAAGGGACTACGGTAGTAGCTACTACTTTGACTAC 39 134 0.000121466921565908 ARRDYGSSYYFDY
>./x_S10.fasta.summary.txt_unique_cdr3_nt_738 GCTAGATCCCAACTGGGACTGGGTGCTTAC 30 134 0.000121466921565908 ARSQLGLGAY
>./x_S10.fasta.summary.txt_unique_cdr3_nt_739 GCCAGACATGGGGATGGTTACCCCGCTTAC 30 134 0.000121466921565908 ARHGDGYPAY
>./x_S10.fasta.summary.txt_unique_cdr3_nt_740 GCAAGAGAGGACTAC 15 133 0.000120560452001983 AREDY
>./x_S10.fasta.summary.txt_unique_cdr3_nt_741 GCAAGGGGCTGGGACGGAAACTACTTTGACTAC 33 133 0.000120560452001983 ARGWDGNYFDY
>./x_S10.fasta.summary.txt_unique_cdr3_nt_742 GCTCCTTACTACGGTAGTAGCTACTGGTACTTCGATGTC 39 133 0.000120560452001983 APYYGSSYWYFDV
>./x_S10.fasta.summary.txt_unique_cdr3_nt_743 GCTAGGGGGCCGGACTAC 18 133 0.000120560452001983 ARGPDY
>./x_S10.fasta.summary.txt_unique_cdr3_nt_744 GCCAGACTGGGAGCTTAC 18 133 0.000120560452001983 ARLGAY
>./x_S10.fasta.summary.txt_unique_cdr3_nt_745 GCCAAAACTGGGACGGGGTTTGCTTAC 27 133 0.000120560452001983 AKTGTGFAY
>./x_S10.fasta.summary.txt_unique_cdr3_nt_746 AAAAGATTCCCCCTCTATGATTACGACGGCTACTTTGACTAC 42 132 0.000119653982438059 KRFPLYDYDGYFDY
>./x_S10.fasta.summary.txt_unique_cdr3_nt_747 GCAAGAGCTACGGCTACGGGGTATGCTATGGACTAC 36 132 0.000119653982438059 ARATATGYAMDY
>./x_S10.fasta.summary.txt_unique_cdr3_nt_748 GCAAGGGACTACTTTGACTAC 21 132 0.000119653982438059 ARDYFDY
>./x_S10.fasta.summary.txt_unique_cdr3_nt_749 GCCAAACATTACTACGGCCCCGACTAC 27 131 0.000118747512874134 AKHYYGPDY
>./x_S10.fasta.summary.txt_unique_cdr3_nt_750 GCAAGATCCTATGATGGTTACTTTTACTATGCTATGGACTAC 42 131 0.000118747512874134 ARSYDGYFYYAMDY
>./x_S10.fasta.summary.txt_unique_cdr3_nt_751 GCAAGATCCGTTGGGACGGAGTACTTTGACTAC 33 131 0.000118747512874134 ARSVGTEYFDY
>./x_S10.fasta.summary.txt_unique_cdr3_nt_752 GCAAGAGGGAGAGACTACTTTGACTAC 27 131 0.000118747512874134 ARGRDYFDY
>./x_S10.fasta.summary.txt_unique_cdr3_nt_753 GCAAGATCAGGGGGACGTGGGTATGCTATGGACTAC 36 131 0.000118747512874134 ARSGGRGYAMDY
>./x_S10.fasta.summary.txt_unique_cdr3_nt_754 GCAAGAGGGGATAACTCCTAC 21 131 0.000118747512874134 ARGDNSY
>./x_S10.fasta.summary.txt_unique_cdr3_nt_755 GCTAGTGAGGGACCTGCTTAC 21 131 0.000118747512874134 ASEGPAY
>./x_S10.fasta.summary.txt_unique_cdr3_nt_756 GCAAGATCTAACTTTGACTAC 21 131 0.000118747512874134 ARSNFDY
>./x_S10.fasta.summary.txt_unique_cdr3_nt_757 GGAAGAAACTACGGTAGTAGTTACTGGTACTTCGATGTC 39 131 0.000118747512874134 GRNYGSSYWYFDV
>./x_S10.fasta.summary.txt_unique_cdr3_nt_758 GCAAATTACTACGGTAGTAGCTATGCTATGGACTAC 36 131 0.000118747512874134 ANYYGSSYAMDY
>./x_S10.fasta.summary.txt_unique_cdr3_nt_759 GCTAGATCCGGTAGTAGGTTTGCTTAC 27 131 0.000118747512874134 ARSGSRFAY
>./x_S10.fasta.summary.txt_unique_cdr3_nt_760 GCAAGAGAGAGTTTTGCTTAC 21 131 0.000118747512874134 ARESFAY
>./x_S10.fasta.summary.txt_unique_cdr3_nt_761 GCTAGAGGGGACTATTACTATGCTATGGACTAC 33 130 0.000117841043310209 ARGDYYYAMDY
>./x_S10.fasta.summary.txt_unique_cdr3_nt_762 GCCAGAGATGGTAACTGGTACTTCGATGTC 30 130 0.000117841043310209 ARDGNWYFDV
>./x_S10.fasta.summary.txt_unique_cdr3_nt_763 GCCAGACATGTTCGCTATGGTAACTACTATGCTATGGACTAC 42 130 0.000117841043310209 ARHVRYGNYYAMDY
>./x_S10.fasta.summary.txt_unique_cdr3_nt_764 GTGAGATATAGGTACGACTCTGCTATGGACTAC 33 130 0.000117841043310209 VRYRYDSAMDY
>./x_S10.fasta.summary.txt_unique_cdr3_nt_765 GCTAGATGGTTACTGGATTACTATGCTATGGACTAC 36 130 0.000117841043310209 ARWLLDYYAMDY
>./x_S10.fasta.summary.txt_unique_cdr3_nt_766 ACAAGAGGGGCATTACTACGAAAAGGGTACTATGCTATGGACTAC 45 130 0.000117841043310209 TRGALLRKGYYAMDY
>./x_S10.fasta.summary.txt_unique_cdr3_nt_767 ACCCCTATTACTACGGTAGTAGCTGATGCTATGGACTAC 39 130 0.000117841043310209 TPITTVVADAMDY
>./x_S10.fasta.summary.txt_unique_cdr3_nt_768 GTGAGACCGGCCTACTATAGGTACGACTGGTACTTCGATGTC 42 130 0.000117841043310209 VRPAYYRYDWYFDV
>./x_S10.fasta.summary.txt_unique_cdr3_nt_769 ACAAGATCGGGACTGGGACGGGACTAC 27 130 0.000117841043310209 TRSGLGRDY
>./x_S10.fasta.summary.txt_unique_cdr3_nt_770 GCAAGACATGATGGTTACTATGCTATGGACTAC 33 129 0.000116934573746285 ARHDGYYAMDY
>./x_S10.fasta.summary.txt_unique_cdr3_nt_771 GCCAAACACTACGGTAGTAGCTACTGGTACTTCGATGTC 39 129 0.000116934573746285 AKHYGSSYWYFDV
>./x_S10.fasta.summary.txt_unique_cdr3_nt_772 GCTAACTGGGACTATGCTATGGACTAC 27 129 0.000116934573746285 ANWDYAMDY
>./x_S10.fasta.summary.txt_unique_cdr3_nt_773 ACAAGATTAGGTGGTAACTACGGGTTTGCTTAC 33 129 0.000116934573746285 TRLGGNYGFAY
>./x_S10.fasta.summary.txt_unique_cdr3_nt_774 GCCGGTCACTACGACTATGCTATGGACTAC 30 129 0.000116934573746285 AGHYDYAMDY
>./x_S10.fasta.summary.txt_unique_cdr3_nt_775 GCGTATGGTAACTACTGGTACTTCGATGTC 30 129 0.000116934573746285 AYGNYWYFDV
>./x_S10.fasta.summary.txt_unique_cdr3_nt_776 GCAAGAAGGGGCAGCTCGGGCTCGTTTGCTTAC 33 129 0.000116934573746285 ARRGSSGSFAY
>./x_S10.fasta.summary.txt_unique_cdr3_nt_777 GCAAGATGGTTACTGGCCTGGTTTGCTTAC 30 129 0.000116934573746285 ARWLLAWFAY
>./x_S10.fasta.summary.txt_unique_cdr3_nt_778 GTGAGACAGCCAAAAAGCTATGGTTACGACTAC 33 128 0.00011602810418236 VRQPKSYGYDY
>./x_S10.fasta.summary.txt_unique_cdr3_nt_779 GCAAGATTGGGCTATAGGTACGACGGTTACTATGCTATGGACTAC 45 128 0.00011602810418236 ARLGYRYDGYYAMDY
>./x_S10.fasta.summary.txt_unique_cdr3_nt_780 ACAAGAGGGGCCTACGGTAGTAACTGGTACTTCGATGTC 39 128 0.00011602810418236 TRGAYGSNWYFDV
>./x_S10.fasta.summary.txt_unique_cdr3_nt_781 GCAAGAATTTATGATTACTTTGCTTAC 27 128 0.00011602810418236 ARIYDYFAY
>./x_S10.fasta.summary.txt_unique_cdr3_nt_782 GCCAGAGATCTGGGGTTTGCTTAC 24 127 0.000115121634618435 ARDLGFAY
>./x_S10.fasta.summary.txt_unique_cdr3_nt_783 GCAAGAGAGCTAACTGGGACTTAC 24 127 0.000115121634618435 ARELTGTY
>./x_S10.fasta.summary.txt_unique_cdr3_nt_784 GCAAGAAGGGAATACGGTAGGGCGTACTACTTTGACTAC 39 127 0.000115121634618435 ARREYGRAYYFDY
>./x_S10.fasta.summary.txt_unique_cdr3_nt_785 GCTGTAACTGGGACAGATGCTATGGACTAC 30 127 0.000115121634618435 AVTGTDAMDY
>./x_S10.fasta.summary.txt_unique_cdr3_nt_786 GCAAGAGCGGTTAACTATGGTAACCTCTATGCTATGGACTAC 42 127 0.000115121634618435 ARAVNYGNLYAMDY
>./x_S10.fasta.summary.txt_unique_cdr3_nt_787 GCAAGACATTACTACGGTAGTAGCTACTGGTACTTCGATGTC 42 126 0.000114215165054511 ARHYYGSSYWYFDV
>./x_S10.fasta.summary.txt_unique_cdr3_nt_788 GCAAGACTGGCTATGGACTAC 21 126 0.000114215165054511 ARLAMDY
>./x_S10.fasta.summary.txt_unique_cdr3_nt_789 GCAAGGGCGGATGATGGTTACTACAATTTTGCTTAC 36 126 0.000114215165054511 ARADDGYYNFAY
>./x_S10.fasta.summary.txt_unique_cdr3_nt_790 GCAAGAGACTATGCTATGGACTAC 24 126 0.000114215165054511 ARDYAMDY
>./x_S10.fasta.summary.txt_unique_cdr3_nt_791 GCAAAAGATCTACTTTGGTTCTTCGATGTC 30 126 0.000114215165054511 AKDLLWFFDV
>./x_S10.fasta.summary.txt_unique_cdr3_nt_792 GCCTGTTACGACCCCTCCTATGCTATGGACTAC 33 126 0.000114215165054511 ACYDPSYAMDY
>./x_S10.fasta.summary.txt_unique_cdr3_nt_793 GCAAGATCCGGTAGTAGCTATTACTATGCTATGGACTAC 39 126 0.000114215165054511 ARSGSSYYYAMDY
>./x_S10.fasta.summary.txt_unique_cdr3_nt_794 GCCAGAGGACTCTACTTTGACTAC 24 126 0.000114215165054511 ARGLYFDY
>./x_S10.fasta.summary.txt_unique_cdr3_nt_795 ACCAGGCCGGACTACGGTAGTAGCTACTGGTACTTCGATGTC 42 126 0.000114215165054511 TRPDYGSSYWYFDV
>./x_S10.fasta.summary.txt_unique_cdr3_nt_796 GCAAACTGGGACTATGCTATGGACTAC 27 126 0.000114215165054511 ANWDYAMDY
>./x_S10.fasta.summary.txt_unique_cdr3_nt_797 GCAAGACCCTACGGTAGAGCTATGGACTAC 30 126 0.000114215165054511 ARPYGRAMDY
>./x_S10.fasta.summary.txt_unique_cdr3_nt_798 GCTAACTATGCTATGGACTAC 21 125 0.000113308695490586 ANYAMDY
>./x_S10.fasta.summary.txt_unique_cdr3_nt_799 GCAAGAAAGGCCTACTATGGTAACTACTTTGACTAC 36 125 0.000113308695490586 ARKAYYGNYFDY
>./x_S10.fasta.summary.txt_unique_cdr3_nt_800 GCAAGATCTGGAGGCTTGGACTAC 24 125 0.000113308695490586 ARSGGLDY
>./x_S10.fasta.summary.txt_unique_cdr3_nt_801 GCTAGAAGGGAGGAGTACTATGGTAACTACGTCGGGTATGCTATGGACTAC 51 125 0.000113308695490586 ARREEYYGNYVGYAMDY
>./x_S10.fasta.summary.txt_unique_cdr3_nt_802 GCTAGATCGTTGGACTAC 18 125 0.000113308695490586 ARSLDY
>./x_S10.fasta.summary.txt_unique_cdr3_nt_803 GCAAGAGACTACGGTAGTAGCTACTTTGACTAC 33 124 0.000112402225926661 ARDYGSSYFDY
>./x_S10.fasta.summary.txt_unique_cdr3_nt_804 GCAAGACGAGATGGTTACTACGACTAC 27 124 0.000112402225926661 ARRDGYYDY
>./x_S10.fasta.summary.txt_unique_cdr3_nt_805 GGAAGGGATTACGACTTTGACTAC 24 124 0.000112402225926661 GRDYDFDY
>./x_S10.fasta.summary.txt_unique_cdr3_nt_806 GCAAGAAGGGAGTATGGTAACTACTTTGACTAC 33 124 0.000112402225926661 ARREYGNYFDY
>./x_S10.fasta.summary.txt_unique_cdr3_nt_807 GCTAGAGGTTCAGATGCTATGGACTAC 27 124 0.000112402225926661 ARGSDAMDY
>./x_S10.fasta.summary.txt_unique_cdr3_nt_808 GCAAGATATGATTACGTCTTTGACTAC 27 124 0.000112402225926661 ARYDYVFDY
>./x_S10.fasta.summary.txt_unique_cdr3_nt_809 GCAAGATGGGTTGATGGTTACCTGTACTACTTTGACTAC 39 124 0.000112402225926661 ARWVDGYLYYFDY
>./x_S10.fasta.summary.txt_unique_cdr3_nt_810 GCTAGTTTCTATGGTAACTACCACGGCTAC 30 124 0.000112402225926661 ASFYGNYHGY
>./x_S10.fasta.summary.txt_unique_cdr3_nt_811 GCAAGAGGGGACTATGATTACGACGGAGGAGGCTACTACTTTGACTAC 48 123 0.000111495756362736 ARGDYDYDGGGYYFDY
>./x_S10.fasta.summary.txt_unique_cdr3_nt_812 GCTAGAAGGTTCTTGGACTAC 21 123 0.000111495756362736 ARRFLDY
>./x_S10.fasta.summary.txt_unique_cdr3_nt_813 GCAAGAGGTGACTAC 15 123 0.000111495756362736 ARGDY
>./x_S10.fasta.summary.txt_unique_cdr3_nt_814 GCAAGATATAGGTACGACGACTACTTTGACTAC 33 123 0.000111495756362736 ARYRYDDYFDY
>./x_S10.fasta.summary.txt_unique_cdr3_nt_815 ACAAGATCGGACTAC 15 123 0.000111495756362736 TRSDY
>./x_S10.fasta.summary.txt_unique_cdr3_nt_816 GCAAGAGGCCGGGGTAACTTTGCTTAC 27 123 0.000111495756362736 ARGRGNFAY
>./x_S10.fasta.summary.txt_unique_cdr3_nt_817 ACGGAGGCTATGGACTAC 18 123 0.000111495756362736 TEAMDY
>./x_S10.fasta.summary.txt_unique_cdr3_nt_818 GCAAGAGGAAACTATGGTTACGACTCGTTTGCTTAC 36 123 0.000111495756362736 ARGNYGYDSFAY
>./x_S10.fasta.summary.txt_unique_cdr3_nt_819 GGTAGTTTCTATAGTAACTACCACGGCTAC 30 122 0.000110589286798812 GSFYSNYHGY
>./x_S10.fasta.summary.txt_unique_cdr3_nt_820 GCCAACTGGTCCTTTGCTTAC 21 122 0.000110589286798812 ANWSFAY
>./x_S10.fasta.summary.txt_unique_cdr3_nt_821 GCAAGATACTATAGGTACGACGCTATGGACTAC 33 122 0.000110589286798812 ARYYRYDAMDY
>./x_S10.fasta.summary.txt_unique_cdr3_nt_822 GCAAGACCGACTACGGCCTGGTTTGCTTAC 30 122 0.000110589286798812 ARPTTAWFAY
>./x_S10.fasta.summary.txt_unique_cdr3_nt_823 GCAAGATCTGGAGGACCCGCTGCCTGGTTTGCTTAC 36 122 0.000110589286798812 ARSGGPAAWFAY
>./x_S10.fasta.summary.txt_unique_cdr3_nt_824 GCAAGAAGCCCTGGTAATTACTATGCTATGGACTAC 36 121 0.000109682817234887 ARSPGNYYAMDY
>./x_S10.fasta.summary.txt_unique_cdr3_nt_825 GCAAGAGATTACTACGGTAGTAGCTACTTTGACTAC 36 121 0.000109682817234887 ARDYYGSSYFDY
>./x_S10.fasta.summary.txt_unique_cdr3_nt_826 GCAAGAGACGGGTTTGCTTAC 21 121 0.000109682817234887 ARDGFAY
>./x_S10.fasta.summary.txt_unique_cdr3_nt_827 AATAAGGAACTGGGTGACTAC 21 121 0.000109682817234887 NKELGDY
>./x_S10.fasta.summary.txt_unique_cdr3_nt_828 GCTAGCTATGGTAACCACGCCTAC 24 121 0.000109682817234887 ASYGNHAY
>./x_S10.fasta.summary.txt_unique_cdr3_nt_829 GCAAGATGGCTCTATGGTAACTACTACTTTGACTAC 36 121 0.000109682817234887 ARWLYGNYYFDY
>./x_S10.fasta.summary.txt_unique_cdr3_nt_830 GCAAGTCGGTATGGTAACTACTATGCTATGGACTAC 36 121 0.000109682817234887 ASRYGNYYAMDY
>./x_S10.fasta.summary.txt_unique_cdr3_nt_831 GCAAGCTACTACGGTAGTAGCTATGCTATGGACTAC 36 120 0.000108776347670962 ASYYGSSYAMDY
>./x_S10.fasta.summary.txt_unique_cdr3_nt_832 ACAAGAGGGAGGTACGACGACTGGTTTGCTTAC 33 120 0.000108776347670962 TRGRYDDWFAY
>./x_S10.fasta.summary.txt_unique_cdr3_nt_833 AAAAGATCAACTGGGACAGACTTTGACTAC 30 120 0.000108776347670962 KRSTGTDFDY
>./x_S10.fasta.summary.txt_unique_cdr3_nt_834 GCAAGACATGGGGGTACTACGGCTCACCAGGCCTGGTTTGCTTAC 45 120 0.000108776347670962 ARHGGTTAHQAWFAY
>./x_S10.fasta.summary.txt_unique_cdr3_nt_835 GCCAGAGGGGCCTACTTTGACTAC 24 120 0.000108776347670962 ARGAYFDY
>./x_S10.fasta.summary.txt_unique_cdr3_nt_836 GCAAGAAACTACGGTAGTAGCTCCCACTGGTACTTCGATGTC 42 120 0.000108776347670962 ARNYGSSSHWYFDV
>./x_S10.fasta.summary.txt_unique_cdr3_nt_837 GCAAGATCCAAATATGATTATGGGGCCTGGTTTGCTTAC 39 120 0.000108776347670962 ARSKYDYGAWFAY
>./x_S10.fasta.summary.txt_unique_cdr3_nt_838 GCTAGAGTCCCAGCTAACTGTTACTACTTTGACTAC 36 119 0.000107869878107038 ARVPANCYYFDY
>./x_S10.fasta.summary.txt_unique_cdr3_nt_839 GTGAGAGGGGATGGGACGTTTGACTAC 27 119 0.000107869878107038 VRGDGTFDY
>./x_S10.fasta.summary.txt_unique_cdr3_nt_840 AAAAGATCCGTAGCTGGGCCCTTTGACTAC 30 119 0.000107869878107038 KRSVAGPFDY
>./x_S10.fasta.summary.txt_unique_cdr3_nt_841 GCAAGAAGCTCGGGCGACTACTTTGACTAC 30 119 0.000107869878107038 ARSSGDYFDY
>./x_S10.fasta.summary.txt_unique_cdr3_nt_842 GCTAGAGAGGGGGGACCCTAC 21 119 0.000107869878107038 AREGGPY
>./x_S10.fasta.summary.txt_unique_cdr3_nt_843 GCAATTTATTACTACGGTAGTAGCTACTTTGACTAC 36 119 0.000107869878107038 AIYYYGSSYFDY
>./x_S10.fasta.summary.txt_unique_cdr3_nt_844 GCAAGATCTGGGACTGCTTAC 21 119 0.000107869878107038 ARSGTAY
>./x_S10.fasta.summary.txt_unique_cdr3_nt_845 GTGAGCATCTACCGTTGGGCTATGGACTAC 30 119 0.000107869878107038 VSIYRWAMDY
>./x_S10.fasta.summary.txt_unique_cdr3_nt_846 GCCAGAAAGTACGCTCTATATTACTATGCTATGGACTAC 39 119 0.000107869878107038 ARKYALYYYAMDY
>./x_S10.fasta.summary.txt_unique_cdr3_nt_847 GCATTAAAGCTAACTGGGACTGCTTAC 27 119 0.000107869878107038 ALKLTGTAY
>./x_S10.fasta.summary.txt_unique_cdr3_nt_848 AATTACTACGGCTACCTTGACTAC 24 119 0.000107869878107038 NYYGYLDY
>./x_S10.fasta.summary.txt_unique_cdr3_nt_849 GCCAACTGGGACGCTATGGACTAC 24 119 0.000107869878107038 ANWDAMDY
>./x_S10.fasta.summary.txt_unique_cdr3_nt_850 GCTAGACTGGGACGGTTTGCTTAC 24 119 0.000107869878107038 ARLGRFAY
>./x_S10.fasta.summary.txt_unique_cdr3_nt_851 GCAAGACATGGTAACTACGCTATGGACTAC 30 118 0.000106963408543113 ARHGNYAMDY
>./x_S10.fasta.summary.txt_unique_cdr3_nt_852 GCCAGAGATAGCTGGGACTACTATGCTATGGACTAC 36 118 0.000106963408543113 ARDSWDYYAMDY
>./x_S10.fasta.summary.txt_unique_cdr3_nt_853 GCAAGTTACTACGGTAGTAGCTACTACTTTGACTAC 36 118 0.000106963408543113 ASYYGSSYYFDY
>./x_S10.fasta.summary.txt_unique_cdr3_nt_854 GCTAGATATGGTAACTACTAC 21 118 0.000106963408543113 ARYGNYY
>./x_S10.fasta.summary.txt_unique_cdr3_nt_855 GCAAGATCCGGCCATTACTACGGTAGTAGCTACGGCTAC 39 118 0.000106963408543113 ARSGHYYGSSYGY
>./x_S10.fasta.summary.txt_unique_cdr3_nt_856 GCTAGCGGCCCTTACGACGGCCTGTTTGCTTAC 33 118 0.000106963408543113 ASGPYDGLFAY
>./x_S10.fasta.summary.txt_unique_cdr3_nt_857 GCAAGAGGGGCAGCTCGGGCTAGGGACTAC 30 118 0.000106963408543113 ARGAARARDY
>./x_S10.fasta.summary.txt_unique_cdr3_nt_858 GCAAGAGATCTTGACTAC 18 118 0.000106963408543113 ARDLDY
>./x_S10.fasta.summary.txt_unique_cdr3_nt_859 TCTAGAGGGTACTTCGATGTC 21 118 0.000106963408543113 SRGYFDV
>./x_S10.fasta.summary.txt_unique_cdr3_nt_860 GCCAGAGACACTGTCTACTTTGACTAC 27 117 0.000106056938979188 ARDTVYFDY
>./x_S10.fasta.summary.txt_unique_cdr3_nt_861 GCTAGAGGCTACTTTGACTAC 21 117 0.000106056938979188 ARGYFDY
>./x_S10.fasta.summary.txt_unique_cdr3_nt_862 GCAAGAAGGGATGGTAACTACTTTGACTAC 30 117 0.000106056938979188 ARRDGNYFDY
>./x_S10.fasta.summary.txt_unique_cdr3_nt_863 GCAAGTAGGTACGACTACTTTGACTAC 27 117 0.000106056938979188 ASRYDYFDY
>./x_S10.fasta.summary.txt_unique_cdr3_nt_864 GCTAGATCCTATTACTACCTCTTTGACTAC 30 117 0.000106056938979188 ARSYYYLFDY
>./x_S10.fasta.summary.txt_unique_cdr3_nt_865 GCTAGCCTACTAAAGGCTTAC 21 117 0.000106056938979188 ASLLKAY
>./x_S10.fasta.summary.txt_unique_cdr3_nt_866 GCAAGAGAAGCTCGGGCTACGTTATTCTACTATGCTATGGACTAC 45 117 0.000106056938979188 AREARATLFYYAMDY
>./x_S10.fasta.summary.txt_unique_cdr3_nt_867 ACAAGAAGGTTACTACCTTATTACTATGCTATGGACTAC 39 117 0.000106056938979188 TRRLLPYYYAMDY
>./x_S10.fasta.summary.txt_unique_cdr3_nt_868 GCAAGACATAGGATTACTACGGTAGTAGGTCTCTATTACTATGCCATGGACTAC 54 117 0.000106056938979188 ARHRITTVVGLYYYAMDY
>./x_S10.fasta.summary.txt_unique_cdr3_nt_869 GCAAGACTCTATGATGGTTACTTTGACTAC 30 116 0.000105150469415264 ARLYDGYFDY
>./x_S10.fasta.summary.txt_unique_cdr3_nt_870 GCAAGATACGACTGGTACTTCGATGTC 27 116 0.000105150469415264 ARYDWYFDV
>./x_S10.fasta.summary.txt_unique_cdr3_nt_871 GCTAGACCAGCCTACTATGGTAACCTCTGGTACTTCGATGTC 42 116 0.000105150469415264 ARPAYYGNLWYFDV
>./x_S10.fasta.summary.txt_unique_cdr3_nt_872 GCAAGGGAGGGGTTTGCTTAC 21 116 0.000105150469415264 AREGFAY
>./x_S10.fasta.summary.txt_unique_cdr3_nt_873 GCAAGATGGTGGGGTAACTACCCCTACTGGTACTTCGATGTC 42 116 0.000105150469415264 ARWWGNYPYWYFDV
>./x_S10.fasta.summary.txt_unique_cdr3_nt_874 ACTAGGTTTAGGTACGACGAGGCCTGCTTTGCTTAC 36 116 0.000105150469415264 TRFRYDEACFAY
>./x_S10.fasta.summary.txt_unique_cdr3_nt_875 GCAAGAGGCTGGGACGGGTTTGCTTAC 27 116 0.000105150469415264 ARGWDGFAY
>./x_S10.fasta.summary.txt_unique_cdr3_nt_876 ACAAGACGGCTTAACTAC 18 116 0.000105150469415264 TRRLNY
>./x_S10.fasta.summary.txt_unique_cdr3_nt_877 GCTACTACGGTAGACTAC 18 116 0.000105150469415264 ATTVDY
>./x_S10.fasta.summary.txt_unique_cdr3_nt_878 GCAAGAGGCCTATTACGACGGAGATATTACTATGCTATGGACTAC 45 116 0.000105150469415264 ARGLLRRRYYYAMDY
>./x_S10.fasta.summary.txt_unique_cdr3_nt_879 GCTAGAGGTAACTACCTTGGGGACTAC 27 115 0.000104243999851339 ARGNYLGDY
>./x_S10.fasta.summary.txt_unique_cdr3_nt_880 GCCAGTGGGTTTGACTAC 18 115 0.000104243999851339 ASGFDY
>./x_S10.fasta.summary.txt_unique_cdr3_nt_881 GCAAGAATTGATGATGGTTACTACTATGCTATGGACTAC 39 115 0.000104243999851339 ARIDDGYYYAMDY
>./x_S10.fasta.summary.txt_unique_cdr3_nt_882 GCAAGAGGGGGGCTGGGAGGCTAC 24 115 0.000104243999851339 ARGGLGGY
>./x_S10.fasta.summary.txt_unique_cdr3_nt_883 GCAAGAGAGTACTATGGTAGTTTTGACTAC 30 115 0.000104243999851339 AREYYGSFDY
>./x_S10.fasta.summary.txt_unique_cdr3_nt_884 GCAAGCCAGGGGTACTTCGATGTC 24 115 0.000104243999851339 ASQGYFDV
>./x_S10.fasta.summary.txt_unique_cdr3_nt_885 GCCAAAAATCAGGGTAACTACTTTGACTAC 30 115 0.000104243999851339 AKNQGNYFDY
>./x_S10.fasta.summary.txt_unique_cdr3_nt_886 GCAAGAGATCATTACTACGGCTACCTATATTACTATGCTATGGACTAC 48 114 0.000103337530287414 ARDHYYGYLYYYAMDY
>./x_S10.fasta.summary.txt_unique_cdr3_nt_887 GCAAGGAACGATTACTATGCTATGGACTAC 30 114 0.000103337530287414 ARNDYYAMDY
>./x_S10.fasta.summary.txt_unique_cdr3_nt_888 GCAAGTGGGTATGGTAACTACAAGACCTGGTTTGCTTAC 39 114 0.000103337530287414 ASGYGNYKTWFAY
>./x_S10.fasta.summary.txt_unique_cdr3_nt_889 GCAAGATGGAACTATGGTAACTATGGCGATGTC 33 114 0.000103337530287414 ARWNYGNYGDV
>./x_S10.fasta.summary.txt_unique_cdr3_nt_890 GCAAGATATGGTAACTACTAC 21 114 0.000103337530287414 ARYGNYY
>./x_S10.fasta.summary.txt_unique_cdr3_nt_891 GCCAGAGGAGGGGGAATATGGTCCCCCTCCTATGCTATGGACTAC 45 114 0.000103337530287414 ARGGGIWSPSYAMDY
>./x_S10.fasta.summary.txt_unique_cdr3_nt_892 GCAAGAAGCGATGGTTACTACCCTATGGACTAC 33 113 0.00010243106072349 ARSDGYYPMDY
>./x_S10.fasta.summary.txt_unique_cdr3_nt_893 GCTAGATGGAGTGATAACTACGAGAAGGGTATGGACTAC 39 113 0.00010243106072349 ARWSDNYEKGMDY
>./x_S10.fasta.summary.txt_unique_cdr3_nt_894 GTGACTAACTATGCTATGGACTAC 24 113 0.00010243106072349 VTNYAMDY
>./x_S10.fasta.summary.txt_unique_cdr3_nt_895 GCCAAAGAGAGTTACTACGGTAGTCCCAGCTACTGGTACTTCGATGTC 48 113 0.00010243106072349 AKESYYGSPSYWYFDV
>./x_S10.fasta.summary.txt_unique_cdr3_nt_896 ACAAGATACTATAGGTACGCTATGGACTAC 30 113 0.00010243106072349 TRYYRYAMDY
>./x_S10.fasta.summary.txt_unique_cdr3_nt_897 GCCAAACCGGGTTATGGTAAGGGGTTTGCTTAC 33 113 0.00010243106072349 AKPGYGKGFAY
>./x_S10.fasta.summary.txt_unique_cdr3_nt_898 GCAAGATACTACGGTAGTAGCTACGCTATGGACTAC 36 112 0.000101524591159565 ARYYGSSYAMDY
>./x_S10.fasta.summary.txt_unique_cdr3_nt_899 GCAAGATCGGGGGGTAACTACTTTGACTAC 30 112 0.000101524591159565 ARSGGNYFDY
>./x_S10.fasta.summary.txt_unique_cdr3_nt_900 GCAAGATGGGACTATGGTAACTCCTACTTTGACTAC 36 112 0.000101524591159565 ARWDYGNSYFDY
>./x_S10.fasta.summary.txt_unique_cdr3_nt_901 GCAAGATATGGCTACTACGGTAGTGGTCTCTACTGGTACTTCGATGTC 48 112 0.000101524591159565 ARYGYYGSGLYWYFDV
>./x_S10.fasta.summary.txt_unique_cdr3_nt_902 GCCTATGGTGCCTGGTTTGCTTAC 24 112 0.000101524591159565 AYGAWFAY
>./x_S10.fasta.summary.txt_unique_cdr3_nt_903 GCAAGAGATGACTAC 15 112 0.000101524591159565 ARDDY
>./x_S10.fasta.summary.txt_unique_cdr3_nt_904 GCAAGAGGGACTACGGTAGTAGCTAGGGCTATGGACTAC 39 112 0.000101524591159565 ARGTTVVARAMDY
>./x_S10.fasta.summary.txt_unique_cdr3_nt_905 GCAAGATCTGGATTACGACGTATCTGGTTTGCTTAC 36 112 0.000101524591159565 ARSGLRRIWFAY
>./x_S10.fasta.summary.txt_unique_cdr3_nt_906 GCAAAAGATCCCTATGGTAACGGGGGGTACTTCGATGTC 39 111 0.00010061812159564 AKDPYGNGGYFDV
>./x_S10.fasta.summary.txt_unique_cdr3_nt_907 GCAAGAGATGGTTATGGTAACTACGGCTAC 30 111 0.00010061812159564 ARDGYGNYGY
>./x_S10.fasta.summary.txt_unique_cdr3_nt_908 GCTAGGGACGTTGACTAC 18 111 0.00010061812159564 ARDVDY
>./x_S10.fasta.summary.txt_unique_cdr3_nt_909 GCAAGATTACTACGGTACTACTTTGACTAC 30 111 0.00010061812159564 ARLLRYYFDY
>./x_S10.fasta.summary.txt_unique_cdr3_nt_910 GCCTATGGTAACTTTGCTTAC 21 111 0.00010061812159564 AYGNFAY
>./x_S10.fasta.summary.txt_unique_cdr3_nt_911 GCAAGATCGAGCGGTAACTCGGCTTAC 27 111 0.00010061812159564 ARSSGNSAY
>./x_S10.fasta.summary.txt_unique_cdr3_nt_912 GCAAGAAGGGATTACTCCGTTGACTAC 27 111 0.00010061812159564 ARRDYSVDY
>./x_S10.fasta.summary.txt_unique_cdr3_nt_913 GCCAGAGGAGGGTACTTCGATGTC 24 111 0.00010061812159564 ARGGYFDV
>./x_S10.fasta.summary.txt_unique_cdr3_nt_914 GCAAGAGATGAGGACTTTTACTATGCTATGGACTAC 36 111 0.00010061812159564 ARDEDFYYAMDY
>./x_S10.fasta.summary.txt_unique_cdr3_nt_915 AAAAGATCCCTGGTGGCCTACTTTGACTAC 30 111 0.00010061812159564 KRSLVAYFDY
>./x_S10.fasta.summary.txt_unique_cdr3_nt_916 GCTAGAGGAGGTAACTACGAGGACTTATTTGACTAC 36 111 0.00010061812159564 ARGGNYEDLFDY
>./x_S10.fasta.summary.txt_unique_cdr3_nt_917 AATGCGGTTACGACGGGAGGTTACTATGCTATGGACTAC 39 111 0.00010061812159564 NAVTTGGYYAMDY
>./x_S10.fasta.summary.txt_unique_cdr3_nt_918 GCACGCCTCTATAGGTACGACTACTTTGACTAC 33 111 0.00010061812159564 ARLYRYDYFDY
>./x_S10.fasta.summary.txt_unique_cdr3_nt_919 GCCAGACATTACTATGCTATGGACTAC 27 111 0.00010061812159564 ARHYYAMDY
>./x_S10.fasta.summary.txt_unique_cdr3_nt_920 GCCAGAGGGGACTGGGACGGGATGGACTAC 30 111 0.00010061812159564 ARGDWDGMDY
>./x_S10.fasta.summary.txt_unique_cdr3_nt_921 GCCAGAGGAAAGTATGGTAACTACGTAGACTAC 33 110 9.97116520317156e-05 ARGKYGNYVDY
>./x_S10.fasta.summary.txt_unique_cdr3_nt_922 GCAAGAGGGAACTATAGCTACTGGTACTTCGATGTC 36 110 9.97116520317156e-05 ARGNYSYWYFDV
>./x_S10.fasta.summary.txt_unique_cdr3_nt_923 GCAAGAAGGGGGGCTATGGACTAC 24 110 9.97116520317156e-05 ARRGAMDY
>./x_S10.fasta.summary.txt_unique_cdr3_nt_924 ACCAGGTATGGTAATGCTATGGACTAC 27 110 9.97116520317156e-05 TRYGNAMDY
>./x_S10.fasta.summary.txt_unique_cdr3_nt_925 GCAAGGGGGAGGGCTAACTGGGACTAC 27 110 9.97116520317156e-05 ARGRANWDY
>./x_S10.fasta.summary.txt_unique_cdr3_nt_926 GCAAGATCCCTTTATGATTACGACGGTTACTGGTACTTCGATGTC 45 110 9.97116520317156e-05 ARSLYDYDGYWYFDV
>./x_S10.fasta.summary.txt_unique_cdr3_nt_927 GCAAGAGACGGGCCTAACTGGCGCTTTGACTAC 33 110 9.97116520317156e-05 ARDGPNWRFDY
>./x_S10.fasta.summary.txt_unique_cdr3_nt_928 ACCAGGTACTACGGTAGTAGGTACTTCGATGTC 33 110 9.97116520317156e-05 TRYYGSRYFDV
>./x_S10.fasta.summary.txt_unique_cdr3_nt_929 GCAAGATCGGGAAACTATGGTTACGACCACTACTATGCTATGGACTAC 48 110 9.97116520317156e-05 ARSGNYGYDHYYAMDY
>./x_S10.fasta.summary.txt_unique_cdr3_nt_930 GCAAGCCTGGGACGTGCCTAC 21 110 9.97116520317156e-05 ASLGRAY
>./x_S10.fasta.summary.txt_unique_cdr3_nt_931 ACAAGAGGTTACTACGGTAGTAGCGGGTCC 30 110 9.97116520317156e-05 TRGYYGSSGS
>./x_S10.fasta.summary.txt_unique_cdr3_nt_932 GCAAGATCTTTTGCTTAC 18 110 9.97116520317156e-05 ARSFAY
>./x_S10.fasta.summary.txt_unique_cdr3_nt_933 GCAAGAATGACTACGGTAGTAGGAGGTGACTAC 33 110 9.97116520317156e-05 ARMTTVVGGDY
>./x_S10.fasta.summary.txt_unique_cdr3_nt_934 ACAAGAGGGGCGTACTACTTTGACTAC 27 110 9.97116520317156e-05 TRGAYYFDY
>./x_S10.fasta.summary.txt_unique_cdr3_nt_935 AATGCAAACTACGGCTACGGGTACTTTGACTAC 33 110 9.97116520317156e-05 NANYGYGYFDY
>./x_S10.fasta.summary.txt_unique_cdr3_nt_936 GCAAGCTGGGACTAC 15 110 9.97116520317156e-05 ASWDY
>./x_S10.fasta.summary.txt_unique_cdr3_nt_937 GCCAGAGCTGACTAC 15 109 9.88051824677909e-05 ARADY
>./x_S10.fasta.summary.txt_unique_cdr3_nt_938 GCCAGAGATGGGGGCTGGTACTTCGATGTC 30 109 9.88051824677909e-05 ARDGGWYFDV
>./x_S10.fasta.summary.txt_unique_cdr3_nt_939 GCAAGAGATATTGACTAC 18 109 9.88051824677909e-05 ARDIDY
>./x_S10.fasta.summary.txt_unique_cdr3_nt_940 GCAAGACGGAATTACGACGACTACTTTGACTAC 33 109 9.88051824677909e-05 ARRNYDDYFDY
>./x_S10.fasta.summary.txt_unique_cdr3_nt_941 GCAAGAACCGCCTACTATTATGCTATGGACTAC 33 109 9.88051824677909e-05 ARTAYYYAMDY
>./x_S10.fasta.summary.txt_unique_cdr3_nt_942 GCTAGGAGATGGTTACTTCATTACTATGCTATGGACTAC 39 109 9.88051824677909e-05 ARRWLLHYYAMDY
>./x_S10.fasta.summary.txt_unique_cdr3_nt_943 GCAAATGGTAACTACTGGTACTTCGATGTC 30 109 9.88051824677909e-05 ANGNYWYFDV
>./x_S10.fasta.summary.txt_unique_cdr3_nt_944 GCCAGAGGAGCGGGACGTCTTGACTAC 27 109 9.88051824677909e-05 ARGAGRLDY
>./x_S10.fasta.summary.txt_unique_cdr3_nt_945 GCGTATGGTAACTAC 15 109 9.88051824677909e-05 AYGNY
>./x_S10.fasta.summary.txt_unique_cdr3_nt_946 GCAAGACACGAAAACTGGGATGCTTAC 27 109 9.88051824677909e-05 ARHENWDAY
>./x_S10.fasta.summary.txt_unique_cdr3_nt_947 GCCAGAGGACGGTTTGCTTAC 21 109 9.88051824677909e-05 ARGRFAY
>./x_S10.fasta.summary.txt_unique_cdr3_nt_948 GCAAGATCCGGGGATTACGAGGTGTCTTTTGCTTAC 36 109 9.88051824677909e-05 ARSGDYEVSFAY
>./x_S10.fasta.summary.txt_unique_cdr3_nt_949 GCAAGAGATGCAGCTAACTGGTACTTCGATGTC 33 109 9.88051824677909e-05 ARDAANWYFDV
>./x_S10.fasta.summary.txt_unique_cdr3_nt_950 GCAAGACATTACTACGGCTACATTTATTACTATGCTATGGACTAC 45 108 9.78987129038662e-05 ARHYYGYIYYYAMDY
>./x_S10.fasta.summary.txt_unique_cdr3_nt_951 GCAAGAATGGGGGCGGAATTTGCTTAC 27 108 9.78987129038662e-05 ARMGAEFAY
>./x_S10.fasta.summary.txt_unique_cdr3_nt_952 GCTGTGAACTGGGACTAC 18 108 9.78987129038662e-05 AVNWDY
>./x_S10.fasta.summary.txt_unique_cdr3_nt_953 GGAAGATATGGTTACGATTACTATGCTATGGACTAC 36 108 9.78987129038662e-05 GRYGYDYYAMDY
>./x_S10.fasta.summary.txt_unique_cdr3_nt_954 GCAAGCTACTATGCTATGGACTAC 24 108 9.78987129038662e-05 ASYYAMDY
>./x_S10.fasta.summary.txt_unique_cdr3_nt_955 GCCAGAGATGAGGGACTGGGACGGTACTTCGATGTC 36 108 9.78987129038662e-05 ARDEGLGRYFDV
>./x_S10.fasta.summary.txt_unique_cdr3_nt_956 GCAAGATGGGATTACGAAGGGTTTGCTTACTATGCTATGGACTAC 45 108 9.78987129038662e-05 ARWDYEGFAYYAMDY
>./x_S10.fasta.summary.txt_unique_cdr3_nt_957 ACCCCCGCCTGGTTTGCTTAC 21 108 9.78987129038662e-05 TPAWFAY
>./x_S10.fasta.summary.txt_unique_cdr3_nt_958 GCCAGAGCGAAGGTACGACGGTACTTCGATGTC 33 108 9.78987129038662e-05 ARAKVRRYFDV
>./x_S10.fasta.summary.txt_unique_cdr3_nt_959 GCAAGATGGTATGGTGACTACTGGTACTTCGATGTC 36 108 9.78987129038662e-05 ARWYGDYWYFDV
>./x_S10.fasta.summary.txt_unique_cdr3_nt_960 GCAAGAGTCTACGGTAGTAGCGCTATGGACTAC 33 108 9.78987129038662e-05 ARVYGSSAMDY
>./x_S10.fasta.summary.txt_unique_cdr3_nt_961 GCAAGAGCCCGATTGGTCTACTACTTTGACTAC 33 108 9.78987129038662e-05 ARARLVYYFDY
>./x_S10.fasta.summary.txt_unique_cdr3_nt_962 GCTAGGTACGATTACTATGCTATGGACTAC 30 107 9.69922433399415e-05 ARYDYYAMDY
>./x_S10.fasta.summary.txt_unique_cdr3_nt_963 GCAAGGTCGAACTTTGATTACGACTACTATGCTATGGACTAC 42 107 9.69922433399415e-05 ARSNFDYDYYAMDY
>./x_S10.fasta.summary.txt_unique_cdr3_nt_964 GCAAGATGGCATGGTTACTACTTTGACTAC 30 107 9.69922433399415e-05 ARWHGYYFDY
>./x_S10.fasta.summary.txt_unique_cdr3_nt_965 GCAAGATATTACTACGGTAGTATGGACTAC 30 107 9.69922433399415e-05 ARYYYGSMDY
>./x_S10.fasta.summary.txt_unique_cdr3_nt_966 GCAAGAGATGATGTGGACTGGTACTTCGATGTC 33 107 9.69922433399415e-05 ARDDVDWYFDV
>./x_S10.fasta.summary.txt_unique_cdr3_nt_967 GCCAGAAATGGTAACTACTGGTACTTCGATGTC 33 107 9.69922433399415e-05 ARNGNYWYFDV
>./x_S10.fasta.summary.txt_unique_cdr3_nt_968 GCCAGAGATTGGTTACGATATGCTATGGACTAC 33 107 9.69922433399415e-05 ARDWLRYAMDY
>./x_S10.fasta.summary.txt_unique_cdr3_nt_969 GTGAGACACTGGGACTTTGACTAC 24 107 9.69922433399415e-05 VRHWDFDY
>./x_S10.fasta.summary.txt_unique_cdr3_nt_970 GCAAGAGAGCGGGGGGGGGCTATGGACTAC 30 107 9.69922433399415e-05 ARERGGAMDY
>./x_S10.fasta.summary.txt_unique_cdr3_nt_971 GCTAGAGGGGCTTAC 15 107 9.69922433399415e-05 ARGAY
>./x_S10.fasta.summary.txt_unique_cdr3_nt_972 GCAAGATCACGAGACGGGTTTGCTTAC 27 107 9.69922433399415e-05 ARSRDGFAY
>./x_S10.fasta.summary.txt_unique_cdr3_nt_973 GCAACTGGGACGTTTGCTTAC 21 107 9.69922433399415e-05 ATGTFAY
>./x_S10.fasta.summary.txt_unique_cdr3_nt_974 ACAAGATCGGACTACTATGGTAACTACGTCTGGTACTTCGATGTC 45 107 9.69922433399415e-05 TRSDYYGNYVWYFDV
>./x_S10.fasta.summary.txt_unique_cdr3_nt_975 GCCAGAAATGCTATGGACTAC 21 107 9.69922433399415e-05 ARNAMDY
>./x_S10.fasta.summary.txt_unique_cdr3_nt_976 GCCAGAAATGGTTACTACGGTAGTAGCTACCCCTTTGCTTAC 42 107 9.69922433399415e-05 ARNGYYGSSYPFAY
>./x_S10.fasta.summary.txt_unique_cdr3_nt_977 GCTAAGGGTGGTAACTACGTGGACTACTTTGACTAC 36 106 9.60857737760168e-05 AKGGNYVDYFDY
>./x_S10.fasta.summary.txt_unique_cdr3_nt_978 GCAAGAGACTACTATAGGTACGACTATGCTATGGACTAC 39 106 9.60857737760168e-05 ARDYYRYDYAMDY
>./x_S10.fasta.summary.txt_unique_cdr3_nt_979 GCAATGATTACGACTGCTTAC 21 106 9.60857737760168e-05 AMITTAY
>./x_S10.fasta.summary.txt_unique_cdr3_nt_980 GCTAGATCTGTGGGCCTCTTTGACTAC 27 106 9.60857737760168e-05 ARSVGLFDY
>./x_S10.fasta.summary.txt_unique_cdr3_nt_981 GCAAGAACGGGTACTACGGTAGCGTACTACTTTGACTAC 39 106 9.60857737760168e-05 ARTGTTVAYYFDY
>./x_S10.fasta.summary.txt_unique_cdr3_nt_982 GCTAGAAGTACGGCTACAGCTTAC 24 106 9.60857737760168e-05 ARSTATAY
>./x_S10.fasta.summary.txt_unique_cdr3_nt_983 GCTCTGTATGGTAACTACGCTATGGACTAC 30 106 9.60857737760168e-05 ALYGNYAMDY
>./x_S10.fasta.summary.txt_unique_cdr3_nt_984 GCTAGGGGGCTATTACGACGGAGGGGTTACTATGCTATGGACTAC 45 106 9.60857737760168e-05 ARGLLRRRGYYAMDY
>./x_S10.fasta.summary.txt_unique_cdr3_nt_985 GCTAGAGATCCCTAC 15 105 9.51793042120921e-05 ARDPY
>./x_S10.fasta.summary.txt_unique_cdr3_nt_986 GCAAGAGTTACTACGGCTGCTATGGACTAC 30 105 9.51793042120921e-05 ARVTTAAMDY
>./x_S10.fasta.summary.txt_unique_cdr3_nt_987 GGAAGGGATGGTTACTTATTATCCCTCTATGCTATGGACTAC 42 105 9.51793042120921e-05 GRDGYLLSLYAMDY
>./x_S10.fasta.summary.txt_unique_cdr3_nt_988 GCTAGAGGGGGGTTTGCTTAC 21 105 9.51793042120921e-05 ARGGFAY
>./x_S10.fasta.summary.txt_unique_cdr3_nt_989 GCAAGAGTCTACTTTGGTAACTACTTTGACTAC 33 105 9.51793042120921e-05 ARVYFGNYFDY
>./x_S10.fasta.summary.txt_unique_cdr3_nt_990 ACCCTTTACTACGGTAGTAGCTACGGTGCTTAC 33 105 9.51793042120921e-05 TLYYGSSYGAY
>./x_S10.fasta.summary.txt_unique_cdr3_nt_991 GCAAGGGATGGTTACTTTGACTAC 24 105 9.51793042120921e-05 ARDGYFDY
>./x_S10.fasta.summary.txt_unique_cdr3_nt_992 GCTAGACGGTACCTTGACTAC 21 105 9.51793042120921e-05 ARRYLDY
>./x_S10.fasta.summary.txt_unique_cdr3_nt_993 GCAAGCTTTACTACGGCGTTTGCTTAC 27 104 9.42728346481674e-05 ASFTTAFAY
>./x_S10.fasta.summary.txt_unique_cdr3_nt_994 GCCAACTGGGATTACTATGCTATGGACTAC 30 104 9.42728346481674e-05 ANWDYYAMDY
>./x_S10.fasta.summary.txt_unique_cdr3_nt_995 GCAAGAGAGGGGGGTAACTATTATTACTATGCTATGGACTAC 42 104 9.42728346481674e-05 AREGGNYYYYAMDY
>./x_S10.fasta.summary.txt_unique_cdr3_nt_996 GCAAGAGGGGGCATCTATGATGGTTACCTGTACTACTTTGACTAC 45 104 9.42728346481674e-05 ARGGIYDGYLYYFDY
>./x_S10.fasta.summary.txt_unique_cdr3_nt_997 GCTAGAGTACTACGGCTACACTTTGACTAC 30 104 9.42728346481674e-05 ARVLRLHFDY
>./x_S10.fasta.summary.txt_unique_cdr3_nt_998 ACAAGATCTGAATACTCCGGCAGCAGGCCGAATGCTATGGACTAC 45 104 9.42728346481674e-05 TRSEYSGSRPNAMDY
>./x_S10.fasta.summary.txt_unique_cdr3_nt_999 GCAAGAAGGAGCGTACTGGGAAATGTCTTTGACTAC 36 104 9.42728346481674e-05 ARRSVLGNVFDY
>./x_S10.fasta.summary.txt_unique_cdr3_nt_1000 GCTAGAAGGGGCCTCTATGATGGTTACTACGTAGGGTACTATGCTATGGACTAC 54 104 9.42728346481674e-05 ARRGLYDGYYVGYYAMDY
>./x_S10.fasta.summary.txt_unique_cdr3_nt_1001 GCTAAACTACGGTACTAC 18 104 9.42728346481674e-05 AKLRYY
>./x_S10.fasta.summary.txt_unique_cdr3_nt_1002 GCAATAAAGTCTGGTAACTACTGGTACTTCGATGTC 36 104 9.42728346481674e-05 AIKSGNYWYFDV
>./x_S10.fasta.summary.txt_unique_cdr3_nt_1003 GCCCATGGTTACGACGTGGCTTAC 24 104 9.42728346481674e-05 AHGYDVAY
>./x_S10.fasta.summary.txt_unique_cdr3_nt_1004 GCTAGAGGGAAGGACTATGGTAACTACTTTGACTAC 36 104 9.42728346481674e-05 ARGKDYGNYFDY
>./x_S10.fasta.summary.txt_unique_cdr3_nt_1005 GCAAGACATGAGGATGGTTACGTCTATGCTATGGACTAC 39 104 9.42728346481674e-05 ARHEDGYVYAMDY
>./x_S10.fasta.summary.txt_unique_cdr3_nt_1006 GCAAGATCCCCGTATGATTACGACCTATATTACTATGCTATGGACTAC 48 103 9.33663650842427e-05 ARSPYDYDLYYYAMDY
>./x_S10.fasta.summary.txt_unique_cdr3_nt_1007 GCCACATTATTCGCCTGGTTTGCTTAC 27 103 9.33663650842427e-05 ATLFAWFAY
>./x_S10.fasta.summary.txt_unique_cdr3_nt_1008 GCAAGATACTATGGTTACCCCTACTACTTTGACTAC 36 103 9.33663650842427e-05 ARYYGYPYYFDY
>./x_S10.fasta.summary.txt_unique_cdr3_nt_1009 GCAAGACCAGCTCGGGCTAACTACTTTGACTAC 33 103 9.33663650842427e-05 ARPARANYFDY
>./x_S10.fasta.summary.txt_unique_cdr3_nt_1010 GCAAGACTGGCTTAC 15 103 9.33663650842427e-05 ARLAY
>./x_S10.fasta.summary.txt_unique_cdr3_nt_1011 GCAAGATCCGATGGTAACTCTTATTACTATGCTATGGACTAC 42 103 9.33663650842427e-05 ARSDGNSYYYAMDY
>./x_S10.fasta.summary.txt_unique_cdr3_nt_1012 ACAAGAGTTTATTTTGGTTACGACGCTATGGACTAC 36 102 9.24598955203181e-05 TRVYFGYDAMDY
>./x_S10.fasta.summary.txt_unique_cdr3_nt_1013 ACAAGAGACTACTATGGTAACTACGTTCGAACCTGGTTTGCTTAC 45 102 9.24598955203181e-05 TRDYYGNYVRTWFAY
>./x_S10.fasta.summary.txt_unique_cdr3_nt_1014 GCAAGATCAAGGACTGGGACGTGGGACTAC 30 102 9.24598955203181e-05 ARSRTGTWDY
>./x_S10.fasta.summary.txt_unique_cdr3_nt_1015 GCCAGAAGGGATACTACGGCCTCTATGGACTAC 33 102 9.24598955203181e-05 ARRDTTASMDY
>./x_S10.fasta.summary.txt_unique_cdr3_nt_1016 GCAAGATATAGGTACGACTACTTTGACTAC 30 102 9.24598955203181e-05 ARYRYDYFDY
>./x_S10.fasta.summary.txt_unique_cdr3_nt_1017 GCTCCCTGGTTTGCTTAC 18 102 9.24598955203181e-05 APWFAY
>./x_S10.fasta.summary.txt_unique_cdr3_nt_1018 AAAAGAGGATCTAACTGGGACTATGACTAC 30 102 9.24598955203181e-05 KRGSNWDYDY
>./x_S10.fasta.summary.txt_unique_cdr3_nt_1019 GCAAGAGAGGGATTTGCTTAC 21 102 9.24598955203181e-05 AREGFAY
>./x_S10.fasta.summary.txt_unique_cdr3_nt_1020 GCAGACAGCTCGGGCTACTGGTTTGCTTAC 30 102 9.24598955203181e-05 ADSSGYWFAY
>./x_S10.fasta.summary.txt_unique_cdr3_nt_1021 TACTACGGTAGTAGCTACTACTTTGACTAC 30 102 9.24598955203181e-05 YYGSSYYFDY
>./x_S10.fasta.summary.txt_unique_cdr3_nt_1022 GCAAGATTGTTCTATGAGGGCTAC 24 102 9.24598955203181e-05 ARLFYEGY
>./x_S10.fasta.summary.txt_unique_cdr3_nt_1023 GCCAGAGATGGTTACTACGCTATGGACTAC 30 101 9.15534259563934e-05 ARDGYYAMDY
>./x_S10.fasta.summary.txt_unique_cdr3_nt_1024 GCAACTGGGACAAACCAGGCCTGGTTTGCTTAC 33 101 9.15534259563934e-05 ATGTNQAWFAY
>./x_S10.fasta.summary.txt_unique_cdr3_nt_1025 GCCAGAGAGAGCCTCTTTCCTTATGATTACGACTGGTTTGCTTAC 45 101 9.15534259563934e-05 ARESLFPYDYDWFAY
>./x_S10.fasta.summary.txt_unique_cdr3_nt_1026 ACAAGTCATTACTACGAGTTTGCTTAC 27 101 9.15534259563934e-05 TSHYYEFAY
>./x_S10.fasta.summary.txt_unique_cdr3_nt_1027 ACAAGTTACTGGGCTTTTGCTTAC 24 101 9.15534259563934e-05 TSYWAFAY
>./x_S10.fasta.summary.txt_unique_cdr3_nt_1028 GCCACGAACTGGGACGTAGGCTAC 24 101 9.15534259563934e-05 ATNWDVGY
>./x_S10.fasta.summary.txt_unique_cdr3_nt_1029 GCAAGACACGAAGATGATGGTTACTATTACTATGCTATGGACTAC 45 101 9.15534259563934e-05 ARHEDDGYYYYAMDY
>./x_S10.fasta.summary.txt_unique_cdr3_nt_1030 ACCGAGGTTTACTACGGTAGTACCTACTGGTACTTCGGTGTC 42 101 9.15534259563934e-05 TEVYYGSTYWYFGV
>./x_S10.fasta.summary.txt_unique_cdr3_nt_1031 GCAAGAGGGACGGATGGTAACTACTACTATGCTATGGACTAC 42 101 9.15534259563934e-05 ARGTDGNYYYAMDY
>./x_S10.fasta.summary.txt_unique_cdr3_nt_1032 GCAAGATCCCGCTACGGTAGCTATGCTATGGACTAC 36 101 9.15534259563934e-05 ARSRYGSYAMDY
>./x_S10.fasta.summary.txt_unique_cdr3_nt_1033 GCAAGATCTGGGGATGGTTACTTTGACTAC 30 101 9.15534259563934e-05 ARSGDGYFDY
>./x_S10.fasta.summary.txt_unique_cdr3_nt_1034 ACAAGAGGGGCTTAC 15 101 9.15534259563934e-05 TRGAY
>./x_S10.fasta.summary.txt_unique_cdr3_nt_1035 ACAACCCTTCATTACTACGGCTACCGGTTTGCTTAC 36 101 9.15534259563934e-05 TTLHYYGYRFAY
>./x_S10.fasta.summary.txt_unique_cdr3_nt_1036 GCCAATATGGACTAC 15 100 9.06469563924687e-05 ANMDY
>./x_S10.fasta.summary.txt_unique_cdr3_nt_1037 GCAAGACCCAACGGCTACTTTGACTAC 27 100 9.06469563924687e-05 ARPNGYFDY
>./x_S10.fasta.summary.txt_unique_cdr3_nt_1038 GCCAGAGAGGGCTATGCTATGGACTAC 27 100 9.06469563924687e-05 AREGYAMDY
>./x_S10.fasta.summary.txt_unique_cdr3_nt_1039 GTGAGACATAGGTACGATTACTATGCTATGGACTAC 36 100 9.06469563924687e-05 VRHRYDYYAMDY
>./x_S10.fasta.summary.txt_unique_cdr3_nt_1040 GCAAGTTACTACGGTAGTAGCTTTGACTAC 30 100 9.06469563924687e-05 ASYYGSSFDY
>./x_S10.fasta.summary.txt_unique_cdr3_nt_1041 GCAAGAGGGCCCTGGTTTGCTTAC 24 100 9.06469563924687e-05 ARGPWFAY
>./x_S10.fasta.summary.txt_unique_cdr3_nt_1042 ACAAGACTGGGACGGTTTGCTTAC 24 100 9.06469563924687e-05 TRLGRFAY
>./x_S10.fasta.summary.txt_unique_cdr3_nt_1043 GCTAGAGGGCGATCTACTATGATTACCCCGTTTGCTTAC 39 100 9.06469563924687e-05 ARGRSTMITPFAY
>./x_S10.fasta.summary.txt_unique_cdr3_nt_1044 GCAAGACAGCTCGGGCTTGCTTAC 24 100 9.06469563924687e-05 ARQLGLAY
>./x_S10.fasta.summary.txt_unique_cdr3_nt_1045 GCAAGAGATGGTTACTACTATGCTATGGACTAC 33 100 9.06469563924687e-05 ARDGYYYAMDY
>./x_S10.fasta.summary.txt_unique_cdr3_nt_1046 AACTTCTTTGCTTAC 15 100 9.06469563924687e-05 NFFAY
>./x_S10.fasta.summary.txt_unique_cdr3_nt_1047 GCCAAAGAGGATTACTACGGCTACTTTAGCTACTGGTACTTCGATGTC 48 100 9.06469563924687e-05 AKEDYYGYFSYWYFDV
>./x_S10.fasta.summary.txt_unique_cdr3_nt_1048 GCTAGAATGATTCGCTATGCTATGGACTAC 30 99 8.9740486828544e-05 ARMIRYAMDY
>./x_S10.fasta.summary.txt_unique_cdr3_nt_1049 GCAAGAAACTACGGTAGTAGCTCCCGGTGGTACTTCGATGTC 42 99 8.9740486828544e-05 ARNYGSSSRWYFDV
>./x_S10.fasta.summary.txt_unique_cdr3_nt_1050 GTAAGAGATGATGGTTACTACTAC 24 99 8.9740486828544e-05 VRDDGYYY
>./x_S10.fasta.summary.txt_unique_cdr3_nt_1051 GCCAGAGGGGGGTACTTCGATGTC 24 99 8.9740486828544e-05 ARGGYFDV
>./x_S10.fasta.summary.txt_unique_cdr3_nt_1052 GGGGGGGGTAACCGACTTTTTGCTTAC 27 99 8.9740486828544e-05 GGGNRLFAY
>./x_S10.fasta.summary.txt_unique_cdr3_nt_1053 GCAAGATCCCATTACTACGGTAGTAGCCGTGACTAC 36 99 8.9740486828544e-05 ARSHYYGSSRDY
>./x_S10.fasta.summary.txt_unique_cdr3_nt_1054 GCCAGAGAAGATGTC 15 99 8.9740486828544e-05 AREDV
>./x_S10.fasta.summary.txt_unique_cdr3_nt_1055 ACAAGATCGAACTACGGCTTTGACTAC 27 99 8.9740486828544e-05 TRSNYGFDY
>./x_S10.fasta.summary.txt_unique_cdr3_nt_1056 GCAAGATGCTACTACGGTAGTAGCTACGGGGACGCCTGGTTTGCTTAC 48 99 8.9740486828544e-05 ARCYYGSSYGDAWFAY
>./x_S10.fasta.summary.txt_unique_cdr3_nt_1057 GCAAGGTCTGGGTTTGCTTAC 21 99 8.9740486828544e-05 ARSGFAY
>./x_S10.fasta.summary.txt_unique_cdr3_nt_1058 GCCAGACATGTCTATGGTAACTACCATCCTATGGACTAC 39 99 8.9740486828544e-05 ARHVYGNYHPMDY
>./x_S10.fasta.summary.txt_unique_cdr3_nt_1059 GCCAGAGTACGACCCTATGCTATGGACTAC 30 99 8.9740486828544e-05 ARVRPYAMDY
>./x_S10.fasta.summary.txt_unique_cdr3_nt_1060 GCAAGATCTTGCTACGGCTACCCGGCCTGGTTTGCTTAC 39 98 8.88340172646193e-05 ARSCYGYPAWFAY
>./x_S10.fasta.summary.txt_unique_cdr3_nt_1061 GCCAGAGATCAGAACTATGCTATGGACTAC 30 98 8.88340172646193e-05 ARDQNYAMDY
>./x_S10.fasta.summary.txt_unique_cdr3_nt_1062 GCTAGATACGGTAGTAGCTACTTTGACTAC 30 98 8.88340172646193e-05 ARYGSSYFDY
>./x_S10.fasta.summary.txt_unique_cdr3_nt_1063 GCAAGACACGGCTATGCTATGGACTAC 27 98 8.88340172646193e-05 ARHGYAMDY
>./x_S10.fasta.summary.txt_unique_cdr3_nt_1064 GCAACTGGGACTGCTTAC 18 98 8.88340172646193e-05 ATGTAY
>./x_S10.fasta.summary.txt_unique_cdr3_nt_1065 ACAAGACTGGGACGTGATGCTTAC 24 98 8.88340172646193e-05 TRLGRDAY
>./x_S10.fasta.summary.txt_unique_cdr3_nt_1066 GCAAGATTTTACTACGGTAGTAGCTACTATGCTATGGACTAC 42 98 8.88340172646193e-05 ARFYYGSSYYAMDY
>./x_S10.fasta.summary.txt_unique_cdr3_nt_1067 GCTAGATCCTCATTACTACGGCCCCATTACTATGCTATGGACTAC 45 98 8.88340172646193e-05 ARSSLLRPHYYAMDY
>./x_S10.fasta.summary.txt_unique_cdr3_nt_1068 ACCAGGCTAACTGGGTGGTACTTCGATGTC 30 98 8.88340172646193e-05 TRLTGWYFDV
>./x_S10.fasta.summary.txt_unique_cdr3_nt_1069 GCAAGATCTAACTGGGAGTGGTACTTTGACTAC 33 98 8.88340172646193e-05 ARSNWEWYFDY
>./x_S10.fasta.summary.txt_unique_cdr3_nt_1070 GCAAGATTTTACTACGGTAGTAGCTACTTTGACTAC 36 97 8.79275477006946e-05 ARFYYGSSYFDY
>./x_S10.fasta.summary.txt_unique_cdr3_nt_1071 AATGCACTATGGTTACGACGTAGGTTTGCTTAC 33 97 8.79275477006946e-05 NALWLRRRFAY
>./x_S10.fasta.summary.txt_unique_cdr3_nt_1072 GCCAGCGAACTGGGGGGGTTTGCTTAC 27 97 8.79275477006946e-05 ASELGGFAY
>./x_S10.fasta.summary.txt_unique_cdr3_nt_1073 GCAAGAAAGATCTACTATGGTAACTACTGGTACTTCGATGTC 42 97 8.79275477006946e-05 ARKIYYGNYWYFDV
>./x_S10.fasta.summary.txt_unique_cdr3_nt_1074 ACAAGATCAGGTGATGGTTACTACGACTAC 30 97 8.79275477006946e-05 TRSGDGYYDY
>./x_S10.fasta.summary.txt_unique_cdr3_nt_1075 GCAAGACATAGCTGGTTTGACTAC 24 97 8.79275477006946e-05 ARHSWFDY
>./x_S10.fasta.summary.txt_unique_cdr3_nt_1076 GCTAGAGGGCTTGACTAC 18 97 8.79275477006946e-05 ARGLDY
>./x_S10.fasta.summary.txt_unique_cdr3_nt_1077 GCCAGATACTATAGGTACGACGATTACTATGCTATGGACTAC 42 96 8.70210781367699e-05 ARYYRYDDYYAMDY
>./x_S10.fasta.summary.txt_unique_cdr3_nt_1078 GCTTATGGTTACGGGTTTGCTTAC 24 96 8.70210781367699e-05 AYGYGFAY
>./x_S10.fasta.summary.txt_unique_cdr3_nt_1079 GTGAGACATAGAAGCTATGATGGTTACTTTGCTTAC 36 96 8.70210781367699e-05 VRHRSYDGYFAY
>./x_S10.fasta.summary.txt_unique_cdr3_nt_1080 GCGAAAATCTACTATGGTAACTACAGGTACTTCGATGTC 39 96 8.70210781367699e-05 AKIYYGNYRYFDV
>./x_S10.fasta.summary.txt_unique_cdr3_nt_1081 GCCAGAAGGGGCTATGCTATGGACTAC 27 96 8.70210781367699e-05 ARRGYAMDY
>./x_S10.fasta.summary.txt_unique_cdr3_nt_1082 GCTAGAAGCGCTACTACGGTAGTAGGGGACTAC 33 96 8.70210781367699e-05 ARSATTVVGDY
>./x_S10.fasta.summary.txt_unique_cdr3_nt_1083 GCAAGATGGGATTACGATTACTATGCTATGGACTAC 36 96 8.70210781367699e-05 ARWDYDYYAMDY
>./x_S10.fasta.summary.txt_unique_cdr3_nt_1084 GCTAGAAGGGATGGTAACTATGATTACTATGCTATGGACTAC 42 96 8.70210781367699e-05 ARRDGNYDYYAMDY
>./x_S10.fasta.summary.txt_unique_cdr3_nt_1085 GCAAGATGGGGGTATTCCTGGTTTGCTTAC 30 96 8.70210781367699e-05 ARWGYSWFAY
>./x_S10.fasta.summary.txt_unique_cdr3_nt_1086 GCAGATTACTATGATTCTCGGTTTGCTTAC 30 96 8.70210781367699e-05 ADYYDSRFAY
>./x_S10.fasta.summary.txt_unique_cdr3_nt_1087 GCAAGATACTATAGGTACGCTATGGACTAC 30 96 8.70210781367699e-05 ARYYRYAMDY
>./x_S10.fasta.summary.txt_unique_cdr3_nt_1088 GCTAGGGACTTTGACTAC 18 96 8.70210781367699e-05 ARDFDY
>./x_S10.fasta.summary.txt_unique_cdr3_nt_1089 GCAAGATCTGGGACGTACTACTTTGACTAC 30 96 8.70210781367699e-05 ARSGTYYFDY
>./x_S10.fasta.summary.txt_unique_cdr3_nt_1090 GCTAGACATGATGGAGGGGCTTAC 24 96 8.70210781367699e-05 ARHDGGAY
>./x_S10.fasta.summary.txt_unique_cdr3_nt_1091 GCTAGGTACTATGCTATGGACTAC 24 96 8.70210781367699e-05 ARYYAMDY
>./x_S10.fasta.summary.txt_unique_cdr3_nt_1092 GCAAGAGATGGTAACTACGATGCTATGGACTAC 33 96 8.70210781367699e-05 ARDGNYDAMDY
>./x_S10.fasta.summary.txt_unique_cdr3_nt_1093 ACAAGGGACTAC 12 96 8.70210781367699e-05 TRDY
>./x_S10.fasta.summary.txt_unique_cdr3_nt_1094 GCAAGATCCCCTTATGGTCCCTATGCTATGGACTAC 36 95 8.61146085728453e-05 ARSPYGPYAMDY
>./x_S10.fasta.summary.txt_unique_cdr3_nt_1095 GCATCCCAGTATGGTGCGGCCTGGTTTGCTTAC 33 95 8.61146085728453e-05 ASQYGAAWFAY
>./x_S10.fasta.summary.txt_unique_cdr3_nt_1096 GCCATCTATGATTACGACGTAGCCTGGTTTGCTTAC 36 95 8.61146085728453e-05 AIYDYDVAWFAY
>./x_S10.fasta.summary.txt_unique_cdr3_nt_1097 ACCACGGGGTTTGCTTAC 18 95 8.61146085728453e-05 TTGFAY
>./x_S10.fasta.summary.txt_unique_cdr3_nt_1098 GCCGGTAACTACGAGAACTACTTTGACTAC 30 95 8.61146085728453e-05 AGNYENYFDY
>./x_S10.fasta.summary.txt_unique_cdr3_nt_1099 GCAAGATTCTACTATGGTAACTACTACTGGTACTTCGATGTC 42 95 8.61146085728453e-05 ARFYYGNYYWYFDV
>./x_S10.fasta.summary.txt_unique_cdr3_nt_1100 GCAAGAGGAGGTAACCCGTTTGCTTAC 27 95 8.61146085728453e-05 ARGGNPFAY
>./x_S10.fasta.summary.txt_unique_cdr3_nt_1101 GCAAGAGATGGTTACGACGACTATGCTATGGACTAC 36 95 8.61146085728453e-05 ARDGYDDYAMDY
>./x_S10.fasta.summary.txt_unique_cdr3_nt_1102 AATCGGGCCTACGGTAGTAGCTCCAACTTTGACTAC 36 95 8.61146085728453e-05 NRAYGSSSNFDY
>./x_S10.fasta.summary.txt_unique_cdr3_nt_1103 ACAAGAGCATTTTACTACGGTAGTAGTACCCATGCTATGGACTAC 45 95 8.61146085728453e-05 TRAFYYGSSTHAMDY
>./x_S10.fasta.summary.txt_unique_cdr3_nt_1104 GCCAAAAAGAACTATGCTATGGACTAC 27 95 8.61146085728453e-05 AKKNYAMDY
>./x_S10.fasta.summary.txt_unique_cdr3_nt_1105 GCAAGAGATTACTACGGTAGTAGCTATGCTATGGACTAC 39 95 8.61146085728453e-05 ARDYYGSSYAMDY
>./x_S10.fasta.summary.txt_unique_cdr3_nt_1106 GCTAGACTGGTTACTAGGAACTATGCTATGGACTAC 36 95 8.61146085728453e-05 ARLVTRNYAMDY
>./x_S10.fasta.summary.txt_unique_cdr3_nt_1107 TCAAGAGATGGCTACTGGTACTTCGATGTC 30 95 8.61146085728453e-05 SRDGYWYFDV
>./x_S10.fasta.summary.txt_unique_cdr3_nt_1108 GCAAGACGGTACTTCGATGTC 21 95 8.61146085728453e-05 ARRYFDV
>./x_S10.fasta.summary.txt_unique_cdr3_nt_1109 GCTAGATCCTGGGAGGGGTACTTTGACTAC 30 95 8.61146085728453e-05 ARSWEGYFDY
>./x_S10.fasta.summary.txt_unique_cdr3_nt_1110 GCTAGAGGGAGGTACGACGAGGACTTGTTTGCTTAC 36 95 8.61146085728453e-05 ARGRYDEDLFAY
>./x_S10.fasta.summary.txt_unique_cdr3_nt_1111 GCAAGATCTGGTAACTACGCTTAC 24 95 8.61146085728453e-05 ARSGNYAY
>./x_S10.fasta.summary.txt_unique_cdr3_nt_1112 GCCAGAGGCCATTACTACGGCTACGGGTTTGCTTAC 36 94 8.52081390089206e-05 ARGHYYGYGFAY
>./x_S10.fasta.summary.txt_unique_cdr3_nt_1113 GCAAGCGGTAGTAGCTACTGGTACTTCGATGTC 33 94 8.52081390089206e-05 ASGSSYWYFDV
>./x_S10.fasta.summary.txt_unique_cdr3_nt_1114 GCCAGAAGGGATGATGGTTACCCTTTTGCTTAC 33 94 8.52081390089206e-05 ARRDDGYPFAY
>./x_S10.fasta.summary.txt_unique_cdr3_nt_1115 GCAAGATCCCTAACTAGGTGGGACGTATCCGACTAC 36 94 8.52081390089206e-05 ARSLTRWDVSDY
>./x_S10.fasta.summary.txt_unique_cdr3_nt_1116 ACAAGAACTGGGACGTTTGCTTAC 24 94 8.52081390089206e-05 TRTGTFAY
>./x_S10.fasta.summary.txt_unique_cdr3_nt_1117 GCAAGATATTACTACGGTAGTTACTACTTTGACTAC 36 94 8.52081390089206e-05 ARYYYGSYYFDY
>./x_S10.fasta.summary.txt_unique_cdr3_nt_1118 GCCAATAGGTACGATGCTATGGACTAC 27 94 8.52081390089206e-05 ANRYDAMDY
>./x_S10.fasta.summary.txt_unique_cdr3_nt_1119 GCAAGATGGTTACTACTTGACTAC 24 94 8.52081390089206e-05 ARWLLLDY
>./x_S10.fasta.summary.txt_unique_cdr3_nt_1120 ACAAGATGGGGTGGTTACTACGAAGGGGGTGCTATGGACTAC 42 94 8.52081390089206e-05 TRWGGYYEGGAMDY
>./x_S10.fasta.summary.txt_unique_cdr3_nt_1121 GCTAGACCTTTTACGAGCGACTTCGATGTC 30 94 8.52081390089206e-05 ARPFTSDFDV
>./x_S10.fasta.summary.txt_unique_cdr3_nt_1122 GCAAGACTGACTACGGTAGTAGAGGGCTTTGACTAC 36 94 8.52081390089206e-05 ARLTTVVEGFDY
>./x_S10.fasta.summary.txt_unique_cdr3_nt_1123 AATGCCATTACTACGGTAGTAGCTAAGGCTTAC 33 94 8.52081390089206e-05 NAITTVVAKAY
>./x_S10.fasta.summary.txt_unique_cdr3_nt_1124 GCAGGCTATAGGTACGACGGGACGATCTATGCTATGGACTAC 42 94 8.52081390089206e-05 AGYRYDGTIYAMDY
>./x_S10.fasta.summary.txt_unique_cdr3_nt_1125 GCAAGAGATATAAACTATGGTAACTACTGGTACTTCGATGTC 42 93 8.43016694449959e-05 ARDINYGNYWYFDV
>./x_S10.fasta.summary.txt_unique_cdr3_nt_1126 GCCAGACATGGTAACTATGCTATGGACTAC 30 93 8.43016694449959e-05 ARHGNYAMDY
>./x_S10.fasta.summary.txt_unique_cdr3_nt_1127 GCAACTTATGGTAACTACGACTGGTACTTCGATGTC 36 93 8.43016694449959e-05 ATYGNYDWYFDV
>./x_S10.fasta.summary.txt_unique_cdr3_nt_1128 GCCAGAAGAGGGGGTAACTACCCATATTACTATGCTATGGACTAC 45 93 8.43016694449959e-05 ARRGGNYPYYYAMDY
>./x_S10.fasta.summary.txt_unique_cdr3_nt_1129 GCTAACTGGGCCTGGTTTGCTTAC 24 93 8.43016694449959e-05 ANWAWFAY
>./x_S10.fasta.summary.txt_unique_cdr3_nt_1130 GCAAGATATGGTAACTACGCCTGGTTTGCTTAC 33 93 8.43016694449959e-05 ARYGNYAWFAY
>./x_S10.fasta.summary.txt_unique_cdr3_nt_1131 GCAAGATCCGCCTACTATGGTAACTACTGGGCTATGGACTAC 42 93 8.43016694449959e-05 ARSAYYGNYWAMDY
>./x_S10.fasta.summary.txt_unique_cdr3_nt_1132 ACAAGATCTTTTGCTTAC 18 93 8.43016694449959e-05 TRSFAY
>./x_S10.fasta.summary.txt_unique_cdr3_nt_1133 GCCAGAGGGAAGGTATTTATTACTACGGATTACTATGCTATGGACTAC 48 93 8.43016694449959e-05 ARGKVFITTDYYAMDY
>./x_S10.fasta.summary.txt_unique_cdr3_nt_1134 GCAAGACTGGGACTCTATGCTATGGACTAC 30 93 8.43016694449959e-05 ARLGLYAMDY
>./x_S10.fasta.summary.txt_unique_cdr3_nt_1135 GCCAGAGCTAACTGGGACTAC 21 93 8.43016694449959e-05 ARANWDY
>./x_S10.fasta.summary.txt_unique_cdr3_nt_1136 GCTAGGTACTACTTTGACTAC 21 93 8.43016694449959e-05 ARYYFDY
>./x_S10.fasta.summary.txt_unique_cdr3_nt_1137 GCAAGTTATTACTACGGTAGTAGCTACTCCTACTACTTTGACTAC 45 93 8.43016694449959e-05 ASYYYGSSYSYYFDY
>./x_S10.fasta.summary.txt_unique_cdr3_nt_1138 GCAAGATCGAATTACTACGGTAGTAGCTACGGAAACTACTTTGACTAC 48 93 8.43016694449959e-05 ARSNYYGSSYGNYFDY
>./x_S10.fasta.summary.txt_unique_cdr3_nt_1139 GCTAGGGTGATTACGGCGGGGGCTATGGACTAC 33 93 8.43016694449959e-05 ARVITAGAMDY
>./x_S10.fasta.summary.txt_unique_cdr3_nt_1140 AATGCCTATGGTAACTACTGGTTTGCTTAC 30 93 8.43016694449959e-05 NAYGNYWFAY
>./x_S10.fasta.summary.txt_unique_cdr3_nt_1141 GATGGGGCCTACTATGGTAACTATTTTGCTTAC 33 93 8.43016694449959e-05 DGAYYGNYFAY
>./x_S10.fasta.summary.txt_unique_cdr3_nt_1142 GCAAATAGGTACGATGCTATGGACTAC 27 93 8.43016694449959e-05 ANRYDAMDY
>./x_S10.fasta.summary.txt_unique_cdr3_nt_1143 GCAAGGGGGTTTGCTTAC 18 93 8.43016694449959e-05 ARGFAY
>./x_S10.fasta.summary.txt_unique_cdr3_nt_1144 GCAAGAAGGGACTATGTCTATGCTATGGACTAC 33 93 8.43016694449959e-05 ARRDYVYAMDY
>./x_S10.fasta.summary.txt_unique_cdr3_nt_1145 GCAAGAGACCATTACTATGCTATGGACTAC 30 93 8.43016694449959e-05 ARDHYYAMDY
>./x_S10.fasta.summary.txt_unique_cdr3_nt_1146 ACCAGGCCAGGCTAC 15 92 8.33951998810712e-05 TRPGY
>./x_S10.fasta.summary.txt_unique_cdr3_nt_1147 AAAATGAGTAACCCCTGGTTTGCTTAC 27 92 8.33951998810712e-05 KMSNPWFAY
>./x_S10.fasta.summary.txt_unique_cdr3_nt_1148 GCTAGGGGGGGGTTACTACGTGGTAGGAGTTTTTTTGACTAC 42 92 8.33951998810712e-05 ARGGLLRGRSFFDY
>./x_S10.fasta.summary.txt_unique_cdr3_nt_1149 GCCCCGTTTGGTAACTACTTTGACTAC 27 92 8.33951998810712e-05 APFGNYFDY
>./x_S10.fasta.summary.txt_unique_cdr3_nt_1150 GCAAGATATGATGGTTACTACTTTGACTAC 30 92 8.33951998810712e-05 ARYDGYYFDY
>./x_S10.fasta.summary.txt_unique_cdr3_nt_1151 GCCCACTATGATTACGACAGGTTTGCTTAC 30 92 8.33951998810712e-05 AHYDYDRFAY
>./x_S10.fasta.summary.txt_unique_cdr3_nt_1152 CACCACTACTTTGACTAC 18 92 8.33951998810712e-05 HHYFDY
>./x_S10.fasta.summary.txt_unique_cdr3_nt_1153 GCTAGAAGGGACTAC 15 92 8.33951998810712e-05 ARRDY
>./x_S10.fasta.summary.txt_unique_cdr3_nt_1154 ACACGGAGGATTACGACGGCCTGGTTTGCTTAC 33 92 8.33951998810712e-05 TRRITTAWFAY
>./x_S10.fasta.summary.txt_unique_cdr3_nt_1155 GCAAGACCCAGTGACGGTAGTAGCTACGACTTTGACTAC 39 92 8.33951998810712e-05 ARPSDGSSYDFDY
>./x_S10.fasta.summary.txt_unique_cdr3_nt_1156 GCTAGATCGACGGCTACGGCTTAC 24 92 8.33951998810712e-05 ARSTATAY
>./x_S10.fasta.summary.txt_unique_cdr3_nt_1157 GCAAGATATTACTATGCTATGGACTAC 27 92 8.33951998810712e-05 ARYYYAMDY
>./x_S10.fasta.summary.txt_unique_cdr3_nt_1158 GCAAGCTATGATGGTTACTTTGACTAC 27 92 8.33951998810712e-05 ASYDGYFDY
>./x_S10.fasta.summary.txt_unique_cdr3_nt_1159 GCCAGAACTGGTTTTGACTAC 21 92 8.33951998810712e-05 ARTGFDY
>./x_S10.fasta.summary.txt_unique_cdr3_nt_1160 ACAATCATCTACTATGGTAACTACTTCTACTATGCTATGGACTAC 45 92 8.33951998810712e-05 TIIYYGNYFYYAMDY
>./x_S10.fasta.summary.txt_unique_cdr3_nt_1161 GCAAGAGGGGACGGGGCTTAC 21 92 8.33951998810712e-05 ARGDGAY
>./x_S10.fasta.summary.txt_unique_cdr3_nt_1162 GCAAGAAGGGACTACGGCTACTACTTTGACTAC 33 92 8.33951998810712e-05 ARRDYGYYFDY
>./x_S10.fasta.summary.txt_unique_cdr3_nt_1163 GCCGGGGACTGGTTTGCTTAC 21 92 8.33951998810712e-05 AGDWFAY
>./x_S10.fasta.summary.txt_unique_cdr3_nt_1164 GCAAGATCCCCTTATGGTCCCTATACTATGGACTAC 36 92 8.33951998810712e-05 ARSPYGPYTMDY
>./x_S10.fasta.summary.txt_unique_cdr3_nt_1165 GCAAGAGATACTGGGTACTTCGATGTC 27 91 8.24887303171465e-05 ARDTGYFDV
>./x_S10.fasta.summary.txt_unique_cdr3_nt_1166 GCTCCCTTTGCTTAC 15 91 8.24887303171465e-05 APFAY
>./x_S10.fasta.summary.txt_unique_cdr3_nt_1167 GCCAGAGGCCGATGGTTACTAACCTGGTTTGCTTAC 36 91 8.24887303171465e-05 ARGRWLLTWFAY
>./x_S10.fasta.summary.txt_unique_cdr3_nt_1168 GCAACTACGGTAGTAGCCAACTTTGACTAC 30 91 8.24887303171465e-05 ATTVVANFDY
>./x_S10.fasta.summary.txt_unique_cdr3_nt_1169 GCAAGATATGGTAATGACTAC 21 91 8.24887303171465e-05 ARYGNDY
>./x_S10.fasta.summary.txt_unique_cdr3_nt_1170 GCCTTCTATGGTAACTATTACTATGCTTTGGACTAC 36 91 8.24887303171465e-05 AFYGNYYYALDY
>./x_S10.fasta.summary.txt_unique_cdr3_nt_1171 GCAAGATCGGGATATTACTACGGTAGTAGCTCTTATGCTATGGACTAC 48 91 8.24887303171465e-05 ARSGYYYGSSSYAMDY
>./x_S10.fasta.summary.txt_unique_cdr3_nt_1172 GCAAGAGATTACTACGGTAGTAGCTACTACTTTGACTAC 39 91 8.24887303171465e-05 ARDYYGSSYYFDY
>./x_S10.fasta.summary.txt_unique_cdr3_nt_1173 GCCAGAGATAGGGACTATGCTATGGACTAC 30 91 8.24887303171465e-05 ARDRDYAMDY
>./x_S10.fasta.summary.txt_unique_cdr3_nt_1174 GCAACCTACGGTAGTAGCTACGTCTACTGGTACTTCGATGTC 42 91 8.24887303171465e-05 ATYGSSYVYWYFDV
>./x_S10.fasta.summary.txt_unique_cdr3_nt_1175 GCAAGATCGGCTACGGTAGTAGACTGGTACTTCGATGTC 39 91 8.24887303171465e-05 ARSATVVDWYFDV
>./x_S10.fasta.summary.txt_unique_cdr3_nt_1176 GCTTCTTACGGTAGTAGATCTTACTATGCTATGGACTAC 39 91 8.24887303171465e-05 ASYGSRSYYAMDY
>./x_S10.fasta.summary.txt_unique_cdr3_nt_1177 GCAAGATATGATGGTTTCTCTGGTTACTATGCTTTGGACTAC 42 91 8.24887303171465e-05 ARYDGFSGYYALDY
>./x_S10.fasta.summary.txt_unique_cdr3_nt_1178 ACAAGGAACTATGATGGTTACTACTACTTTGACTAC 36 91 8.24887303171465e-05 TRNYDGYYYFDY
>./x_S10.fasta.summary.txt_unique_cdr3_nt_1179 GCAAGACAGGATAGGTACGACGCTATGGACTAC 33 91 8.24887303171465e-05 ARQDRYDAMDY
>./x_S10.fasta.summary.txt_unique_cdr3_nt_1180 GCCAGAGATCGGAGGGACTAC 21 91 8.24887303171465e-05 ARDRRDY
>./x_S10.fasta.summary.txt_unique_cdr3_nt_1181 GCTAGATCAAGTCCCCATTACTACGGTAGTAGCTACGGGTTTGCTTAC 48 90 8.15822607532218e-05 ARSSPHYYGSSYGFAY
>./x_S10.fasta.summary.txt_unique_cdr3_nt_1182 GCAAGACACGAAGGAAATGGTAACTACTTTGACTGC 36 90 8.15822607532218e-05 ARHEGNGNYFDC
>./x_S10.fasta.summary.txt_unique_cdr3_nt_1183 GCTCGAAAGGTCTATGATGGTTCCACGTTTGCTTAC 36 90 8.15822607532218e-05 ARKVYDGSTFAY
>./x_S10.fasta.summary.txt_unique_cdr3_nt_1184 GCAAGATCTAACTGGGACTGGTACTTCGATGTC 33 90 8.15822607532218e-05 ARSNWDWYFDV
>./x_S10.fasta.summary.txt_unique_cdr3_nt_1185 GCCAGACATTACTACGGTAGTAGCTGGTACTTCGATGTC 39 90 8.15822607532218e-05 ARHYYGSSWYFDV
>./x_S10.fasta.summary.txt_unique_cdr3_nt_1186 GCTGGGGGAACTGGGATGTACTTTGACTAC 30 90 8.15822607532218e-05 AGGTGMYFDY
>./x_S10.fasta.summary.txt_unique_cdr3_nt_1187 GCAAGAGATTTTGGGTCCTTTGCTTAC 27 90 8.15822607532218e-05 ARDFGSFAY
>./x_S10.fasta.summary.txt_unique_cdr3_nt_1188 GCTCCTTATTACTACGGTAGTAAGGACTTTGACTAC 36 90 8.15822607532218e-05 APYYYGSKDFDY
>./x_S10.fasta.summary.txt_unique_cdr3_nt_1189 GCAAGAGACTGGTTTGCTTAC 21 90 8.15822607532218e-05 ARDWFAY
>./x_S10.fasta.summary.txt_unique_cdr3_nt_1190 ACCAGGGACTACTTTGACTAC 21 90 8.15822607532218e-05 TRDYFDY
>./x_S10.fasta.summary.txt_unique_cdr3_nt_1191 GCCAGAGATCGAACTGGGGCTTAC 24 90 8.15822607532218e-05 ARDRTGAY
>./x_S10.fasta.summary.txt_unique_cdr3_nt_1192 GCAAGATTGGGGGAACTATGGTTACGCTTTGACTAC 36 90 8.15822607532218e-05 ARLGELWLRFDY
>./x_S10.fasta.summary.txt_unique_cdr3_nt_1193 GCAAGAGATTCTTCCTATGATGGTTACTACTTTGACTAC 39 90 8.15822607532218e-05 ARDSSYDGYYFDY
>./x_S10.fasta.summary.txt_unique_cdr3_nt_1194 GCTAGATGGAACTACGGCTACAACGCTATGGACTAC 36 90 8.15822607532218e-05 ARWNYGYNAMDY
>./x_S10.fasta.summary.txt_unique_cdr3_nt_1195 GCCCTATGGTCCGCCTGGTTTGCTTAC 27 90 8.15822607532218e-05 ALWSAWFAY
>./x_S10.fasta.summary.txt_unique_cdr3_nt_1196 GCAAGAGATTACTACGGTAGTAGCTCGTACTACTTTGACTAC 42 89 8.06757911892971e-05 ARDYYGSSSYYFDY
>./x_S10.fasta.summary.txt_unique_cdr3_nt_1197 GCAAGATGGGGAGGGACGGGGTGGTTTGCTTAC 33 89 8.06757911892971e-05 ARWGGTGWFAY
>./x_S10.fasta.summary.txt_unique_cdr3_nt_1198 GCCAGAGCGATCTACTATGACCCCTACTATGCTATGGACTAC 42 89 8.06757911892971e-05 ARAIYYDPYYAMDY
>./x_S10.fasta.summary.txt_unique_cdr3_nt_1199 GCAACTGCTTAC 12 89 8.06757911892971e-05 ATAY
>./x_S10.fasta.summary.txt_unique_cdr3_nt_1200 GCAAGGGACTATGGTAACTACTTTGACTAC 30 89 8.06757911892971e-05 ARDYGNYFDY
>./x_S10.fasta.summary.txt_unique_cdr3_nt_1201 GCATATTACTACGGTAGTAGCTATGCTATGGACTAC 36 89 8.06757911892971e-05 AYYYGSSYAMDY
>./x_S10.fasta.summary.txt_unique_cdr3_nt_1202 GCCAGAGACTACGGTAGTAGCTACGGGTTTGCTTAC 36 89 8.06757911892971e-05 ARDYGSSYGFAY
>./x_S10.fasta.summary.txt_unique_cdr3_nt_1203 GCCAGAGAGGACTATGGTAACTACGGGTTTGCTTAC 36 89 8.06757911892971e-05 AREDYGNYGFAY
>./x_S10.fasta.summary.txt_unique_cdr3_nt_1204 GCAAGACCCATTACTACGGCTACTAATTACTATGCTATGGACTAC 45 89 8.06757911892971e-05 ARPITTATNYYAMDY
>./x_S10.fasta.summary.txt_unique_cdr3_nt_1205 AAAAGATCGCTAACTTCTTTTGACTAC 27 89 8.06757911892971e-05 KRSLTSFDY
>./x_S10.fasta.summary.txt_unique_cdr3_nt_1206 GCAAGAGTCTACAGCTCGGGCTACCCATTTGGTTAC 36 89 8.06757911892971e-05 ARVYSSGYPFGY
>./x_S10.fasta.summary.txt_unique_cdr3_nt_1207 GCAAGAGGGGACCTTGACTAC 21 89 8.06757911892971e-05 ARGDLDY
>./x_S10.fasta.summary.txt_unique_cdr3_nt_1208 GCTAGATATACTACGGCTACGTACTATGCTATGGACTAC 39 89 8.06757911892971e-05 ARYTTATYYAMDY
>./x_S10.fasta.summary.txt_unique_cdr3_nt_1209 GCAAGGGGCTACTACGGTAGTCCCCACTGGTACTTCGATGTC 42 89 8.06757911892971e-05 ARGYYGSPHWYFDV
>./x_S10.fasta.summary.txt_unique_cdr3_nt_1210 GCCAGGGGCCATTACTCCTATGCTATGGACTAC 33 89 8.06757911892971e-05 ARGHYSYAMDY
>./x_S10.fasta.summary.txt_unique_cdr3_nt_1211 ACCAGGAGGTTTATTACTACGGTAGTAGCCTCTGACTAC 39 88 7.97693216253724e-05 TRRFITTVVASDY
>./x_S10.fasta.summary.txt_unique_cdr3_nt_1212 GCCAGAGACGACTACGGCTCTGACTAC 27 88 7.97693216253724e-05 ARDDYGSDY
>./x_S10.fasta.summary.txt_unique_cdr3_nt_1213 GCTAGGAGCTGGGAGGGCTACTTTGACTAC 30 88 7.97693216253724e-05 ARSWEGYFDY
>./x_S10.fasta.summary.txt_unique_cdr3_nt_1214 GCAAGACCGTATGGTAACTACTTTGACTAC 30 88 7.97693216253724e-05 ARPYGNYFDY
>./x_S10.fasta.summary.txt_unique_cdr3_nt_1215 GCAAGGAGCTACGCTGCTATGGACTAC 27 88 7.97693216253724e-05 ARSYAAMDY
>./x_S10.fasta.summary.txt_unique_cdr3_nt_1216 GCAAGATATGGTAACTGGTTTGCTTAC 27 88 7.97693216253724e-05 ARYGNWFAY
>./x_S10.fasta.summary.txt_unique_cdr3_nt_1217 GCTATTATTACTACGGTAGTGGGTTACTATGCTATGGACTAC 42 88 7.97693216253724e-05 AIITTVVGYYAMDY
>./x_S10.fasta.summary.txt_unique_cdr3_nt_1218 GCCAGAAATTCTAGGAACTACGGCTACTTTGACTAC 36 88 7.97693216253724e-05 ARNSRNYGYFDY
>./x_S10.fasta.summary.txt_unique_cdr3_nt_1219 GCAAGACATCGGCCACGGGACTGGTACTTCGATGTC 36 88 7.97693216253724e-05 ARHRPRDWYFDV
>./x_S10.fasta.summary.txt_unique_cdr3_nt_1220 ACAAGAGCATTTTTCTACGGTAGTAGTACCCATGCTATGGACTAC 45 88 7.97693216253724e-05 TRAFFYGSSTHAMDY
>./x_S10.fasta.summary.txt_unique_cdr3_nt_1221 GCCAGACATTGGAGTTACTATGCTATGGACTAC 33 88 7.97693216253724e-05 ARHWSYYAMDY
>./x_S10.fasta.summary.txt_unique_cdr3_nt_1222 GCAAGTAGGTACGACTAC 18 87 7.88628520614478e-05 ASRYDY
>./x_S10.fasta.summary.txt_unique_cdr3_nt_1223 GCAAGATCTTGGGGTAACTACCGGTACTTCGATGTC 36 87 7.88628520614478e-05 ARSWGNYRYFDV
>./x_S10.fasta.summary.txt_unique_cdr3_nt_1224 GCCAGAGTCTATGGTAACTACTATTACTATGCTATGGACTAC 42 87 7.88628520614478e-05 ARVYGNYYYYAMDY
>./x_S10.fasta.summary.txt_unique_cdr3_nt_1225 GCTAGAAAACCCCCTTACGACGGGTTTTACTACTTTGACTAC 42 87 7.88628520614478e-05 ARKPPYDGFYYFDY
>./x_S10.fasta.summary.txt_unique_cdr3_nt_1226 ACTTACTATAGGTACGAAGACTATGCTATGGACTAC 36 87 7.88628520614478e-05 TYYRYEDYAMDY
>./x_S10.fasta.summary.txt_unique_cdr3_nt_1227 ACAAGGAATGGTAACTGGTACTTCGATGTC 30 87 7.88628520614478e-05 TRNGNWYFDV
>./x_S10.fasta.summary.txt_unique_cdr3_nt_1228 GCCAGACACTACTATGCTATGGACTAC 27 87 7.88628520614478e-05 ARHYYAMDY
>./x_S10.fasta.summary.txt_unique_cdr3_nt_1229 GCCAGCCATGATTACGGCAGACGGGGGGCCTGGTTTGTTTAC 42 87 7.88628520614478e-05 ASHDYGRRGAWFVY
>./x_S10.fasta.summary.txt_unique_cdr3_nt_1230 ACAAGAGAGTATGGTAACTACCTCTATGCTATGGACTAC 39 87 7.88628520614478e-05 TREYGNYLYAMDY
>./x_S10.fasta.summary.txt_unique_cdr3_nt_1231 ACAAGAGGGGCTCACTGGTACTTCGATGTC 30 87 7.88628520614478e-05 TRGAHWYFDV
>./x_S10.fasta.summary.txt_unique_cdr3_nt_1232 GCAAGATCAGGGTATGGTAACTCCTGGACCTTCGATGTC 39 87 7.88628520614478e-05 ARSGYGNSWTFDV
>./x_S10.fasta.summary.txt_unique_cdr3_nt_1233 GCCAGAGAGGGGTTTGCTTAC 21 87 7.88628520614478e-05 AREGFAY
>./x_S10.fasta.summary.txt_unique_cdr3_nt_1234 AATGCATGGGGGGCTATGGACTAC 24 87 7.88628520614478e-05 NAWGAMDY
>./x_S10.fasta.summary.txt_unique_cdr3_nt_1235 GCCAGAGATCTCTGGAGGTATCACTTTGACTAC 33 87 7.88628520614478e-05 ARDLWRYHFDY
>./x_S10.fasta.summary.txt_unique_cdr3_nt_1236 GCTAGATCGAGGGGACTCCCTGACTAC 27 86 7.79563824975231e-05 ARSRGLPDY
>./x_S10.fasta.summary.txt_unique_cdr3_nt_1237 ACAAGAAATGATGGTTACTACTTTGACTAC 30 86 7.79563824975231e-05 TRNDGYYFDY
>./x_S10.fasta.summary.txt_unique_cdr3_nt_1238 GCAAAATCGTACGCCCCCTATGCGATGGACTAC 33 86 7.79563824975231e-05 AKSYAPYAMDY
>./x_S10.fasta.summary.txt_unique_cdr3_nt_1239 GCAAGATCCGGTAACTACTACTTTGACTAC 30 86 7.79563824975231e-05 ARSGNYYFDY
>./x_S10.fasta.summary.txt_unique_cdr3_nt_1240 GCAAGATTTGACTAC 15 86 7.79563824975231e-05 ARFDY
>./x_S10.fasta.summary.txt_unique_cdr3_nt_1241 GCAAGGGAGTACGGTAGTAGCTACTTCGATGTC 33 86 7.79563824975231e-05 AREYGSSYFDV
>./x_S10.fasta.summary.txt_unique_cdr3_nt_1242 GCTAACTGGGACGCTTAC 18 86 7.79563824975231e-05 ANWDAY
>./x_S10.fasta.summary.txt_unique_cdr3_nt_1243 GCAAGATTCTACTATGGTAACTACGCTATGGACTAC 36 86 7.79563824975231e-05 ARFYYGNYAMDY
>./x_S10.fasta.summary.txt_unique_cdr3_nt_1244 GCTTCTGGGATAGGCTAC 18 86 7.79563824975231e-05 ASGIGY
>./x_S10.fasta.summary.txt_unique_cdr3_nt_1245 GCAAGATATGATGGTTACTCTGGTTACTATGCTATGGACTAT 42 86 7.79563824975231e-05 ARYDGYSGYYAMDY
>./x_S10.fasta.summary.txt_unique_cdr3_nt_1246 ACGGTTCTACAGGCATGGTTTGCTTAC 27 86 7.79563824975231e-05 TVLQAWFAY
>./x_S10.fasta.summary.txt_unique_cdr3_nt_1247 ACAACCTATGATTACGACAAGGGGTTTGCTTAC 33 86 7.79563824975231e-05 TTYDYDKGFAY
>./x_S10.fasta.summary.txt_unique_cdr3_nt_1248 ACAACTGGGGGGTTTGCTTAC 21 86 7.79563824975231e-05 TTGGFAY
>./x_S10.fasta.summary.txt_unique_cdr3_nt_1249 GCTAGGGGCTATGGTAACTATTACTATGCTATGGACTAC 39 86 7.79563824975231e-05 ARGYGNYYYAMDY
>./x_S10.fasta.summary.txt_unique_cdr3_nt_1250 ACAAGAGAGGGGGCTTAC 18 86 7.79563824975231e-05 TREGAY
>./x_S10.fasta.summary.txt_unique_cdr3_nt_1251 GCAAGAGACTACGGTAGTAGCTACTGGTACTTCGATGTC 39 86 7.79563824975231e-05 ARDYGSSYWYFDV
>./x_S10.fasta.summary.txt_unique_cdr3_nt_1252 GCAAGAGGGAATGGTAACTACAGGGAGTTTGCTTAC 36 86 7.79563824975231e-05 ARGNGNYREFAY
>./x_S10.fasta.summary.txt_unique_cdr3_nt_1253 GCAAGAGAAGATCTACTATGGTACTACTTTGACTAC 36 85 7.70499129335984e-05 AREDLLWYYFDY
>./x_S10.fasta.summary.txt_unique_cdr3_nt_1254 GCCAGAGATACGGTTCACTTTGACTAC 27 85 7.70499129335984e-05 ARDTVHFDY
>./x_S10.fasta.summary.txt_unique_cdr3_nt_1255 GCAAGAGCCTATGGTAACCACTTTGACTAC 30 85 7.70499129335984e-05 ARAYGNHFDY
>./x_S10.fasta.summary.txt_unique_cdr3_nt_1256 GCAAGAGATGCATGGGACTGGTACTTCGATGTC 33 85 7.70499129335984e-05 ARDAWDWYFDV
>./x_S10.fasta.summary.txt_unique_cdr3_nt_1257 GCTAGAAAGGGGTTACTACGATATTACTATGCTATGGACTAC 42 85 7.70499129335984e-05 ARKGLLRYYYAMDY
>./x_S10.fasta.summary.txt_unique_cdr3_nt_1258 GCAAGACATAGGATTACTACGGTAGTAGGTCTCTATTACTATGCTATGGACTAC 54 85 7.70499129335984e-05 ARHRITTVVGLYYYAMDY
>./x_S10.fasta.summary.txt_unique_cdr3_nt_1259 GCAAGACAGGGTTTTGACTAC 21 85 7.70499129335984e-05 ARQGFDY
>./x_S10.fasta.summary.txt_unique_cdr3_nt_1260 GCAACGGGGGCCAAGTACTTTGACTAC 27 85 7.70499129335984e-05 ATGAKYFDY
>./x_S10.fasta.summary.txt_unique_cdr3_nt_1261 ACTGGGTTTGCTTAC 15 85 7.70499129335984e-05 TGFAY
>./x_S10.fasta.summary.txt_unique_cdr3_nt_1262 GCAAGATATGATTACTATGCTATGGACTAC 30 85 7.70499129335984e-05 ARYDYYAMDY
>./x_S10.fasta.summary.txt_unique_cdr3_nt_1263 GCAAGAAAGGGGGGTAACTCGTACTACTTTGACTAC 36 85 7.70499129335984e-05 ARKGGNSYYFDY
>./x_S10.fasta.summary.txt_unique_cdr3_nt_1264 ACAAGAGACGGGTTTGCTTAC 21 85 7.70499129335984e-05 TRDGFAY
>./x_S10.fasta.summary.txt_unique_cdr3_nt_1265 GCAAGAGATGGTTACTACTACTTTGACTAC 30 85 7.70499129335984e-05 ARDGYYYFDY
>./x_S10.fasta.summary.txt_unique_cdr3_nt_1266 GCAAGAGTGGGAACTGGGACGTGGAAC 27 85 7.70499129335984e-05 ARVGTGTWN
>./x_S10.fasta.summary.txt_unique_cdr3_nt_1267 GCAAGAGGGAGGGACGTGAGGTTTGCTTAC 30 85 7.70499129335984e-05 ARGRDVRFAY
>./x_S10.fasta.summary.txt_unique_cdr3_nt_1268 GCAAGACGAGGGTATGGTAACCCTGACTAC 30 85 7.70499129335984e-05 ARRGYGNPDY
>./x_S10.fasta.summary.txt_unique_cdr3_nt_1269 GCAAGATGGGACTGGTACTTCGATGTC 27 85 7.70499129335984e-05 ARWDWYFDV
>./x_S10.fasta.summary.txt_unique_cdr3_nt_1270 GCAAGAGTGGAGGGCTATGTTAACTACTACTTTGACTAC 39 85 7.70499129335984e-05 ARVEGYVNYYFDY
>./x_S10.fasta.summary.txt_unique_cdr3_nt_1271 GCCAGAGAGGATGGTGGGATGGACTAC 27 85 7.70499129335984e-05 AREDGGMDY
>./x_S10.fasta.summary.txt_unique_cdr3_nt_1272 GCTAGGGGATACGGTAGTAGGTTTGCTTAC 30 85 7.70499129335984e-05 ARGYGSRFAY
>./x_S10.fasta.summary.txt_unique_cdr3_nt_1273 GCTAGGGACGGTAGTAAC 18 84 7.61434433696737e-05 ARDGSN
>./x_S10.fasta.summary.txt_unique_cdr3_nt_1274 GCAACCCCCTATGGTTACGATGCTATGGACTAC 33 84 7.61434433696737e-05 ATPYGYDAMDY
>./x_S10.fasta.summary.txt_unique_cdr3_nt_1275 GCAAGAGACTACTACTTTGACTAC 24 84 7.61434433696737e-05 ARDYYFDY
>./x_S10.fasta.summary.txt_unique_cdr3_nt_1276 GCAAGAGGCGATTACGACGTAGGGTACTTTGACTAC 36 84 7.61434433696737e-05 ARGDYDVGYFDY
>./x_S10.fasta.summary.txt_unique_cdr3_nt_1277 GCAAGATCGGGATATTTCTATGCTATGGACTAC 33 84 7.61434433696737e-05 ARSGYFYAMDY
>./x_S10.fasta.summary.txt_unique_cdr3_nt_1278 GCCTATGGTAACTACCTTGACTAC 24 84 7.61434433696737e-05 AYGNYLDY
>./x_S10.fasta.summary.txt_unique_cdr3_nt_1279 GCAAGAGGATCCTATAGGAGAGCTATGGACTAC 33 84 7.61434433696737e-05 ARGSYRRAMDY
>./x_S10.fasta.summary.txt_unique_cdr3_nt_1280 GCTAGATGGTTTGCTTAC 18 84 7.61434433696737e-05 ARWFAY
>./x_S10.fasta.summary.txt_unique_cdr3_nt_1281 GCAAGGTATCCTAACTACGTGAGGACTATGGACTAC 36 84 7.61434433696737e-05 ARYPNYVRTMDY
>./x_S10.fasta.summary.txt_unique_cdr3_nt_1282 GCAAGAAGGGACGGGTACTTTGACTAC 27 84 7.61434433696737e-05 ARRDGYFDY
>./x_S10.fasta.summary.txt_unique_cdr3_nt_1283 GCAAGATGGGATGGTATCTGGTTTGCTTAC 30 84 7.61434433696737e-05 ARWDGIWFAY
>./x_S10.fasta.summary.txt_unique_cdr3_nt_1284 GCTAGGGCTGGGTCTTTTGCTTAC 24 84 7.61434433696737e-05 ARAGSFAY
>./x_S10.fasta.summary.txt_unique_cdr3_nt_1285 GCCAGAGCTGGCTTTGACTAC 21 84 7.61434433696737e-05 ARAGFDY
>./x_S10.fasta.summary.txt_unique_cdr3_nt_1286 GCAAGATCCTACGGCTACAACTTTGACTAC 30 84 7.61434433696737e-05 ARSYGYNFDY
>./x_S10.fasta.summary.txt_unique_cdr3_nt_1287 GCAAGATTCTATCCTTTTGCTTAC 24 84 7.61434433696737e-05 ARFYPFAY
>./x_S10.fasta.summary.txt_unique_cdr3_nt_1288 GCAAGCTACTATGATTACGACTATGCTATGGACTAC 36 84 7.61434433696737e-05 ASYYDYDYAMDY
>./x_S10.fasta.summary.txt_unique_cdr3_nt_1289 GCAAGAGATACTACGGTAGTAGACTGGTACTTCGATGTC 39 84 7.61434433696737e-05 ARDTTVVDWYFDV
>./x_S10.fasta.summary.txt_unique_cdr3_nt_1290 GCAACCGGCTCGGGCTACGTTTATGATTAC 30 84 7.61434433696737e-05 ATGSGYVYDY
>./x_S10.fasta.summary.txt_unique_cdr3_nt_1291 GCTACTATGATTTTTGCTTAC 21 84 7.61434433696737e-05 ATMIFAY
>./x_S10.fasta.summary.txt_unique_cdr3_nt_1292 CGTTACTACGGTAGTAGCCCTCACTACTTTGACTAC 36 84 7.61434433696737e-05 RYYGSSPHYFDY
>./x_S10.fasta.summary.txt_unique_cdr3_nt_1293 GCAAGATCAGGGTCCGGAAAGTTTGACTAC 30 84 7.61434433696737e-05 ARSGSGKFDY
>./x_S10.fasta.summary.txt_unique_cdr3_nt_1294 GGAAGGGGGGAGGTTTTTGACTAC 24 84 7.61434433696737e-05 GRGEVFDY
>./x_S10.fasta.summary.txt_unique_cdr3_nt_1295 GCAAGACACGAATACTATGGTAACTACTATGCTATGGACTAC 42 84 7.61434433696737e-05 ARHEYYGNYYAMDY
>./x_S10.fasta.summary.txt_unique_cdr3_nt_1296 GCAAGATCTGGGACGTTGAACTACTTTGACTAC 33 84 7.61434433696737e-05 ARSGTLNYFDY
>./x_S10.fasta.summary.txt_unique_cdr3_nt_1297 GCAAGACATGTTACTACGGCTACGTACTGGTACTTCGATGTC 42 84 7.61434433696737e-05 ARHVTTATYWYFDV
>./x_S10.fasta.summary.txt_unique_cdr3_nt_1298 GCAAGAGGCTACTATGATTACGACCGGTTTGCTTAC 36 83 7.5236973805749e-05 ARGYYDYDRFAY
>./x_S10.fasta.summary.txt_unique_cdr3_nt_1299 ACAAGACTGGACTTTGACTAC 21 83 7.5236973805749e-05 TRLDFDY
>./x_S10.fasta.summary.txt_unique_cdr3_nt_1300 GCAAGAAAGAATAGGTATGCTATGGACTAC 30 83 7.5236973805749e-05 ARKNRYAMDY
>./x_S10.fasta.summary.txt_unique_cdr3_nt_1301 GCAGGAGACAACTGGGGCTACTGGTACTTCGATGTC 36 83 7.5236973805749e-05 AGDNWGYWYFDV
>./x_S10.fasta.summary.txt_unique_cdr3_nt_1302 GCAAGATATGGTTACGACAGGTTTGACTAC 30 83 7.5236973805749e-05 ARYGYDRFDY
>./x_S10.fasta.summary.txt_unique_cdr3_nt_1303 AATTACTACGGCTACTTTGACTAC 24 83 7.5236973805749e-05 NYYGYFDY
>./x_S10.fasta.summary.txt_unique_cdr3_nt_1304 GCAAGACTATACCTCTATGCTATGGACTAC 30 83 7.5236973805749e-05 ARLYLYAMDY
>./x_S10.fasta.summary.txt_unique_cdr3_nt_1305 AAGGGTACGGGAGCTTAC 18 83 7.5236973805749e-05 KGTGAY
>./x_S10.fasta.summary.txt_unique_cdr3_nt_1306 GCTTTTGGAGGTGATGGTTACTACTTTGCTTAC 33 83 7.5236973805749e-05 AFGGDGYYFAY
>./x_S10.fasta.summary.txt_unique_cdr3_nt_1307 GCAAGGGATCACTACGGTAGTAGCTACTGGTACTTCGATGTC 42 83 7.5236973805749e-05 ARDHYGSSYWYFDV
>./x_S10.fasta.summary.txt_unique_cdr3_nt_1308 ACCAGCTTTGCTTAC 15 83 7.5236973805749e-05 TSFAY
>./x_S10.fasta.summary.txt_unique_cdr3_nt_1309 GCTAGATCTGACTAC 15 83 7.5236973805749e-05 ARSDY
>./x_S10.fasta.summary.txt_unique_cdr3_nt_1310 GCAAGAGAGATGGCTTAC 18 83 7.5236973805749e-05 AREMAY
>./x_S10.fasta.summary.txt_unique_cdr3_nt_1311 GCTCCCTACTATGGTAACTACTTTGACTAC 30 83 7.5236973805749e-05 APYYGNYFDY
>./x_S10.fasta.summary.txt_unique_cdr3_nt_1312 GCAACCTCTTCATTACTACGGCTACGGGGGTTTGCTTAC 39 83 7.5236973805749e-05 ATSSLLRLRGFAY
>./x_S10.fasta.summary.txt_unique_cdr3_nt_1313 GCAAGACCCCTCTATTACTATGCTATGGACTAC 33 83 7.5236973805749e-05 ARPLYYYAMDY
>./x_S10.fasta.summary.txt_unique_cdr3_nt_1314 GCAAGATCGGACAATAAGTACGACGGCTATGCTATGGACTAC 42 83 7.5236973805749e-05 ARSDNKYDGYAMDY
>./x_S10.fasta.summary.txt_unique_cdr3_nt_1315 GGAAGGGATAGTTACTTATTATCCCTCTATGCTATGGACTAC 42 83 7.5236973805749e-05 GRDSYLLSLYAMDY
>./x_S10.fasta.summary.txt_unique_cdr3_nt_1316 GCAAGACAAATAACTGGGACGGCCTACTGGTACTTCGATGTC 42 83 7.5236973805749e-05 ARQITGTAYWYFDV
>./x_S10.fasta.summary.txt_unique_cdr3_nt_1317 GCTAGAACAAACTGGGACTACTACTTTGACTAC 33 83 7.5236973805749e-05 ARTNWDYYFDY
>./x_S10.fasta.summary.txt_unique_cdr3_nt_1318 GCCTATGGTAACTACTTTGACTAC 24 83 7.5236973805749e-05 AYGNYFDY
>./x_S10.fasta.summary.txt_unique_cdr3_nt_1319 GCCAAACGGAGCGGGGCTATGGACTAC 27 82 7.43305042418243e-05 AKRSGAMDY
>./x_S10.fasta.summary.txt_unique_cdr3_nt_1320 GTGAGAGGGGATGGTTCTATGGACTAC 27 82 7.43305042418243e-05 VRGDGSMDY
>./x_S10.fasta.summary.txt_unique_cdr3_nt_1321 GCAAACTACGTTTTTGCTTAC 21 82 7.43305042418243e-05 ANYVFAY
>./x_S10.fasta.summary.txt_unique_cdr3_nt_1322 GCAAGACAGGGCTTCGATGTC 21 82 7.43305042418243e-05 ARQGFDV
>./x_S10.fasta.summary.txt_unique_cdr3_nt_1323 GCAAGAGATGCGCATTAC 18 82 7.43305042418243e-05 ARDAHY
>./x_S10.fasta.summary.txt_unique_cdr3_nt_1324 GCAAGGTGGGATTACGAAGGGTTTGCTTACTATGCTATGGACTAC 45 82 7.43305042418243e-05 ARWDYEGFAYYAMDY
>./x_S10.fasta.summary.txt_unique_cdr3_nt_1325 GTGAGACACTACGGTAGTAGCTACTTTGACTAC 33 82 7.43305042418243e-05 VRHYGSSYFDY
>./x_S10.fasta.summary.txt_unique_cdr3_nt_1326 GCAAGATTTCACTACGACTATGCTATGGACTAC 33 82 7.43305042418243e-05 ARFHYDYAMDY
>./x_S10.fasta.summary.txt_unique_cdr3_nt_1327 GCCAAAAACTACTATGATTTTTATTACTATGCTATGGACTAC 42 82 7.43305042418243e-05 AKNYYDFYYYAMDY
>./x_S10.fasta.summary.txt_unique_cdr3_nt_1328 GCAAGTTATGATGGTTACTCTGACTAC 27 82 7.43305042418243e-05 ASYDGYSDY
>./x_S10.fasta.summary.txt_unique_cdr3_nt_1329 GCAAGAGATGGTAACTACTACTTTGACTAC 30 82 7.43305042418243e-05 ARDGNYYFDY
>./x_S10.fasta.summary.txt_unique_cdr3_nt_1330 GCAAGAGACTATTACTATGCTATGGACTAC 30 82 7.43305042418243e-05 ARDYYYAMDY
>./x_S10.fasta.summary.txt_unique_cdr3_nt_1331 GCAACTGGGACTCACTGGTACTTCGATGTC 30 82 7.43305042418243e-05 ATGTHWYFDV
>./x_S10.fasta.summary.txt_unique_cdr3_nt_1332 GCAAGAGTCGACAGCTCGGGCTACCCATTTGGTTAC 36 82 7.43305042418243e-05 ARVDSSGYPFGY
>./x_S10.fasta.summary.txt_unique_cdr3_nt_1333 ACTAACTGGGACTAC 15 82 7.43305042418243e-05 TNWDY
>./x_S10.fasta.summary.txt_unique_cdr3_nt_1334 GCCAGAGCCTATGATTACCTC 21 82 7.43305042418243e-05 ARAYDYL
>./x_S10.fasta.summary.txt_unique_cdr3_nt_1335 GCAAGCGGGTCTGGTAGCGGGTCAGCTTAC 30 82 7.43305042418243e-05 ASGSGSGSAY
>./x_S10.fasta.summary.txt_unique_cdr3_nt_1336 GCAAGAGATGGTAACTACCCGTTTGCTTAC 30 82 7.43305042418243e-05 ARDGNYPFAY
>./x_S10.fasta.summary.txt_unique_cdr3_nt_1337 GCTAGATTGGGGGAGTTTGCTTAC 24 82 7.43305042418243e-05 ARLGEFAY
>./x_S10.fasta.summary.txt_unique_cdr3_nt_1338 GCAGGGTTTGCTTAC 15 82 7.43305042418243e-05 AGFAY
>./x_S10.fasta.summary.txt_unique_cdr3_nt_1339 GCTATTACTACGGTAGTAGCTACGTGGTTCTTCGATGTC 39 82 7.43305042418243e-05 AITTVVATWFFDV
>./x_S10.fasta.summary.txt_unique_cdr3_nt_1340 GCAAGACGTCCCAGTTGGTACTTCGATGTC 30 82 7.43305042418243e-05 ARRPSWYFDV
>./x_S10.fasta.summary.txt_unique_cdr3_nt_1341 GCGAACTGGGCGTTTGCTTAC 21 81 7.34240346778996e-05 ANWAFAY
>./x_S10.fasta.summary.txt_unique_cdr3_nt_1342 GCAAGATACTATGATTACGATTACTATGCTATGGACTAC 39 81 7.34240346778996e-05 ARYYDYDYYAMDY
>./x_S10.fasta.summary.txt_unique_cdr3_nt_1343 GCAAGCGTCTACTATGAGCATGCTATGGACTAC 33 81 7.34240346778996e-05 ASVYYEHAMDY
>./x_S10.fasta.summary.txt_unique_cdr3_nt_1344 ACCAGGCCCTATGGGGACTAC 21 81 7.34240346778996e-05 TRPYGDY
>./x_S10.fasta.summary.txt_unique_cdr3_nt_1345 ACCAGAACTGGGACAGGGGCCTGGTTTGCTTAC 33 81 7.34240346778996e-05 TRTGTGAWFAY
>./x_S10.fasta.summary.txt_unique_cdr3_nt_1346 GCAAGATTAGGAGGTAACTATTACTATGCTATGGACTAC 39 81 7.34240346778996e-05 ARLGGNYYYAMDY
>./x_S10.fasta.summary.txt_unique_cdr3_nt_1347 GCTAGATTTGACTAC 15 81 7.34240346778996e-05 ARFDY
>./x_S10.fasta.summary.txt_unique_cdr3_nt_1348 GCCAGAGAACCTCTACTACCCTACTTTGACTAC 33 81 7.34240346778996e-05 AREPLLPYFDY
>./x_S10.fasta.summary.txt_unique_cdr3_nt_1349 GCAAGATTTTACGACGGAGACTACTTTGACTAC 33 81 7.34240346778996e-05 ARFYDGDYFDY
>./x_S10.fasta.summary.txt_unique_cdr3_nt_1350 GTAAGAGATCTTGGAGGTAACTACTGGTACTTCGATGTC 39 81 7.34240346778996e-05 VRDLGGNYWYFDV
>./x_S10.fasta.summary.txt_unique_cdr3_nt_1351 GCCAAACATGTCGGTAGTCCCTGGTACTTCGATGTC 36 81 7.34240346778996e-05 AKHVGSPWYFDV
>./x_S10.fasta.summary.txt_unique_cdr3_nt_1352 GCCCAATATGGTAACTACTTTGCTTAC 27 81 7.34240346778996e-05 AQYGNYFAY
>./x_S10.fasta.summary.txt_unique_cdr3_nt_1353 GCAAGACCTAACTGGGACTGGTACTTCGATGTC 33 81 7.34240346778996e-05 ARPNWDWYFDV
>./x_S10.fasta.summary.txt_unique_cdr3_nt_1354 GCTAGAGGGGAGGCCCCCTACTTTGACTAC 30 81 7.34240346778996e-05 ARGEAPYFDY
>./x_S10.fasta.summary.txt_unique_cdr3_nt_1355 GCAAGACAATGGACTACGGTAGTAGCTACGGATTACTATGCTATGGACTAC 51 80 7.2517565113975e-05 ARQWTTVVATDYYAMDY
>./x_S10.fasta.summary.txt_unique_cdr3_nt_1356 GCTAGAAGGACTCCGGTGAGCTATTACTATGCTATGGACTAC 42 80 7.2517565113975e-05 ARRTPVSYYYAMDY
>./x_S10.fasta.summary.txt_unique_cdr3_nt_1357 GCAAGCAGGTTTGCTTAC 18 80 7.2517565113975e-05 ASRFAY
>./x_S10.fasta.summary.txt_unique_cdr3_nt_1358 GCAAGAACTGGGACGTACTACTTTGACTAC 30 80 7.2517565113975e-05 ARTGTYYFDY
>./x_S10.fasta.summary.txt_unique_cdr3_nt_1359 GCAGGAGGGACCTACCCTCCCCTTGCTTAC 30 80 7.2517565113975e-05 AGGTYPPLAY
>./x_S10.fasta.summary.txt_unique_cdr3_nt_1360 GCATACGGTAGTAGCTACTTTGACTAC 27 80 7.2517565113975e-05 AYGSSYFDY
>./x_S10.fasta.summary.txt_unique_cdr3_nt_1361 GCAAGATCCGAACTGGGGGCGATTGACTAC 30 80 7.2517565113975e-05 ARSELGAIDY
>./x_S10.fasta.summary.txt_unique_cdr3_nt_1362 GCAAGAATAAGGGACTATGGTTATAAAGTTTACTGGTACTTCGATGTC 48 80 7.2517565113975e-05 ARIRDYGYKVYWYFDV
>./x_S10.fasta.summary.txt_unique_cdr3_nt_1363 GCAAGAAACTGGTACTTCGATGTC 24 80 7.2517565113975e-05 ARNWYFDV
>./x_S10.fasta.summary.txt_unique_cdr3_nt_1364 GCAAGATCCAACTGGGACTGGTACTTCGATGTC 33 80 7.2517565113975e-05 ARSNWDWYFDV
>./x_S10.fasta.summary.txt_unique_cdr3_nt_1365 GCAAGAGAGGATACTGGTTACTACGGTAGTAGCTACTGGTACTTCGATGTC 51 80 7.2517565113975e-05 AREDTGYYGSSYWYFDV
>./x_S10.fasta.summary.txt_unique_cdr3_nt_1366 GCAAGAGCTAACTGGGACTAC 21 80 7.2517565113975e-05 ARANWDY
>./x_S10.fasta.summary.txt_unique_cdr3_nt_1367 GCAAGAGATAGGTCCTTTGCTTAC 24 80 7.2517565113975e-05 ARDRSFAY
>./x_S10.fasta.summary.txt_unique_cdr3_nt_1368 GCAAGCTACTATGGTAACTACTACTTTGACTAC 33 80 7.2517565113975e-05 ASYYGNYYFDY
>./x_S10.fasta.summary.txt_unique_cdr3_nt_1369 GCAAGATCAGGTTTATGGTCCCCTTATTACTATGCTATGGACTAC 45 80 7.2517565113975e-05 ARSGLWSPYYYAMDY
>./x_S10.fasta.summary.txt_unique_cdr3_nt_1370 GCAAGACACTGGGACGCTTAC 21 80 7.2517565113975e-05 ARHWDAY
>./x_S10.fasta.summary.txt_unique_cdr3_nt_1371 TACTACGGCTACGCTATGGACTAC 24 80 7.2517565113975e-05 YYGYAMDY
>./x_S10.fasta.summary.txt_unique_cdr3_nt_1372 AATGCAGCTACGGCTACGAATGCTATGGACTAC 33 80 7.2517565113975e-05 NAATATNAMDY
>./x_S10.fasta.summary.txt_unique_cdr3_nt_1373 GCAAGAATTAGGGCGTGGGCTATGGACTAC 30 80 7.2517565113975e-05 ARIRAWAMDY
>./x_S10.fasta.summary.txt_unique_cdr3_nt_1374 GCTAGATCGAGACCTTACTATGCTATGGACTAC 33 80 7.2517565113975e-05 ARSRPYYAMDY
>./x_S10.fasta.summary.txt_unique_cdr3_nt_1375 GCAAGAGCCTACTATGGTAACTTCGGGGCTTAC 33 80 7.2517565113975e-05 ARAYYGNFGAY
>./x_S10.fasta.summary.txt_unique_cdr3_nt_1376 GCAAGAGAGGATTACGACGGTGCTTAC 27 80 7.2517565113975e-05 AREDYDGAY
>./x_S10.fasta.summary.txt_unique_cdr3_nt_1377 AACCGCGACGCCTACTATGGTAACTACTTTGACTAC 36 80 7.2517565113975e-05 NRDAYYGNYFDY
>./x_S10.fasta.summary.txt_unique_cdr3_nt_1378 GCAAGAGACTGGGATCACTGGTACTTCGATGTC 33 79 7.16110955500503e-05 ARDWDHWYFDV
>./x_S10.fasta.summary.txt_unique_cdr3_nt_1379 ACAAGATGGTATTACTATGCTATGGACTAC 30 79 7.16110955500503e-05 TRWYYYAMDY
>./x_S10.fasta.summary.txt_unique_cdr3_nt_1380 GCAAGAGGGACTACGGTAGTCTTTGACTAC 30 79 7.16110955500503e-05 ARGTTVVFDY
>./x_S10.fasta.summary.txt_unique_cdr3_nt_1381 GCAAGAAAGGGGAGTTCATTACTCTTGTACTACTTTGACTAC 42 79 7.16110955500503e-05 ARKGSSLLLYYFDY
>./x_S10.fasta.summary.txt_unique_cdr3_nt_1382 GCCAAAGGGGGGATCTATGATGGTTACTGGTACTTCGATGTC 42 79 7.16110955500503e-05 AKGGIYDGYWYFDV
>./x_S10.fasta.summary.txt_unique_cdr3_nt_1383 GCTAGAAATGGTAACTACCGTATGGACTAC 30 79 7.16110955500503e-05 ARNGNYRMDY
>./x_S10.fasta.summary.txt_unique_cdr3_nt_1384 ACAAGACATGGTAAACGGTACTATGCTATGGACTAC 36 79 7.16110955500503e-05 TRHGKRYYAMDY
>./x_S10.fasta.summary.txt_unique_cdr3_nt_1385 GCAAGAGGAGCTAACTGGTGCGTTGACTAC 30 79 7.16110955500503e-05 ARGANWCVDY
>./x_S10.fasta.summary.txt_unique_cdr3_nt_1386 GCAAGACGGTTTGCTTAC 18 79 7.16110955500503e-05 ARRFAY
>./x_S10.fasta.summary.txt_unique_cdr3_nt_1387 GCAAGACACGATAACTGGGATCTCTATGCTATGGACTAC 39 79 7.16110955500503e-05 ARHDNWDLYAMDY
>./x_S10.fasta.summary.txt_unique_cdr3_nt_1388 GCAAGATATGATGGTTACTACTATGCTATGGACTAC 36 79 7.16110955500503e-05 ARYDGYYYAMDY
>./x_S10.fasta.summary.txt_unique_cdr3_nt_1389 GCAAGATACTACGGTAGTAGCTACTATGCTATGGACTAC 39 79 7.16110955500503e-05 ARYYGSSYYAMDY
>./x_S10.fasta.summary.txt_unique_cdr3_nt_1390 GCCAGACGGCTACACTATGCTATGGACTAC 30 79 7.16110955500503e-05 ARRLHYAMDY
>./x_S10.fasta.summary.txt_unique_cdr3_nt_1391 GCAAGATTTTACTACGGTAGTAGCTTTGACTAC 33 79 7.16110955500503e-05 ARFYYGSSFDY
>./x_S10.fasta.summary.txt_unique_cdr3_nt_1392 GCAAGAAACTATGATTACGACGAGGTTGCTTAC 33 79 7.16110955500503e-05 ARNYDYDEVAY
>./x_S10.fasta.summary.txt_unique_cdr3_nt_1393 GCAAACTATGGTAACTACTTCGATGTC 27 79 7.16110955500503e-05 ANYGNYFDV
>./x_S10.fasta.summary.txt_unique_cdr3_nt_1394 GCAAGAGGGGGTAACTACGGTTACTATGCTATGGACTAC 39 79 7.16110955500503e-05 ARGGNYGYYAMDY
>./x_S10.fasta.summary.txt_unique_cdr3_nt_1395 ACCAACTGGGACTACTGGTACTTCGATGTC 30 79 7.16110955500503e-05 TNWDYWYFDV
>./x_S10.fasta.summary.txt_unique_cdr3_nt_1396 GCTACTATGATTACGTTTGCTTAC 24 78 7.07046259861256e-05 ATMITFAY
>./x_S10.fasta.summary.txt_unique_cdr3_nt_1397 GCTAGACTGGGAGACTAC 18 78 7.07046259861256e-05 ARLGDY
>./x_S10.fasta.summary.txt_unique_cdr3_nt_1398 GTGAGACCTCTGGGGGCTATGGACTAC 27 78 7.07046259861256e-05 VRPLGAMDY
>./x_S10.fasta.summary.txt_unique_cdr3_nt_1399 GCAGGAAATTACGACTTTGACTAC 24 78 7.07046259861256e-05 AGNYDFDY
>./x_S10.fasta.summary.txt_unique_cdr3_nt_1400 GTGAGACAATATGGTAAGGAGGCTATGGACTAC 33 78 7.07046259861256e-05 VRQYGKEAMDY
>./x_S10.fasta.summary.txt_unique_cdr3_nt_1401 GCTAGGACTAGGTATAGGTACGACGGGTATGCTATGGACTAC 42 78 7.07046259861256e-05 ARTRYRYDGYAMDY
>./x_S10.fasta.summary.txt_unique_cdr3_nt_1402 GCCAGAAATTCTATTACTCCGGTCTGGTACTTCGATGTC 39 78 7.07046259861256e-05 ARNSITPVWYFDV
>./x_S10.fasta.summary.txt_unique_cdr3_nt_1403 GCAAGACGAGGGTATGGTAACTACGCCTGGTACTTCGATGTC 42 78 7.07046259861256e-05 ARRGYGNYAWYFDV
>./x_S10.fasta.summary.txt_unique_cdr3_nt_1404 GCAAGAGATGCCCTCTACCCGACGGAGGGCTTTGACTAC 39 78 7.07046259861256e-05 ARDALYPTEGFDY
>./x_S10.fasta.summary.txt_unique_cdr3_nt_1405 GCAAGATTCTATGATGGTTACCACTGGTACTTCGATGTC 39 78 7.07046259861256e-05 ARFYDGYHWYFDV
>./x_S10.fasta.summary.txt_unique_cdr3_nt_1406 GCAAGGTATGGTAACTATGCTATGGACTAC 30 78 7.07046259861256e-05 ARYGNYAMDY
>./x_S10.fasta.summary.txt_unique_cdr3_nt_1407 ACAAGATGGGGATCC 15 78 7.07046259861256e-05 TRWGS
>./x_S10.fasta.summary.txt_unique_cdr3_nt_1408 GCTAGATGGTATGGTAACTACGTAGGATTTGCTTAC 36 78 7.07046259861256e-05 ARWYGNYVGFAY
>./x_S10.fasta.summary.txt_unique_cdr3_nt_1409 GCAAGATGGGATGGTTACTACAACTAC 27 78 7.07046259861256e-05 ARWDGYYNY
>./x_S10.fasta.summary.txt_unique_cdr3_nt_1410 GCAAGGGCCGGAGGCGCTTAC 21 78 7.07046259861256e-05 ARAGGAY
>./x_S10.fasta.summary.txt_unique_cdr3_nt_1411 GCAACGGGGTACTATGATTACGATGGAGGGCCGATGGACTAC 42 78 7.07046259861256e-05 ATGYYDYDGGPMDY
>./x_S10.fasta.summary.txt_unique_cdr3_nt_1412 GGAAGGTCAAACTTTTACTATGCTATGGACTAC 33 78 7.07046259861256e-05 GRSNFYYAMDY
>./x_S10.fasta.summary.txt_unique_cdr3_nt_1413 AGCTTCTATGCTATGGACTAC 21 78 7.07046259861256e-05 SFYAMDY
>./x_S10.fasta.summary.txt_unique_cdr3_nt_1414 GCAAGAGGTTACGACTGGTACTTCGATGTC 30 78 7.07046259861256e-05 ARGYDWYFDV
>./x_S10.fasta.summary.txt_unique_cdr3_nt_1415 GCTAGCTCGGGCTATGCTATGGACTAC 27 78 7.07046259861256e-05 ASSGYAMDY
>./x_S10.fasta.summary.txt_unique_cdr3_nt_1416 AATGCATGGGGTGCTATGGACTAC 24 78 7.07046259861256e-05 NAWGAMDY
>./x_S10.fasta.summary.txt_unique_cdr3_nt_1417 GCAAGAAAGTATGGTAACTACTACTTTGACTAC 33 78 7.07046259861256e-05 ARKYGNYYFDY
>./x_S10.fasta.summary.txt_unique_cdr3_nt_1418 GCAAGATCGGGGGATGGTTACCCCTACTACTTTGACTAC 39 78 7.07046259861256e-05 ARSGDGYPYYFDY
>./x_S10.fasta.summary.txt_unique_cdr3_nt_1419 GCTAGATATGGGGGGGACTAC 21 78 7.07046259861256e-05 ARYGGDY
>./x_S10.fasta.summary.txt_unique_cdr3_nt_1420 GCAAGATATGGTAACTACTTTGACTAC 27 78 7.07046259861256e-05 ARYGNYFDY
>./x_S10.fasta.summary.txt_unique_cdr3_nt_1421 GCAAGAGACTATGATCGGACGTTTGCTTAC 30 78 7.07046259861256e-05 ARDYDRTFAY
>./x_S10.fasta.summary.txt_unique_cdr3_nt_1422 GCTGGGACTGCTTAC 15 77 6.97981564222009e-05 AGTAY
>./x_S10.fasta.summary.txt_unique_cdr3_nt_1423 GCAAGCGGCTCGGGCTACGTTTATGCTTAC 30 77 6.97981564222009e-05 ASGSGYVYAY
>./x_S10.fasta.summary.txt_unique_cdr3_nt_1424 GCCAGAGATCGGGGTGCTATGGACTAC 27 77 6.97981564222009e-05 ARDRGAMDY
>./x_S10.fasta.summary.txt_unique_cdr3_nt_1425 GCAAGACATGGTTACTATGCTATGGACTAC 30 77 6.97981564222009e-05 ARHGYYAMDY
>./x_S10.fasta.summary.txt_unique_cdr3_nt_1426 GCAAGATTTATTTATTACTACGGTAGTAGCTACTACTTTGACTAC 45 77 6.97981564222009e-05 ARFIYYYGSSYYFDY
>./x_S10.fasta.summary.txt_unique_cdr3_nt_1427 ACAAGAGAGAGTTATGGTAACTACGGGGAGTACTTCGATGTC 42 77 6.97981564222009e-05 TRESYGNYGEYFDV
>./x_S10.fasta.summary.txt_unique_cdr3_nt_1428 GCAAGACAGAATTATTACTACGGTAGTAGCTACGATTACTATGCTATGGACTAC 54 77 6.97981564222009e-05 ARQNYYYGSSYDYYAMDY
>./x_S10.fasta.summary.txt_unique_cdr3_nt_1429 AATAGGGATTACTACGGTAGTAGCTACCTTGACTAC 36 77 6.97981564222009e-05 NRDYYGSSYLDY
>./x_S10.fasta.summary.txt_unique_cdr3_nt_1430 GCAAGAAAATGGTTAACCCTTTACTATGCTATGGACTAC 39 77 6.97981564222009e-05 ARKWLTLYYAMDY
>./x_S10.fasta.summary.txt_unique_cdr3_nt_1431 GCAAGAGATGCCTGGTTTGCTTAC 24 77 6.97981564222009e-05 ARDAWFAY
>./x_S10.fasta.summary.txt_unique_cdr3_nt_1432 GCAAGAGATTACTACGGTAGTAGCTTTGACTAC 33 77 6.97981564222009e-05 ARDYYGSSFDY
>./x_S10.fasta.summary.txt_unique_cdr3_nt_1433 GCTAGATGGAATGCCAAGGGGGGGTTTGCTTAC 33 77 6.97981564222009e-05 ARWNAKGGFAY
>./x_S10.fasta.summary.txt_unique_cdr3_nt_1434 GCAAGATGGGGGTTTGCTTAC 21 77 6.97981564222009e-05 ARWGFAY
>./x_S10.fasta.summary.txt_unique_cdr3_nt_1435 GCCAGAACTGGGGGTGCTTAC 21 77 6.97981564222009e-05 ARTGGAY
>./x_S10.fasta.summary.txt_unique_cdr3_nt_1436 GCAAGCCCTATTACTACGGTAGTAGCCGTTGACTGC 36 77 6.97981564222009e-05 ASPITTVVAVDC
>./x_S10.fasta.summary.txt_unique_cdr3_nt_1437 GCAAGACAGTATGGTAACTACTACTTTGACTAC 33 77 6.97981564222009e-05 ARQYGNYYFDY
>./x_S10.fasta.summary.txt_unique_cdr3_nt_1438 GCAAGGAACTCCTGGTACTTCGATGTC 27 77 6.97981564222009e-05 ARNSWYFDV
>./x_S10.fasta.summary.txt_unique_cdr3_nt_1439 GCAAGGTACGACTGGTACTTCGATGTC 27 77 6.97981564222009e-05 ARYDWYFDV
>./x_S10.fasta.summary.txt_unique_cdr3_nt_1440 GCCAGAGGGGGCTTTGACTAC 21 77 6.97981564222009e-05 ARGGFDY
>./x_S10.fasta.summary.txt_unique_cdr3_nt_1441 GCTAGTAACGGTAACGTCTATGCTATGGACTAC 33 77 6.97981564222009e-05 ASNGNVYAMDY
>./x_S10.fasta.summary.txt_unique_cdr3_nt_1442 GCCAGACATTGGTATGCTATGGACTAC 27 77 6.97981564222009e-05 ARHWYAMDY
>./x_S10.fasta.summary.txt_unique_cdr3_nt_1443 GCAAGACACTATGGTAACTACAGGTACTTCGATGTC 36 77 6.97981564222009e-05 ARHYGNYRYFDV
>./x_S10.fasta.summary.txt_unique_cdr3_nt_1444 GCAAGAGGGGACTATAGGTACGACGACTACTTTGACTAC 39 76 6.88916868582762e-05 ARGDYRYDDYFDY
>./x_S10.fasta.summary.txt_unique_cdr3_nt_1445 GCAACCTACTATGGTAACTACGGGTTTGCTTAC 33 76 6.88916868582762e-05 ATYYGNYGFAY
>./x_S10.fasta.summary.txt_unique_cdr3_nt_1446 GCTACTGGGACGTACTTCGATGTC 24 76 6.88916868582762e-05 ATGTYFDV
>./x_S10.fasta.summary.txt_unique_cdr3_nt_1447 GTGAGACAGAAGTATGATTACTATGCTATGGACTAC 36 76 6.88916868582762e-05 VRQKYDYYAMDY
>./x_S10.fasta.summary.txt_unique_cdr3_nt_1448 GCTTATGGTTACGGCTTTGCTTAC 24 76 6.88916868582762e-05 AYGYGFAY
>./x_S10.fasta.summary.txt_unique_cdr3_nt_1449 GCTAGAAAGCTAACTGGGACTGGTTACTATGCTATGGACTAC 42 76 6.88916868582762e-05 ARKLTGTGYYAMDY
>./x_S10.fasta.summary.txt_unique_cdr3_nt_1450 GCAAGAAGGGGGGCCTATGGTAACTACTATGCTATGGACTAC 42 76 6.88916868582762e-05 ARRGAYGNYYAMDY
>./x_S10.fasta.summary.txt_unique_cdr3_nt_1451 GCTAGAGGCTATGGTAACTACTACTATGCTATGGACTAC 39 76 6.88916868582762e-05 ARGYGNYYYAMDY
>./x_S10.fasta.summary.txt_unique_cdr3_nt_1452 GCAAGACTTGCTTAC 15 76 6.88916868582762e-05 ARLAY
>./x_S10.fasta.summary.txt_unique_cdr3_nt_1453 GCAAGAAAGGAGGCCTGGTTTGCTTAC 27 76 6.88916868582762e-05 ARKEAWFAY
>./x_S10.fasta.summary.txt_unique_cdr3_nt_1454 GCCAGAAACTATAGGTACTTTGACTAC 27 76 6.88916868582762e-05 ARNYRYFDY
>./x_S10.fasta.summary.txt_unique_cdr3_nt_1455 GCAAGAGAGTATGGTAACTACCTGTACTACTTTGACTAC 39 76 6.88916868582762e-05 AREYGNYLYYFDY
>./x_S10.fasta.summary.txt_unique_cdr3_nt_1456 GCAAGACGAACTTTTAACTACTACTTTGACTAC 33 76 6.88916868582762e-05 ARRTFNYYFDY
>./x_S10.fasta.summary.txt_unique_cdr3_nt_1457 GCAAGATCAGAGAGGGTGTACTACTTTGACTAC 33 76 6.88916868582762e-05 ARSERVYYFDY
>./x_S10.fasta.summary.txt_unique_cdr3_nt_1458 GCCAGAGAGAACGGTAGTAGGTACTTCGATGTC 33 76 6.88916868582762e-05 ARENGSRYFDV
>./x_S10.fasta.summary.txt_unique_cdr3_nt_1459 GCAAGAGTCTCGTTTGCTTAC 21 76 6.88916868582762e-05 ARVSFAY
>./x_S10.fasta.summary.txt_unique_cdr3_nt_1460 GCCAGAGATCGGGGGGCGATGGACTGC 27 76 6.88916868582762e-05 ARDRGAMDC
>./x_S10.fasta.summary.txt_unique_cdr3_nt_1461 GCAAGAGATGCCTGGGACTGGTACTTCGATGTC 33 76 6.88916868582762e-05 ARDAWDWYFDV
>./x_S10.fasta.summary.txt_unique_cdr3_nt_1462 GCCCGTAGACAGCTCGGGAGGGAC 24 76 6.88916868582762e-05 ARRQLGRD
>./x_S10.fasta.summary.txt_unique_cdr3_nt_1463 AACTGGGACTAC 12 76 6.88916868582762e-05 NWDY
>./x_S10.fasta.summary.txt_unique_cdr3_nt_1464 GCAAGTTGGATTACGGGTGACTAC 24 76 6.88916868582762e-05 ASWITGDY
>./x_S10.fasta.summary.txt_unique_cdr3_nt_1465 GCAAGATGGGACTACTTTGACTAC 24 76 6.88916868582762e-05 ARWDYFDY
>./x_S10.fasta.summary.txt_unique_cdr3_nt_1466 GCTAGCTATGGTAACTACGCTATGGACTAC 30 76 6.88916868582762e-05 ASYGNYAMDY
>./x_S10.fasta.summary.txt_unique_cdr3_nt_1467 GCCAGAGCTAACTTTGACTAC 21 75 6.79852172943515e-05 ARANFDY
>./x_S10.fasta.summary.txt_unique_cdr3_nt_1468 GCTAGAAGGGAACTCCCTACCTACTGGTACTTCGATGTC 39 75 6.79852172943515e-05 ARRELPTYWYFDV
>./x_S10.fasta.summary.txt_unique_cdr3_nt_1469 GCAAGAGATGGTAACTACGCCTGGTTTGCTTAC 33 75 6.79852172943515e-05 ARDGNYAWFAY
>./x_S10.fasta.summary.txt_unique_cdr3_nt_1470 GCCAAACAGGGTAACTACTGGTACTTCGATGTC 33 75 6.79852172943515e-05 AKQGNYWYFDV
>./x_S10.fasta.summary.txt_unique_cdr3_nt_1471 GCTAACTGGGGGTTTGCTTAC 21 75 6.79852172943515e-05 ANWGFAY
>./x_S10.fasta.summary.txt_unique_cdr3_nt_1472 GCAAGAGATGACTATGTTAACTACCACTATGCTATGGACTAC 42 75 6.79852172943515e-05 ARDDYVNYHYAMDY
>./x_S10.fasta.summary.txt_unique_cdr3_nt_1473 GCAAGAGGTGGGTTTGCTTAC 21 75 6.79852172943515e-05 ARGGFAY
>./x_S10.fasta.summary.txt_unique_cdr3_nt_1474 GCAAGCTACTATGGTAACTACTGGTACTTCGATGTC 36 75 6.79852172943515e-05 ASYYGNYWYFDV
>./x_S10.fasta.summary.txt_unique_cdr3_nt_1475 ACAAGAATTGACCAGTATGGTAACTACTTCGATGTC 36 75 6.79852172943515e-05 TRIDQYGNYFDV
>./x_S10.fasta.summary.txt_unique_cdr3_nt_1476 GCAAGAACTGGGATCGCTATGGACTAC 27 75 6.79852172943515e-05 ARTGIAMDY
>./x_S10.fasta.summary.txt_unique_cdr3_nt_1477 GCTATAACTGGGACGGTGGACGGGGACGGCTACTACTTTGACTAC 45 75 6.79852172943515e-05 AITGTVDGDGYYFDY
>./x_S10.fasta.summary.txt_unique_cdr3_nt_1478 GCAAGAGATAACTATGCTATGGACTAC 27 75 6.79852172943515e-05 ARDNYAMDY
>./x_S10.fasta.summary.txt_unique_cdr3_nt_1479 GCCAGATATGATTACGCCTGGTTTGCTTAC 30 75 6.79852172943515e-05 ARYDYAWFAY
>./x_S10.fasta.summary.txt_unique_cdr3_nt_1480 GCAAGAAGTACCATCTACTTCTACTTTGACTAC 33 75 6.79852172943515e-05 ARSTIYFYFDY
>./x_S10.fasta.summary.txt_unique_cdr3_nt_1481 GCAAGTCGCCTTGCTTAC 18 75 6.79852172943515e-05 ASRLAY
>./x_S10.fasta.summary.txt_unique_cdr3_nt_1482 GCCACTCTCTACTATGGTAACTTCTATTACTATGCTATGGACTAC 45 75 6.79852172943515e-05 ATLYYGNFYYYAMDY
>./x_S10.fasta.summary.txt_unique_cdr3_nt_1483 GCCAGAGATGGGGGTAACTACTATGCTATGGACTAC 36 75 6.79852172943515e-05 ARDGGNYYAMDY
>./x_S10.fasta.summary.txt_unique_cdr3_nt_1484 GCCAAACATTTCCAAGGATATGCTATGGACTAC 33 75 6.79852172943515e-05 AKHFQGYAMDY
>./x_S10.fasta.summary.txt_unique_cdr3_nt_1485 GCTAAACTGGGTGCTTAC 18 75 6.79852172943515e-05 AKLGAY
>./x_S10.fasta.summary.txt_unique_cdr3_nt_1486 GCAAGATACTATAGGTACGACGGAGGGTATGCTATGGACTAC 42 75 6.79852172943515e-05 ARYYRYDGGYAMDY
>./x_S10.fasta.summary.txt_unique_cdr3_nt_1487 GCAAGCGGACGGTTACGACGGGACTAC 27 75 6.79852172943515e-05 ASGRLRRDY
>./x_S10.fasta.summary.txt_unique_cdr3_nt_1488 GCAAGAGGGAGACTACCTAACTACTTTGACTAC 33 74 6.70787477304268e-05 ARGRLPNYFDY
>./x_S10.fasta.summary.txt_unique_cdr3_nt_1489 GCAAGATTAGGTACGGCTACGTACTTCGATGTC 33 74 6.70787477304268e-05 ARLGTATYFDV
>./x_S10.fasta.summary.txt_unique_cdr3_nt_1490 GCAAGATACTACGGTAGTAGCTATGCTATGGACTAC 36 74 6.70787477304268e-05 ARYYGSSYAMDY
>./x_S10.fasta.summary.txt_unique_cdr3_nt_1491 GCAAGAGACGGTAGTAGCCCTTACTACTTTGACTAC 36 74 6.70787477304268e-05 ARDGSSPYYFDY
>./x_S10.fasta.summary.txt_unique_cdr3_nt_1492 GCAAGAAGTGGTTACGACTAC 21 74 6.70787477304268e-05 ARSGYDY
>./x_S10.fasta.summary.txt_unique_cdr3_nt_1493 GCAAGATCGGCCCTGGGCTTTGACTAC 27 74 6.70787477304268e-05 ARSALGFDY
>./x_S10.fasta.summary.txt_unique_cdr3_nt_1494 GCAAGAAACTGGGAAGGGTTTGCTTAC 27 74 6.70787477304268e-05 ARNWEGFAY
>./x_S10.fasta.summary.txt_unique_cdr3_nt_1495 ACAAGATCGGATGGTAATTTTGCCTGGTTTGCTTAC 36 74 6.70787477304268e-05 TRSDGNFAWFAY
>./x_S10.fasta.summary.txt_unique_cdr3_nt_1496 GCAAGATACTTCGATGTC 18 74 6.70787477304268e-05 ARYFDV
>./x_S10.fasta.summary.txt_unique_cdr3_nt_1497 GCCGAAGCTAACTGGGACTACTTTGACTAC 30 74 6.70787477304268e-05 AEANWDYFDY
>./x_S10.fasta.summary.txt_unique_cdr3_nt_1498 GCAAGAGACGGAAGTGATGGTTACCCCTATGCTATGGACTAC 42 74 6.70787477304268e-05 ARDGSDGYPYAMDY
>./x_S10.fasta.summary.txt_unique_cdr3_nt_1499 TCAATCTACTTTGATTACGAGAGGTTTGCGTAC 33 74 6.70787477304268e-05 SIYFDYERFAY
>./x_S10.fasta.summary.txt_unique_cdr3_nt_1500 GCAAGAGCTACCTGGGACTGGTTTGCTTAC 30 74 6.70787477304268e-05 ARATWDWFAY
>./x_S10.fasta.summary.txt_unique_cdr3_nt_1501 GCAAGAGACCTCCCTAACTGGGACGGGACGTCCTGGTTTGCTTAC 45 74 6.70787477304268e-05 ARDLPNWDGTSWFAY
>./x_S10.fasta.summary.txt_unique_cdr3_nt_1502 GGCAAGAGAGGGCTATTGGGTTACGACAGCTACTTTGACTAC 42 74 6.70787477304268e-05 GKRGLLGYDSYFDY
>./x_S10.fasta.summary.txt_unique_cdr3_nt_1503 GCAAGATTCTACTATGGTGACTACGCTATGGACTAC 36 74 6.70787477304268e-05 ARFYYGDYAMDY
>./x_S10.fasta.summary.txt_unique_cdr3_nt_1504 GCAAGGGGGCGAGCTATGGACTAC 24 74 6.70787477304268e-05 ARGRAMDY
>./x_S10.fasta.summary.txt_unique_cdr3_nt_1505 GCAAATAGGTTTGCTTAC 18 74 6.70787477304268e-05 ANRFAY
>./x_S10.fasta.summary.txt_unique_cdr3_nt_1506 ACAAGGAAGGACTGGGACCTTGCTTAC 27 74 6.70787477304268e-05 TRKDWDLAY
>./x_S10.fasta.summary.txt_unique_cdr3_nt_1507 GCCAGAGGAGACTACTTTGACTAC 24 74 6.70787477304268e-05 ARGDYFDY
>./x_S10.fasta.summary.txt_unique_cdr3_nt_1508 GCAAGAAAGGGACTGGGTGCCTGGTTTGCTTAC 33 73 6.61722781665021e-05 ARKGLGAWFAY
>./x_S10.fasta.summary.txt_unique_cdr3_nt_1509 GCAACCCACTATGATCTAGACTAC 24 73 6.61722781665021e-05 ATHYDLDY
>./x_S10.fasta.summary.txt_unique_cdr3_nt_1510 GCTAGAGAGTATGGTAACTACTGGTACTTCGATGTC 36 73 6.61722781665021e-05 AREYGNYWYFDV
>./x_S10.fasta.summary.txt_unique_cdr3_nt_1511 GCAAGAGATGGGGCTTAC 18 73 6.61722781665021e-05 ARDGAY
>./x_S10.fasta.summary.txt_unique_cdr3_nt_1512 GCAAGATATTACTACGGTAGTAGCGCTATGGACTAC 36 73 6.61722781665021e-05 ARYYYGSSAMDY
>./x_S10.fasta.summary.txt_unique_cdr3_nt_1513 GCAAGGGTTTTTGCTTAC 18 73 6.61722781665021e-05 ARVFAY
>./x_S10.fasta.summary.txt_unique_cdr3_nt_1514 GCCAGAGATCTGGGATTTGCTTAC 24 73 6.61722781665021e-05 ARDLGFAY
>./x_S10.fasta.summary.txt_unique_cdr3_nt_1515 GCCAGAGATCGAGCTTAC 18 73 6.61722781665021e-05 ARDRAY
>./x_S10.fasta.summary.txt_unique_cdr3_nt_1516 GCAAGATCGGCTAACTGGGGGTTCATATATTACTATGCTATGGACTAC 48 73 6.61722781665021e-05 ARSANWGFIYYYAMDY
>./x_S10.fasta.summary.txt_unique_cdr3_nt_1517 GCCGGACTAGGACCCCGGGGTATGGACTAC 30 73 6.61722781665021e-05 AGLGPRGMDY
>./x_S10.fasta.summary.txt_unique_cdr3_nt_1518 GCCAGAGGGGACTACTTTGACTAC 24 73 6.61722781665021e-05 ARGDYFDY
>./x_S10.fasta.summary.txt_unique_cdr3_nt_1519 GCAAGAGAGGGTAACTGGTACTTCGATGTC 30 73 6.61722781665021e-05 AREGNWYFDV
>./x_S10.fasta.summary.txt_unique_cdr3_nt_1520 GTGAGACAGCTGGACTTTGACTAC 24 73 6.61722781665021e-05 VRQLDFDY
>./x_S10.fasta.summary.txt_unique_cdr3_nt_1521 GCTAGACTGGGGTTTGCTTAC 21 73 6.61722781665021e-05 ARLGFAY
>./x_S10.fasta.summary.txt_unique_cdr3_nt_1522 GCAAGATCGAACTATGGTAACTACAATGCTATGGACTAC 39 73 6.61722781665021e-05 ARSNYGNYNAMDY
>./x_S10.fasta.summary.txt_unique_cdr3_nt_1523 GCCAGACATGAGAGAGGGGGTTATGCTATGGACTAC 36 73 6.61722781665021e-05 ARHERGGYAMDY
>./x_S10.fasta.summary.txt_unique_cdr3_nt_1524 GCGTTTGATTACCGGTTTGCTTAC 24 73 6.61722781665021e-05 AFDYRFAY
>./x_S10.fasta.summary.txt_unique_cdr3_nt_1525 GCAAGGGGTAACTGCGACTAC 21 73 6.61722781665021e-05 ARGNCDY
>./x_S10.fasta.summary.txt_unique_cdr3_nt_1526 GCTGATGGTTACTTTGACTAC 21 73 6.61722781665021e-05 ADGYFDY
>./x_S10.fasta.summary.txt_unique_cdr3_nt_1527 GCAAGAGCCTACGGTAGTAGCTACGGGTTTGCTTAC 36 73 6.61722781665021e-05 ARAYGSSYGFAY
>./x_S10.fasta.summary.txt_unique_cdr3_nt_1528 GCAAGAGATCAGATCCGCTACTTTGACTAC 30 73 6.61722781665021e-05 ARDQIRYFDY
>./x_S10.fasta.summary.txt_unique_cdr3_nt_1529 GCAAGAAAACCTGATTACGACTGGTTTGCTTAC 33 73 6.61722781665021e-05 ARKPDYDWFAY
>./x_S10.fasta.summary.txt_unique_cdr3_nt_1530 ACAAGATGGGGCTACTACGGCTACTATGCTATGGACTAC 39 73 6.61722781665021e-05 TRWGYYGYYAMDY
>./x_S10.fasta.summary.txt_unique_cdr3_nt_1531 GCAAGGAATGATGGCTTTGACTAC 24 73 6.61722781665021e-05 ARNDGFDY
>./x_S10.fasta.summary.txt_unique_cdr3_nt_1532 GCAAGAGATTACTACTTTGACTAC 24 73 6.61722781665021e-05 ARDYYFDY
>./x_S10.fasta.summary.txt_unique_cdr3_nt_1533 GCAAGAGACCGGAACTGGTTTGCTTAC 27 73 6.61722781665021e-05 ARDRNWFAY
>./x_S10.fasta.summary.txt_unique_cdr3_nt_1534 GCAAGGGCCGGCTGGGCCCACTATGCTATGGACTAC 36 73 6.61722781665021e-05 ARAGWAHYAMDY
>./x_S10.fasta.summary.txt_unique_cdr3_nt_1535 GCAAGAAAGGATTACGACGTTTCTCCGTTTGCTTAC 36 73 6.61722781665021e-05 ARKDYDVSPFAY
>./x_S10.fasta.summary.txt_unique_cdr3_nt_1536 GCCAGACATTGTGATGGTTACTACTGGTACTTCGATGTC 39 73 6.61722781665021e-05 ARHCDGYYWYFDV
>./x_S10.fasta.summary.txt_unique_cdr3_nt_1537 ACAATCCAATATGGTAACTACGGGTATTACTATGCTATGGACTAC 45 73 6.61722781665021e-05 TIQYGNYGYYYAMDY
>./x_S10.fasta.summary.txt_unique_cdr3_nt_1538 GCTAGAAAACCCCCTTACGACGGGGTTTACTACTTTGACTAC 42 73 6.61722781665021e-05 ARKPPYDGVYYFDY
>./x_S10.fasta.summary.txt_unique_cdr3_nt_1539 GCCAGAGATCGGGGCCTTTATTACTACGGTAGTAGCTACTACTTTGACTAC 51 73 6.61722781665021e-05 ARDRGLYYYGSSYYFDY
>./x_S10.fasta.summary.txt_unique_cdr3_nt_1540 AAAAATGGTTACTACGGCTAC 21 73 6.61722781665021e-05 KNGYYGY
>./x_S10.fasta.summary.txt_unique_cdr3_nt_1541 GCTGCTAACTGGGACGCCTGGTTTGCTTAC 30 73 6.61722781665021e-05 AANWDAWFAY
>./x_S10.fasta.summary.txt_unique_cdr3_nt_1542 GCTAGAAAGTTCCTGGACTAC 21 72 6.52658086025775e-05 ARKFLDY
>./x_S10.fasta.summary.txt_unique_cdr3_nt_1543 GCATATAGGTACGACGCTATGGACTAC 27 72 6.52658086025775e-05 AYRYDAMDY
>./x_S10.fasta.summary.txt_unique_cdr3_nt_1544 GCAAGAGATTACGACGGGTTTGCTTAC 27 72 6.52658086025775e-05 ARDYDGFAY
>./x_S10.fasta.summary.txt_unique_cdr3_nt_1545 GCCAGAGTAACTACTACGGGCGCTTAC 27 72 6.52658086025775e-05 ARVTTTGAY
>./x_S10.fasta.summary.txt_unique_cdr3_nt_1546 GCAAGAAGTCTTGCTAAC 18 72 6.52658086025775e-05 ARSLAN
>./x_S10.fasta.summary.txt_unique_cdr3_nt_1547 GCAAGAGATGCTATGGACTAC 21 72 6.52658086025775e-05 ARDAMDY
>./x_S10.fasta.summary.txt_unique_cdr3_nt_1548 GCAAGACACTACGGTAGTAGCTACTACTTTGACTAC 36 72 6.52658086025775e-05 ARHYGSSYYFDY
>./x_S10.fasta.summary.txt_unique_cdr3_nt_1549 GCAAGATCTCGTTACTATGCTATGGACTAC 30 72 6.52658086025775e-05 ARSRYYAMDY
>./x_S10.fasta.summary.txt_unique_cdr3_nt_1550 GCAAGATACTATGGTAACTACTTTGACTAC 30 72 6.52658086025775e-05 ARYYGNYFDY
>./x_S10.fasta.summary.txt_unique_cdr3_nt_1551 GCAAGAGGGTGGGACGGTTTTGCTTAC 27 72 6.52658086025775e-05 ARGWDGFAY
>./x_S10.fasta.summary.txt_unique_cdr3_nt_1552 GCAAGAGATGGTAACTACTATGCTATGGACTAC 33 72 6.52658086025775e-05 ARDGNYYAMDY
>./x_S10.fasta.summary.txt_unique_cdr3_nt_1553 GCTAGACGGTTGATTACGACGGAATATTACTATGCTATGGACTAC 45 72 6.52658086025775e-05 ARRLITTEYYYAMDY
>./x_S10.fasta.summary.txt_unique_cdr3_nt_1554 GCAAGACTTATTATCTATGGTATGGACTAC 30 72 6.52658086025775e-05 ARLIIYGMDY
>./x_S10.fasta.summary.txt_unique_cdr3_nt_1555 ACAATTGATTACCCCTTTGCTTAC 24 72 6.52658086025775e-05 TIDYPFAY
>./x_S10.fasta.summary.txt_unique_cdr3_nt_1556 GCAAGGGTTGCTTAC 15 72 6.52658086025775e-05 ARVAY
>./x_S10.fasta.summary.txt_unique_cdr3_nt_1557 GCAAGGGGGTACTTCGATGTC 21 72 6.52658086025775e-05 ARGYFDV
>./x_S10.fasta.summary.txt_unique_cdr3_nt_1558 AAAAGGAACCCCTGGTTTGCTTAC 24 72 6.52658086025775e-05 KRNPWFAY
>./x_S10.fasta.summary.txt_unique_cdr3_nt_1559 GGAAGAGATTACGACTTTGACTAC 24 72 6.52658086025775e-05 GRDYDFDY
>./x_S10.fasta.summary.txt_unique_cdr3_nt_1560 GCCAAACGGGCCTGGGACGGCGATGCTTAC 30 72 6.52658086025775e-05 AKRAWDGDAY
>./x_S10.fasta.summary.txt_unique_cdr3_nt_1561 GCCAGAGATAGGGCTTAC 18 72 6.52658086025775e-05 ARDRAY
>./x_S10.fasta.summary.txt_unique_cdr3_nt_1562 GCAAGAGGATCATTACGACGGACCCCTTTTGCTTAC 36 72 6.52658086025775e-05 ARGSLRRTPFAY
>./x_S10.fasta.summary.txt_unique_cdr3_nt_1563 ACAAGAGAGAACTGGGACGACTACTTTGACTAC 33 72 6.52658086025775e-05 TRENWDDYFDY
>./x_S10.fasta.summary.txt_unique_cdr3_nt_1564 GCAAGAGATGCTTAC 15 72 6.52658086025775e-05 ARDAY
>./x_S10.fasta.summary.txt_unique_cdr3_nt_1565 GCAAGATATGGTTACGACGACTATGCTATGGACTAC 36 72 6.52658086025775e-05 ARYGYDDYAMDY
>./x_S10.fasta.summary.txt_unique_cdr3_nt_1566 GCAAGAGGTTACGACGATTACTATGCTATGGACTAC 36 71 6.43593390386528e-05 ARGYDDYYAMDY
>./x_S10.fasta.summary.txt_unique_cdr3_nt_1567 GCAAGAGACTACTATGATTACGACGGGTTTGCTTAC 36 71 6.43593390386528e-05 ARDYYDYDGFAY
>./x_S10.fasta.summary.txt_unique_cdr3_nt_1568 GCAATCCAATATGGTAACTACGGGTATTACTATGCTATGGACTAC 45 71 6.43593390386528e-05 AIQYGNYGYYYAMDY
>./x_S10.fasta.summary.txt_unique_cdr3_nt_1569 ACGACGGGGTTTGCTTAC 18 71 6.43593390386528e-05 TTGFAY
>./x_S10.fasta.summary.txt_unique_cdr3_nt_1570 GCCAATGGTAACTACTATGCTATGGACTAC 30 71 6.43593390386528e-05 ANGNYYAMDY
>./x_S10.fasta.summary.txt_unique_cdr3_nt_1571 GCAAGAGGGGACTACTACTTTGACTAC 27 71 6.43593390386528e-05 ARGDYYFDY
>./x_S10.fasta.summary.txt_unique_cdr3_nt_1572 GCCAAAAATGATGATTACGACGTCCTCTATGCTATGGACTAC 42 71 6.43593390386528e-05 AKNDDYDVLYAMDY
>./x_S10.fasta.summary.txt_unique_cdr3_nt_1573 GCAAGATATGGTTACGACGTGTACTTCGATGTC 33 71 6.43593390386528e-05 ARYGYDVYFDV
>./x_S10.fasta.summary.txt_unique_cdr3_nt_1574 GCAAGATGCGAGTATGGTAACTACTTTGACTAC 33 71 6.43593390386528e-05 ARCEYGNYFDY
>./x_S10.fasta.summary.txt_unique_cdr3_nt_1575 GCAACTGGGTACTATGCTATGGACTAC 27 71 6.43593390386528e-05 ATGYYAMDY
>./x_S10.fasta.summary.txt_unique_cdr3_nt_1576 GCAAGAGATTACTACGGTAGTAGGGACTAC 30 71 6.43593390386528e-05 ARDYYGSRDY
>./x_S10.fasta.summary.txt_unique_cdr3_nt_1577 GCAAGATCTGGCCACTATGCTATGGACTAC 30 71 6.43593390386528e-05 ARSGHYAMDY
>./x_S10.fasta.summary.txt_unique_cdr3_nt_1578 GCCAGAGATGGTTATGCTTAC 21 71 6.43593390386528e-05 ARDGYAY
>./x_S10.fasta.summary.txt_unique_cdr3_nt_1579 ACCAGAGATTACTACGGTAGTAGCTACTGGTACTTCGATGTC 42 71 6.43593390386528e-05 TRDYYGSSYWYFDV
>./x_S10.fasta.summary.txt_unique_cdr3_nt_1580 ACAAGATGGGGGGATTACCGGTTTGCTTAC 30 71 6.43593390386528e-05 TRWGDYRFAY
>./x_S10.fasta.summary.txt_unique_cdr3_nt_1581 GCAAGATCGCGGTCCCTTGACTAC 24 71 6.43593390386528e-05 ARSRSLDY
>./x_S10.fasta.summary.txt_unique_cdr3_nt_1582 GCAAGAGGGGGGTTACTACGTAGAAGTCTGGGTGCTATGGACTAC 45 71 6.43593390386528e-05 ARGGLLRRSLGAMDY
>./x_S10.fasta.summary.txt_unique_cdr3_nt_1583 GCAAGAGACTACGGTAGTAGCTACTATGCTATGGACTAC 39 71 6.43593390386528e-05 ARDYGSSYYAMDY
>./x_S10.fasta.summary.txt_unique_cdr3_nt_1584 GCAAGAGACTATGATTTTTGGTACTTCGATGTC 33 71 6.43593390386528e-05 ARDYDFWYFDV
>./x_S10.fasta.summary.txt_unique_cdr3_nt_1585 GCAAGAAACTACGGTAGTAGCTACGGGTTTGCTTAC 36 71 6.43593390386528e-05 ARNYGSSYGFAY
>./x_S10.fasta.summary.txt_unique_cdr3_nt_1586 GCCAGAAACTATGGTAACTACTATGCTATGGACTAC 36 71 6.43593390386528e-05 ARNYGNYYAMDY
>./x_S10.fasta.summary.txt_unique_cdr3_nt_1587 ACAAGAAGCGACTAC 15 71 6.43593390386528e-05 TRSDY
>./x_S10.fasta.summary.txt_unique_cdr3_nt_1588 GCAAGACGTTATAGTTACGACGGAGGTTTTGCTTAC 36 71 6.43593390386528e-05 ARRYSYDGGFAY
>./x_S10.fasta.summary.txt_unique_cdr3_nt_1589 GCAAGAGGGTACTACTTTGACTAC 24 71 6.43593390386528e-05 ARGYYFDY
>./x_S10.fasta.summary.txt_unique_cdr3_nt_1590 GCAAGAAGGGCCTACTATGGTAACTACTACTTTGACTAC 39 71 6.43593390386528e-05 ARRAYYGNYYFDY
>./x_S10.fasta.summary.txt_unique_cdr3_nt_1591 GCCAACTGGGCTTAC 15 71 6.43593390386528e-05 ANWAY
>./x_S10.fasta.summary.txt_unique_cdr3_nt_1592 GCCAGAGATCAGGGGTACGACCTAGCCTGGTTTGCTTAC 39 71 6.43593390386528e-05 ARDQGYDLAWFAY
>./x_S10.fasta.summary.txt_unique_cdr3_nt_1593 GCTAGACGCCCCTCTACGGTAGATTACTATGCTATGGACTAC 42 71 6.43593390386528e-05 ARRPSTVDYYAMDY
>./x_S10.fasta.summary.txt_unique_cdr3_nt_1594 GCAAGAGAGGATAGGTACGACTCCTTTGACTAC 33 71 6.43593390386528e-05 AREDRYDSFDY
>./x_S10.fasta.summary.txt_unique_cdr3_nt_1595 GCAAGGTACTACGGTAGTAGCTACTGGTACTTCGATGTC 39 71 6.43593390386528e-05 ARYYGSSYWYFDV
>./x_S10.fasta.summary.txt_unique_cdr3_nt_1596 GCAAGATTGCCCTGGTTTGCTTAC 24 71 6.43593390386528e-05 ARLPWFAY
>./x_S10.fasta.summary.txt_unique_cdr3_nt_1597 GCCAGAGATCGGCCGGCCTACTTTGACTAC 30 71 6.43593390386528e-05 ARDRPAYFDY
>./x_S10.fasta.summary.txt_unique_cdr3_nt_1598 GCTAGATCCTATGCTATGGACTAC 24 71 6.43593390386528e-05 ARSYAMDY
>./x_S10.fasta.summary.txt_unique_cdr3_nt_1599 GCAAGAGGGAGGTATAGGTACGACAGGAATGCTATGGACTAC 42 71 6.43593390386528e-05 ARGRYRYDRNAMDY
>./x_S10.fasta.summary.txt_unique_cdr3_nt_1600 GCTAGAAACCGGGAGAGCGGGTACTTCGATGTC 33 71 6.43593390386528e-05 ARNRESGYFDV
>./x_S10.fasta.summary.txt_unique_cdr3_nt_1601 GCAAGATCGGATGATGGTTACTACTACTTTGACTAC 36 70 6.34528694747281e-05 ARSDDGYYYFDY
>./x_S10.fasta.summary.txt_unique_cdr3_nt_1602 GCAAGGAACGGGGGGCTCCCGTACTACTTTGACTAC 36 70 6.34528694747281e-05 ARNGGLPYYFDY
>./x_S10.fasta.summary.txt_unique_cdr3_nt_1603 GCATGTAGGTGGTACTTCGATGTC 24 70 6.34528694747281e-05 ACRWYFDV
>./x_S10.fasta.summary.txt_unique_cdr3_nt_1604 GCAAGACCGGGATACTACGGCTACCAGGGCTAC 33 70 6.34528694747281e-05 ARPGYYGYQGY
>./x_S10.fasta.summary.txt_unique_cdr3_nt_1605 GCAAGAGGAGGGTTTGCTTAC 21 70 6.34528694747281e-05 ARGGFAY
>./x_S10.fasta.summary.txt_unique_cdr3_nt_1606 GCAAGATGGGGGTATGATTACCTTGACTAC 30 70 6.34528694747281e-05 ARWGYDYLDY
>./x_S10.fasta.summary.txt_unique_cdr3_nt_1607 GCAAGAGGTTACTATGTTATGGACTAC 27 70 6.34528694747281e-05 ARGYYVMDY
>./x_S10.fasta.summary.txt_unique_cdr3_nt_1608 GCAAGATGGGATACTACGTTAGTCTTTGACTCC 33 70 6.34528694747281e-05 ARWDTTLVFDS
>./x_S10.fasta.summary.txt_unique_cdr3_nt_1609 GCAAGACACGGGGTAAAAGACTACTTTGACTAC 33 70 6.34528694747281e-05 ARHGVKDYFDY
>./x_S10.fasta.summary.txt_unique_cdr3_nt_1610 GCAAGATACCCTTACTACGGAAGGGCTATGGACTAC 36 70 6.34528694747281e-05 ARYPYYGRAMDY
>./x_S10.fasta.summary.txt_unique_cdr3_nt_1611 GCCCCCTCATTACTACGGCCTGCCTGGTTTGCTTAC 36 70 6.34528694747281e-05 APSLLRPAWFAY
>./x_S10.fasta.summary.txt_unique_cdr3_nt_1612 GCAAGAGGACAATTACGTCGCTTTGACTAC 30 70 6.34528694747281e-05 ARGQLRRFDY
>./x_S10.fasta.summary.txt_unique_cdr3_nt_1613 ACAAGATCTAGATACGGCGTAGGAGTTTGGTTTGACTAC 39 70 6.34528694747281e-05 TRSRYGVGVWFDY
>./x_S10.fasta.summary.txt_unique_cdr3_nt_1614 ACTAGATATAGGTACGACGACTATGCTATGGACTAC 36 70 6.34528694747281e-05 TRYRYDDYAMDY
>./x_S10.fasta.summary.txt_unique_cdr3_nt_1615 AAAAGATCGAACTACTGGTACTTCGATGTC 30 70 6.34528694747281e-05 KRSNYWYFDV
>./x_S10.fasta.summary.txt_unique_cdr3_nt_1616 GCAAGATACTACGGTAGTGCTATGGACTAC 30 70 6.34528694747281e-05 ARYYGSAMDY
>./x_S10.fasta.summary.txt_unique_cdr3_nt_1617 GCAAGAGCCTATGGTAACTACCGTGCTATGGACTAC 36 70 6.34528694747281e-05 ARAYGNYRAMDY
>./x_S10.fasta.summary.txt_unique_cdr3_nt_1618 GCAAGTTGGTACTACGGTAGAGACTAC 27 70 6.34528694747281e-05 ASWYYGRDY
>./x_S10.fasta.summary.txt_unique_cdr3_nt_1619 GCATCCTCCTATGGTAACCTTGCTTAC 27 69 6.25463999108034e-05 ASSYGNLAY
>./x_S10.fasta.summary.txt_unique_cdr3_nt_1620 GCAAGACACGGTAACTACGTGATGGACTAC 30 69 6.25463999108034e-05 ARHGNYVMDY
>./x_S10.fasta.summary.txt_unique_cdr3_nt_1621 GCAAGTTGGGGGTCCCGACGTACCTTTGACTAC 33 69 6.25463999108034e-05 ASWGSRRTFDY
>./x_S10.fasta.summary.txt_unique_cdr3_nt_1622 GCAAGATCTACTATGATTACCTTTGACTAC 30 69 6.25463999108034e-05 ARSTMITFDY
>./x_S10.fasta.summary.txt_unique_cdr3_nt_1623 GCAAGATCCCATCACTGGTACTTCGATGTC 30 69 6.25463999108034e-05 ARSHHWYFDV
>./x_S10.fasta.summary.txt_unique_cdr3_nt_1624 ACGGCTAGCGGTAGTAGTCATGCTATGGACTAC 33 69 6.25463999108034e-05 TASGSSHAMDY
>./x_S10.fasta.summary.txt_unique_cdr3_nt_1625 GCCAGAGAGCTAACTGGGTTTGCTTAC 27 69 6.25463999108034e-05 ARELTGFAY
>./x_S10.fasta.summary.txt_unique_cdr3_nt_1626 GCTAGATACTCCGGTAGTAGCTCCTTTGACTAC 33 69 6.25463999108034e-05 ARYSGSSSFDY
>./x_S10.fasta.summary.txt_unique_cdr3_nt_1627 GCAAGAGGGGGGTACTACTTTGACTAC 27 69 6.25463999108034e-05 ARGGYYFDY
>./x_S10.fasta.summary.txt_unique_cdr3_nt_1628 GCGTTATCTAATATGATTACGACGGGGGCTTAC 33 69 6.25463999108034e-05 ALSNMITTGAY
>./x_S10.fasta.summary.txt_unique_cdr3_nt_1629 GCAAGACATAGGTACGACTAC 21 69 6.25463999108034e-05 ARHRYDY
>./x_S10.fasta.summary.txt_unique_cdr3_nt_1630 ACAAGATGGCCAATCTATGATGCTAACTACGTAGGATATTACTATACTATGGACTAC 57 69 6.25463999108034e-05 TRWPIYDANYVGYYYTMDY
>./x_S10.fasta.summary.txt_unique_cdr3_nt_1631 GCAAGAAGGGGGGTAGTAGCTACGTTTCCCTCTATGGACTAC 42 69 6.25463999108034e-05 ARRGVVATFPSMDY
>./x_S10.fasta.summary.txt_unique_cdr3_nt_1632 GCAACTACTATGGTAACCGCTACGTGGTACTTCGATGTC 39 69 6.25463999108034e-05 ATTMVTATWYFDV
>./x_S10.fasta.summary.txt_unique_cdr3_nt_1633 GCTAGATCGGACTAC 15 69 6.25463999108034e-05 ARSDY
>./x_S10.fasta.summary.txt_unique_cdr3_nt_1634 GCAAGAGATGGTAACTACGGTTTTGACTAC 30 69 6.25463999108034e-05 ARDGNYGFDY
>./x_S10.fasta.summary.txt_unique_cdr3_nt_1635 GCAAGAGATGAGTAC 15 69 6.25463999108034e-05 ARDEY
>./x_S10.fasta.summary.txt_unique_cdr3_nt_1636 ACAAGATCTGGGACGGGATACTTTGACTAC 30 69 6.25463999108034e-05 TRSGTGYFDY
>./x_S10.fasta.summary.txt_unique_cdr3_nt_1637 GCAAACTGGGACTGGTTTGCTTAC 24 69 6.25463999108034e-05 ANWDWFAY
>./x_S10.fasta.summary.txt_unique_cdr3_nt_1638 GCCACAGCTCGGGCTAATGCTTAC 24 69 6.25463999108034e-05 ATARANAY
>./x_S10.fasta.summary.txt_unique_cdr3_nt_1639 ACAAGAGAGGATTAC 15 69 6.25463999108034e-05 TREDY
>./x_S10.fasta.summary.txt_unique_cdr3_nt_1640 GCAAGAAGGGAATACGGTAGGGCGAACTACTTTGACTAC 39 69 6.25463999108034e-05 ARREYGRANYFDY
>./x_S10.fasta.summary.txt_unique_cdr3_nt_1641 GCAAGAAGGGAGGATGGTTACTCATACTATGCTATGGACTAC 42 69 6.25463999108034e-05 ARREDGYSYYAMDY
>./x_S10.fasta.summary.txt_unique_cdr3_nt_1642 GCAAGATGGGATCTACTATGGCATGCTATGGACTAC 36 69 6.25463999108034e-05 ARWDLLWHAMDY
>./x_S10.fasta.summary.txt_unique_cdr3_nt_1643 AGCCCCCCCCTTTACGACGGGGACTAC 27 69 6.25463999108034e-05 SPPLYDGDY
>./x_S10.fasta.summary.txt_unique_cdr3_nt_1644 GCAAGAGAGACCTTTGACTAC 21 69 6.25463999108034e-05 ARETFDY
>./x_S10.fasta.summary.txt_unique_cdr3_nt_1645 GCAAGATCGGGGGCTACGGTAGGAGACTAC 30 69 6.25463999108034e-05 ARSGATVGDY
>./x_S10.fasta.summary.txt_unique_cdr3_nt_1646 GCAAGAGAGGGAGATGCTATGGACTAC 27 69 6.25463999108034e-05 AREGDAMDY
>./x_S10.fasta.summary.txt_unique_cdr3_nt_1647 GCCAGAGATTTAGCTACGGTAGTACTTGACTAC 33 69 6.25463999108034e-05 ARDLATVVLDY
>./x_S10.fasta.summary.txt_unique_cdr3_nt_1648 GCAATCTACGGTAGTAGCTACCGGTACTTCGATGTC 36 69 6.25463999108034e-05 AIYGSSYRYFDV
>./x_S10.fasta.summary.txt_unique_cdr3_nt_1649 GCAAGAAAAGGGGATTCTAACTGGGGCCTTTTTGACTAC 39 69 6.25463999108034e-05 ARKGDSNWGLFDY
>./x_S10.fasta.summary.txt_unique_cdr3_nt_1650 ACAAGATCTAGGTACGCCGTAGGAATTTGGTTTGACTAC 39 69 6.25463999108034e-05 TRSRYAVGIWFDY
>./x_S10.fasta.summary.txt_unique_cdr3_nt_1651 GCAAGAGAAAACTATCACTTTGACTAC 27 69 6.25463999108034e-05 ARENYHFDY
>./x_S10.fasta.summary.txt_unique_cdr3_nt_1652 GCTAGAGGGAGGTACGACGAGGACTGGTTTGCTTAC 36 68 6.16399303468787e-05 ARGRYDEDWFAY
>./x_S10.fasta.summary.txt_unique_cdr3_nt_1653 GCAAGATGGGGTAACTATGCTATGGACTAC 30 68 6.16399303468787e-05 ARWGNYAMDY
>./x_S10.fasta.summary.txt_unique_cdr3_nt_1654 GCAAGATCGCTTAACTGGGACGAGGGGTTTGCTTAC 36 68 6.16399303468787e-05 ARSLNWDEGFAY
>./x_S10.fasta.summary.txt_unique_cdr3_nt_1655 GCAAGATGGGACTACGGTAGTAGCTACTTTGACTAC 36 68 6.16399303468787e-05 ARWDYGSSYFDY
>./x_S10.fasta.summary.txt_unique_cdr3_nt_1656 GCCAAAACTGACTAC 15 68 6.16399303468787e-05 AKTDY
>./x_S10.fasta.summary.txt_unique_cdr3_nt_1657 GTCACTGGGACGGGGTTTGCTTAC 24 68 6.16399303468787e-05 VTGTGFAY
>./x_S10.fasta.summary.txt_unique_cdr3_nt_1658 GCAAGGAACTATAGGTACCTATATTACTATGCTATGGACTAC 42 68 6.16399303468787e-05 ARNYRYLYYYAMDY
>./x_S10.fasta.summary.txt_unique_cdr3_nt_1659 GCAAGAACTGGGACGGACTAC 21 68 6.16399303468787e-05 ARTGTDY
>./x_S10.fasta.summary.txt_unique_cdr3_nt_1660 GCAAGACGGGGGCTGGGACCCTACTGGTACTTCGATGTC 39 68 6.16399303468787e-05 ARRGLGPYWYFDV
>./x_S10.fasta.summary.txt_unique_cdr3_nt_1661 GCAAGAGATCCTTGGTTTGCTTAC 24 68 6.16399303468787e-05 ARDPWFAY
>./x_S10.fasta.summary.txt_unique_cdr3_nt_1662 ACAAGACCCTACTATGGTAACTACGACTATTCTATGGACTAT 42 68 6.16399303468787e-05 TRPYYGNYDYSMDY
>./x_S10.fasta.summary.txt_unique_cdr3_nt_1663 ACAAGATACTATAGGTACTACTTTGACTAC 30 68 6.16399303468787e-05 TRYYRYYFDY
>./x_S10.fasta.summary.txt_unique_cdr3_nt_1664 GCAGGTTATTACTACGGTACTAGCCCCTATGCTATGGACTAC 42 68 6.16399303468787e-05 AGYYYGTSPYAMDY
>./x_S10.fasta.summary.txt_unique_cdr3_nt_1665 GCAAGAGTGGGTAACTACGCTATGGACTAC 30 68 6.16399303468787e-05 ARVGNYAMDY
>./x_S10.fasta.summary.txt_unique_cdr3_nt_1666 GCTTATGGTAACTACGTTGACTAC 24 68 6.16399303468787e-05 AYGNYVDY
>./x_S10.fasta.summary.txt_unique_cdr3_nt_1667 ACCAATATGTACTACGGGTTTGCTTAC 27 68 6.16399303468787e-05 TNMYYGFAY
>./x_S10.fasta.summary.txt_unique_cdr3_nt_1668 GCAAGATCGGGATATTACTATGAAATGGACTAC 33 68 6.16399303468787e-05 ARSGYYYEMDY
>./x_S10.fasta.summary.txt_unique_cdr3_nt_1669 ACAAGTAACTGGGGTTTTGCTTAC 24 68 6.16399303468787e-05 TSNWGFAY
>./x_S10.fasta.summary.txt_unique_cdr3_nt_1670 GCCAGACATGGGGAGGTACGAGAAATGGACTAC 33 68 6.16399303468787e-05 ARHGEVREMDY
>./x_S10.fasta.summary.txt_unique_cdr3_nt_1671 GCTAGAAAGGAATTACTACGATATTACTATGCTATGGACTAC 42 68 6.16399303468787e-05 ARKELLRYYYAMDY
>./x_S10.fasta.summary.txt_unique_cdr3_nt_1672 GCAAGATGGGAGTATGGTAACTACTACTTTGACTAC 36 68 6.16399303468787e-05 ARWEYGNYYFDY
>./x_S10.fasta.summary.txt_unique_cdr3_nt_1673 GCAAGATCTACTATGATTACGACGTTTGCTTAC 33 68 6.16399303468787e-05 ARSTMITTFAY
>./x_S10.fasta.summary.txt_unique_cdr3_nt_1674 GCTCCCTTCGGGGGCTACGGCAGCTTTGCTTAC 33 68 6.16399303468787e-05 APFGGYGSFAY
>./x_S10.fasta.summary.txt_unique_cdr3_nt_1675 GCAAGAGATCTCCTTTATTACTACGGTAGTTACTATGCTATGGACTAC 48 68 6.16399303468787e-05 ARDLLYYYGSYYAMDY
>./x_S10.fasta.summary.txt_unique_cdr3_nt_1676 GCAAGATACTGGGACTACTTTGACTAC 27 68 6.16399303468787e-05 ARYWDYFDY
>./x_S10.fasta.summary.txt_unique_cdr3_nt_1677 GCTAGGGATTTTGCTTAC 18 68 6.16399303468787e-05 ARDFAY
>./x_S10.fasta.summary.txt_unique_cdr3_nt_1678 GCAAGATACCCCTACTATGGTAACTACTTTGACTAC 36 67 6.0733460782954e-05 ARYPYYGNYFDY
>./x_S10.fasta.summary.txt_unique_cdr3_nt_1679 GCGGGTGATTAC 12 67 6.0733460782954e-05 AGDY
>./x_S10.fasta.summary.txt_unique_cdr3_nt_1680 GCAAGAGGACTATCCGGTGCTATGGACTAC 30 67 6.0733460782954e-05 ARGLSGAMDY
>./x_S10.fasta.summary.txt_unique_cdr3_nt_1681 GCAAGATCTGCTTAC 15 67 6.0733460782954e-05 ARSAY
>./x_S10.fasta.summary.txt_unique_cdr3_nt_1682 GCAAGAAGGGACTATGGTAACTCTTAC 27 67 6.0733460782954e-05 ARRDYGNSY
>./x_S10.fasta.summary.txt_unique_cdr3_nt_1683 GCAAGAGAGGAGCAACTGGTCTTTGACTAC 30 67 6.0733460782954e-05 AREEQLVFDY
>./x_S10.fasta.summary.txt_unique_cdr3_nt_1684 GCCAGAGAGGACTAC 15 67 6.0733460782954e-05 AREDY
>./x_S10.fasta.summary.txt_unique_cdr3_nt_1685 GCCAGAGGAGGCTTCGATGTC 21 67 6.0733460782954e-05 ARGGFDV
>./x_S10.fasta.summary.txt_unique_cdr3_nt_1686 GCTCCTATTACTACGGTAGTCCCGTACTACTTTGACTAC 39 67 6.0733460782954e-05 APITTVVPYYFDY
>./x_S10.fasta.summary.txt_unique_cdr3_nt_1687 GCAAGACACTGGGACGTCTAC 21 67 6.0733460782954e-05 ARHWDVY
>./x_S10.fasta.summary.txt_unique_cdr3_nt_1688 GCAAGATCCGGGGATTACGACGTGTCGCCCCACTAC 36 67 6.0733460782954e-05 ARSGDYDVSPHY
>./x_S10.fasta.summary.txt_unique_cdr3_nt_1689 GCAACTACGGTAGTAGATTACTATGCTATGGACTAC 36 67 6.0733460782954e-05 ATTVVDYYAMDY
>./x_S10.fasta.summary.txt_unique_cdr3_nt_1690 GCAAGATCGGGATATTACTATGGTCTGGACTAC 33 67 6.0733460782954e-05 ARSGYYYGLDY
>./x_S10.fasta.summary.txt_unique_cdr3_nt_1691 GCTAGATCCCATTACCCCGGCTACTTTGACTAC 33 67 6.0733460782954e-05 ARSHYPGYFDY
>./x_S10.fasta.summary.txt_unique_cdr3_nt_1692 GCTAGAAATGGAAACTCGGGCTACTTTGACTAC 33 67 6.0733460782954e-05 ARNGNSGYFDY
>./x_S10.fasta.summary.txt_unique_cdr3_nt_1693 GCAAGAGATATACAGGTACGGTGGGACTGGTACTTCGATGTC 42 67 6.0733460782954e-05 ARDIQVRWDWYFDV
>./x_S10.fasta.summary.txt_unique_cdr3_nt_1694 GCAATTACTACGGCTGCCTGGTTTGCTTAC 30 67 6.0733460782954e-05 AITTAAWFAY
>./x_S10.fasta.summary.txt_unique_cdr3_nt_1695 ACCAGGCCCCACTACGGTAGTACCTACTGGTACTTCGATGTC 42 67 6.0733460782954e-05 TRPHYGSTYWYFDV
>./x_S10.fasta.summary.txt_unique_cdr3_nt_1696 GCCAAGAACTATAGGTACGACAGACGGACCTGGTTTGCTTAC 42 67 6.0733460782954e-05 AKNYRYDRRTWFAY
>./x_S10.fasta.summary.txt_unique_cdr3_nt_1697 GCAAGACAGGGATACGGCTACTCCGACTAC 30 67 6.0733460782954e-05 ARQGYGYSDY
>./x_S10.fasta.summary.txt_unique_cdr3_nt_1698 GCAAGAGGCGATTTTGCTTAC 21 67 6.0733460782954e-05 ARGDFAY
>./x_S10.fasta.summary.txt_unique_cdr3_nt_1699 GTGAGACAAGGCTACGGTAGTAGCTACTATGCTATGGACTAC 42 67 6.0733460782954e-05 VRQGYGSSYYAMDY
>./x_S10.fasta.summary.txt_unique_cdr3_nt_1700 ACAAGATACGGTGGGATCCTTGCTTAC 27 67 6.0733460782954e-05 TRYGGILAY
>./x_S10.fasta.summary.txt_unique_cdr3_nt_1701 GCCAGAGATACCTACTATAGGTACGACGTAGGACTACTCGGGGACTACTATGCTATGGACTAC 63 67 6.0733460782954e-05 ARDTYYRYDVGLLGDYYAMDY
>./x_S10.fasta.summary.txt_unique_cdr3_nt_1702 GCAAGAAGATCTACGGCTACTAACTAC 27 67 6.0733460782954e-05 ARRSTATNY
>./x_S10.fasta.summary.txt_unique_cdr3_nt_1703 GCAAGGGACTGGTACTTCGATGTC 24 67 6.0733460782954e-05 ARDWYFDV
>./x_S10.fasta.summary.txt_unique_cdr3_nt_1704 GCAAATTACTACGGCTACGTAGGTTACTGGTACTTCGATGTC 42 67 6.0733460782954e-05 ANYYGYVGYWYFDV
>./x_S10.fasta.summary.txt_unique_cdr3_nt_1705 GCAAGGACTACGGCTACGGGTCGGTATTACTATGCTATGGACTAC 45 66 5.98269912190293e-05 ARTTATGRYYYAMDY
>./x_S10.fasta.summary.txt_unique_cdr3_nt_1706 GCAAGAAAGGGGTACTATGAATACTTTGACTAC 33 66 5.98269912190293e-05 ARKGYYEYFDY
>./x_S10.fasta.summary.txt_unique_cdr3_nt_1707 GCAAGAGGTGATTACGAGAGGTTTGCTTAC 30 66 5.98269912190293e-05 ARGDYERFAY
>./x_S10.fasta.summary.txt_unique_cdr3_nt_1708 GCAAGATATTTGGACGACGTGAACTACTTTGACTAC 36 66 5.98269912190293e-05 ARYLDDVNYFDY
>./x_S10.fasta.summary.txt_unique_cdr3_nt_1709 GTTACTACGGTAGTAGCTACTTAC 24 66 5.98269912190293e-05 VTTVVATY
>./x_S10.fasta.summary.txt_unique_cdr3_nt_1710 CATAGGTACGACGATGCTATGGACTAC 27 66 5.98269912190293e-05 HRYDDAMDY
>./x_S10.fasta.summary.txt_unique_cdr3_nt_1711 GTGAGACATGAATATGCCGATTACTATGCTATGGACTAC 39 66 5.98269912190293e-05 VRHEYADYYAMDY
>./x_S10.fasta.summary.txt_unique_cdr3_nt_1712 GCCAGAGAGGATAGGTACGACGAGAGGTTTGCTTAC 36 66 5.98269912190293e-05 AREDRYDERFAY
>./x_S10.fasta.summary.txt_unique_cdr3_nt_1713 GCAAGAGGGATGGACTAC 18 66 5.98269912190293e-05 ARGMDY
>./x_S10.fasta.summary.txt_unique_cdr3_nt_1714 GCTAGAAGGGGCGGTTACTACCAGGCCTGGTTTGCTTAC 39 66 5.98269912190293e-05 ARRGGYYQAWFAY
>./x_S10.fasta.summary.txt_unique_cdr3_nt_1715 GCCAGATCCTACTATGATTACGACAACTATGCTATGGACTAC 42 66 5.98269912190293e-05 ARSYYDYDNYAMDY
>./x_S10.fasta.summary.txt_unique_cdr3_nt_1716 GCCAGAAGACCCGATTACGATGCTTAC 27 66 5.98269912190293e-05 ARRPDYDAY
>./x_S10.fasta.summary.txt_unique_cdr3_nt_1717 GCTAGAGGGGTCTACTATGGTAACGGGGGATACTTCGATGTC 42 66 5.98269912190293e-05 ARGVYYGNGGYFDV
>./x_S10.fasta.summary.txt_unique_cdr3_nt_1718 ACAAGATTGGGGGACCTACCT 21 66 5.98269912190293e-05 TRLGDLP
>./x_S10.fasta.summary.txt_unique_cdr3_nt_1719 GCAATTACTACGGTAGTAGCTACGTACTACTTTGACTAC 39 66 5.98269912190293e-05 AITTVVATYYFDY
>./x_S10.fasta.summary.txt_unique_cdr3_nt_1720 GCAAGATGGTACTTTGACTAC 21 66 5.98269912190293e-05 ARWYFDY
>./x_S10.fasta.summary.txt_unique_cdr3_nt_1721 GCAAGAAGGGAGTATGGTAACTACTACTTTGACTAC 36 66 5.98269912190293e-05 ARREYGNYYFDY
>./x_S10.fasta.summary.txt_unique_cdr3_nt_1722 GCTTACTACGGTAGTAGCTACTACTTTGACTAC 33 66 5.98269912190293e-05 AYYGSSYYFDY
>./x_S10.fasta.summary.txt_unique_cdr3_nt_1723 GCAAGACATGATTACGCCTGGGCTATGGACTAC 33 66 5.98269912190293e-05 ARHDYAWAMDY
>./x_S10.fasta.summary.txt_unique_cdr3_nt_1724 GCAAGATGCGGAGCTCGGGCTCCCGCCTGGTTTACTTAC 39 66 5.98269912190293e-05 ARCGARAPAWFTY
>./x_S10.fasta.summary.txt_unique_cdr3_nt_1725 GCAAGTTATTACTACGGTAGTAGCTACTGGTACTTCGATGTC 42 66 5.98269912190293e-05 ASYYYGSSYWYFDV
>./x_S10.fasta.summary.txt_unique_cdr3_nt_1726 GCTAGAAGGAGCGGATTACGACGTGCTATGGACTAC 36 66 5.98269912190293e-05 ARRSGLRRAMDY
>./x_S10.fasta.summary.txt_unique_cdr3_nt_1727 GCCAGAGTATGGTCCTATGCTATGGACTAC 30 66 5.98269912190293e-05 ARVWSYAMDY
>./x_S10.fasta.summary.txt_unique_cdr3_nt_1728 GCAAGAGACTACGGCTACTACTTTGACTAC 30 66 5.98269912190293e-05 ARDYGYYFDY
>./x_S10.fasta.summary.txt_unique_cdr3_nt_1729 GCAAGTGGTTACGACTGGTTTGCTTAC 27 66 5.98269912190293e-05 ASGYDWFAY
>./x_S10.fasta.summary.txt_unique_cdr3_nt_1730 GCCAGACAGATCGGGCACTATGCTATGGACTAC 33 66 5.98269912190293e-05 ARQIGHYAMDY
>./x_S10.fasta.summary.txt_unique_cdr3_nt_1731 GCCAGAGCGGCTGACTAC 18 66 5.98269912190293e-05 ARAADY
>./x_S10.fasta.summary.txt_unique_cdr3_nt_1732 GCAAGGGGGCGGTACCTTGCTTAC 24 65 5.89205216551046e-05 ARGRYLAY
>./x_S10.fasta.summary.txt_unique_cdr3_nt_1733 GCAAGACGGTATTACTACGGTAGTAGCTACTACTTTGACTAC 42 65 5.89205216551046e-05 ARRYYYGSSYYFDY
>./x_S10.fasta.summary.txt_unique_cdr3_nt_1734 ACAAGACGACAGCTCGGGCTAGGTTATGCTATGGACTAC 39 65 5.89205216551046e-05 TRRQLGLGYAMDY
>./x_S10.fasta.summary.txt_unique_cdr3_nt_1735 GCAAGACAGGGGGATGCTTAC 21 65 5.89205216551046e-05 ARQGDAY
>./x_S10.fasta.summary.txt_unique_cdr3_nt_1736 GCAAGAGGGGGGGCTTAC 18 65 5.89205216551046e-05 ARGGAY
>./x_S10.fasta.summary.txt_unique_cdr3_nt_1737 GCAAGTGGTTGGGGGTTTGCTTAC 24 65 5.89205216551046e-05 ASGWGFAY
>./x_S10.fasta.summary.txt_unique_cdr3_nt_1738 GCCAAAGACAGTAGTTGGTTTGCTTAC 27 65 5.89205216551046e-05 AKDSSWFAY
>./x_S10.fasta.summary.txt_unique_cdr3_nt_1739 GCTAGATGGGGACTGGGACGAGGGTACTTTGACTAC 36 65 5.89205216551046e-05 ARWGLGRGYFDY
>./x_S10.fasta.summary.txt_unique_cdr3_nt_1740 GCCAGAGGGGGTCCTACGGTAGTAGCCCCTTCTGATGCTATGGACTAC 48 65 5.89205216551046e-05 ARGGPTVVAPSDAMDY
>./x_S10.fasta.summary.txt_unique_cdr3_nt_1741 GCAAGAAGGCACTACGGTAGTAGCCTCTATGCTATGGACTAC 42 65 5.89205216551046e-05 ARRHYGSSLYAMDY
>./x_S10.fasta.summary.txt_unique_cdr3_nt_1742 GCAAGATCCTATGATTACTATGCTATGGACTAC 33 65 5.89205216551046e-05 ARSYDYYAMDY
>./x_S10.fasta.summary.txt_unique_cdr3_nt_1743 GCAAGACATGGTAACTTTGCTTAC 24 65 5.89205216551046e-05 ARHGNFAY
>./x_S10.fasta.summary.txt_unique_cdr3_nt_1744 GCAAGACGATATGGTAACTATGCTATGGACTAC 33 65 5.89205216551046e-05 ARRYGNYAMDY
>./x_S10.fasta.summary.txt_unique_cdr3_nt_1745 GCAAGAATTCCTATGATTACGACGTGGTACTTCGATGTC 39 65 5.89205216551046e-05 ARIPMITTWYFDV
>./x_S10.fasta.summary.txt_unique_cdr3_nt_1746 GCAAGATCTCTCATCTACTATGATTACGACTGGTTTGCTTAC 42 65 5.89205216551046e-05 ARSLIYYDYDWFAY
>./x_S10.fasta.summary.txt_unique_cdr3_nt_1747 GCAAGATCGGATACTACGGTAGTAGAGGGCCTTGACTAC 39 65 5.89205216551046e-05 ARSDTTVVEGLDY
>./x_S10.fasta.summary.txt_unique_cdr3_nt_1748 GCAAGTGGTTACGACTGGTACTTCGATGTC 30 65 5.89205216551046e-05 ASGYDWYFDV
>./x_S10.fasta.summary.txt_unique_cdr3_nt_1749 GCAAGAGCGCCCGGGGCTTAC 21 65 5.89205216551046e-05 ARAPGAY
>./x_S10.fasta.summary.txt_unique_cdr3_nt_1750 GCCAGAGATGCTTAC 15 65 5.89205216551046e-05 ARDAY
>./x_S10.fasta.summary.txt_unique_cdr3_nt_1751 ACAAGATGTGGTAACTGGGCTATGGACTAC 30 65 5.89205216551046e-05 TRCGNWAMDY
>./x_S10.fasta.summary.txt_unique_cdr3_nt_1752 ACAACCTACTATGATTACGGC 21 65 5.89205216551046e-05 TTYYDYG
>./x_S10.fasta.summary.txt_unique_cdr3_nt_1753 GCAAGATGGGATGGCGCCTAC 21 65 5.89205216551046e-05 ARWDGAY
>./x_S10.fasta.summary.txt_unique_cdr3_nt_1754 ACAAGATCGGCCTACTATGGTAACCTTGACTAC 33 65 5.89205216551046e-05 TRSAYYGNLDY
>./x_S10.fasta.summary.txt_unique_cdr3_nt_1755 GCCAAATACGGTAGGCTGTATGCTATGGACTAC 33 64 5.801405209118e-05 AKYGRLYAMDY
>./x_S10.fasta.summary.txt_unique_cdr3_nt_1756 GCAAGAGATATAAACTATGGTAATTACTGGTACTTCGATGTC 42 64 5.801405209118e-05 ARDINYGNYWYFDV
>./x_S10.fasta.summary.txt_unique_cdr3_nt_1757 GCAAGAAGAGTTATTAATTACTACGGTAGCTATGCTATGGACTAC 45 64 5.801405209118e-05 ARRVINYYGSYAMDY
>./x_S10.fasta.summary.txt_unique_cdr3_nt_1758 GCAAGATGCTATAGGTACGACGACTACTTTGACTAC 36 64 5.801405209118e-05 ARCYRYDDYFDY
>./x_S10.fasta.summary.txt_unique_cdr3_nt_1759 GCAAGAAATGGTAACTGGTACTTCGATGTC 30 64 5.801405209118e-05 ARNGNWYFDV
>./x_S10.fasta.summary.txt_unique_cdr3_nt_1760 ACAAGATGGGACAGCTCGGGCTACTACTTTGACTAC 36 64 5.801405209118e-05 TRWDSSGYYFDY
>./x_S10.fasta.summary.txt_unique_cdr3_nt_1761 GCCAGAGATCCCCAACTGGGACTGGGGGGCTATTACTATGCTATGGACTAC 51 64 5.801405209118e-05 ARDPQLGLGGYYYAMDY
>./x_S10.fasta.summary.txt_unique_cdr3_nt_1762 GCCAGAGATGATTACGGTCTTGACTAC 27 64 5.801405209118e-05 ARDDYGLDY
>./x_S10.fasta.summary.txt_unique_cdr3_nt_1763 GCTAGGCTTAGGTTAACTGGGACGGAGTATGCTATGGACTAC 42 64 5.801405209118e-05 ARLRLTGTEYAMDY
>./x_S10.fasta.summary.txt_unique_cdr3_nt_1764 ACAAGAGAGGGGGACTAC 18 64 5.801405209118e-05 TREGDY
>./x_S10.fasta.summary.txt_unique_cdr3_nt_1765 GCAAGATACTACTACGGTAGTAGCTACTACTTTGACTAC 39 64 5.801405209118e-05 ARYYYGSSYYFDY
>./x_S10.fasta.summary.txt_unique_cdr3_nt_1766 GCAAGACATAGCTACTTTGACTAC 24 64 5.801405209118e-05 ARHSYFDY
>./x_S10.fasta.summary.txt_unique_cdr3_nt_1767 GCAATCTACTATGATTACGACTGGTACTTCGATGTC 36 64 5.801405209118e-05 AIYYDYDWYFDV
>./x_S10.fasta.summary.txt_unique_cdr3_nt_1768 GCTAGAGGGCCTCCGGGGTACGACAGGTTTGCTTAC 36 64 5.801405209118e-05 ARGPPGYDRFAY
>./x_S10.fasta.summary.txt_unique_cdr3_nt_1769 GCCAACTACGGTAGTAGCTACTGGTACTTCGATGTC 36 64 5.801405209118e-05 ANYGSSYWYFDV
>./x_S10.fasta.summary.txt_unique_cdr3_nt_1770 GCAAGAGGGGATGATTACGACGTGGCTTAC 30 64 5.801405209118e-05 ARGDDYDVAY
>./x_S10.fasta.summary.txt_unique_cdr3_nt_1771 GCAACTGGGGCCTGGTTTGCTTAC 24 64 5.801405209118e-05 ATGAWFAY
>./x_S10.fasta.summary.txt_unique_cdr3_nt_1772 GCAAGACACTTTGCTTAC 18 64 5.801405209118e-05 ARHFAY
>./x_S10.fasta.summary.txt_unique_cdr3_nt_1773 GCAAGAGGCTACGGTAGTAGCTACTGGTACTTCGATGTC 39 64 5.801405209118e-05 ARGYGSSYWYFDV
>./x_S10.fasta.summary.txt_unique_cdr3_nt_1774 GCAGCCTATGATTACGACGAAGCTTAC 27 64 5.801405209118e-05 AAYDYDEAY
>./x_S10.fasta.summary.txt_unique_cdr3_nt_1775 GCCAGAGAATTGGACTAC 18 64 5.801405209118e-05 ARELDY
>./x_S10.fasta.summary.txt_unique_cdr3_nt_1776 GCAAGGGGGAGATTTTTTGACTAC 24 64 5.801405209118e-05 ARGRFFDY
>./x_S10.fasta.summary.txt_unique_cdr3_nt_1777 GCAAGATGGGGGTACGACTGGTTTGCTTAC 30 64 5.801405209118e-05 ARWGYDWFAY
>./x_S10.fasta.summary.txt_unique_cdr3_nt_1778 TCAAGATCGTATGGTAACTACTTACCTGCCTGGTTTGTTTAC 42 63 5.71075825272553e-05 SRSYGNYLPAWFVY
>./x_S10.fasta.summary.txt_unique_cdr3_nt_1779 ACCAGAGGCAGGACCCATTTTGCTTAC 27 63 5.71075825272553e-05 TRGRTHFAY
>./x_S10.fasta.summary.txt_unique_cdr3_nt_1780 GTGAGACGGGGCTATGCTATGGACTAC 27 63 5.71075825272553e-05 VRRGYAMDY
>./x_S10.fasta.summary.txt_unique_cdr3_nt_1781 GCCAGCTACTATGATTACGACGGGGGGTACTACTTTGACTAC 42 63 5.71075825272553e-05 ASYYDYDGGYYFDY
>./x_S10.fasta.summary.txt_unique_cdr3_nt_1782 GTAACTGGGCTTGACTAC 18 63 5.71075825272553e-05 VTGLDY
>./x_S10.fasta.summary.txt_unique_cdr3_nt_1783 GCAAGAGACTACGGTAGTAGCTATGCTATGGACTAC 36 63 5.71075825272553e-05 ARDYGSSYAMDY
>./x_S10.fasta.summary.txt_unique_cdr3_nt_1784 GCAAGATCTACTATGATTACGACTGACTAC 30 63 5.71075825272553e-05 ARSTMITTDY
>./x_S10.fasta.summary.txt_unique_cdr3_nt_1785 GCCAGATATTACTACGGTAGTAGCTACGCTATGGACTAC 39 63 5.71075825272553e-05 ARYYYGSSYAMDY
>./x_S10.fasta.summary.txt_unique_cdr3_nt_1786 GCAAGACGGGATTACTACGGTAGTAGAGGGTACTATGCTATGGACTAC 48 63 5.71075825272553e-05 ARRDYYGSRGYYAMDY
>./x_S10.fasta.summary.txt_unique_cdr3_nt_1787 AATGGAGGCTCGGGCTACTTCTGGTTTGCTTAC 33 63 5.71075825272553e-05 NGGSGYFWFAY
>./x_S10.fasta.summary.txt_unique_cdr3_nt_1788 ACAAAGGGGGGTTATGGTAACTACGAGTACTACTTTGACTAC 42 63 5.71075825272553e-05 TKGGYGNYEYYFDY
>./x_S10.fasta.summary.txt_unique_cdr3_nt_1789 GCAAGAGACTATGGTTACGATGTC 24 63 5.71075825272553e-05 ARDYGYDV
>./x_S10.fasta.summary.txt_unique_cdr3_nt_1790 ACAAGATACTACGGCTATTACTATGCTATGGACTAC 36 63 5.71075825272553e-05 TRYYGYYYAMDY
>./x_S10.fasta.summary.txt_unique_cdr3_nt_1791 GCAAGAGTCTATGATGGTTACTAC 24 63 5.71075825272553e-05 ARVYDGYY
>./x_S10.fasta.summary.txt_unique_cdr3_nt_1792 GCCCAACTGGGACAGGGCTAC 21 63 5.71075825272553e-05 AQLGQGY
>./x_S10.fasta.summary.txt_unique_cdr3_nt_1793 GCAAGTGGTTACTATGCTATGGACTAC 27 63 5.71075825272553e-05 ASGYYAMDY
>./x_S10.fasta.summary.txt_unique_cdr3_nt_1794 GCAAGAGAGGAGTACTACGGTAGTAGCTACGATGCTATGGACTAC 45 63 5.71075825272553e-05 AREEYYGSSYDAMDY
>./x_S10.fasta.summary.txt_unique_cdr3_nt_1795 ACCAGGGCCTGGTACTACTTTGACTAC 27 63 5.71075825272553e-05 TRAWYYFDY
>./x_S10.fasta.summary.txt_unique_cdr3_nt_1796 GCAAGATCTAACTGGGACTTTGACTAC 27 63 5.71075825272553e-05 ARSNWDFDY
>./x_S10.fasta.summary.txt_unique_cdr3_nt_1797 GCAAGGCCTACACCCCTCTATGCTATGGACTAC 33 63 5.71075825272553e-05 ARPTPLYAMDY
>./x_S10.fasta.summary.txt_unique_cdr3_nt_1798 GCTAGGGCGGACTAC 15 63 5.71075825272553e-05 ARADY
>./x_S10.fasta.summary.txt_unique_cdr3_nt_1799 GCCAGAGAGTTTGACTAC 18 63 5.71075825272553e-05 AREFDY
>./x_S10.fasta.summary.txt_unique_cdr3_nt_1800 GCTAGAAATGGGGGGTTACTAGGGACCTACTTTGCTATGGACTAC 45 63 5.71075825272553e-05 ARNGGLLGTYFAMDY
>./x_S10.fasta.summary.txt_unique_cdr3_nt_1801 ACCATTGGGTTTGCTTAC 18 63 5.71075825272553e-05 TIGFAY
>./x_S10.fasta.summary.txt_unique_cdr3_nt_1802 GCAAGAGATAGGGGTTATGGTAACTGGTACTTCGATGTC 39 63 5.71075825272553e-05 ARDRGYGNWYFDV
>./x_S10.fasta.summary.txt_unique_cdr3_nt_1803 GCAAGACAGGTACGCTTTGCTTAC 24 63 5.71075825272553e-05 ARQVRFAY
>./x_S10.fasta.summary.txt_unique_cdr3_nt_1804 ACAAGACTTGACTAC 15 63 5.71075825272553e-05 TRLDY
>./x_S10.fasta.summary.txt_unique_cdr3_nt_1805 GCTAGATTACGGGGGTTTGCTTAC 24 63 5.71075825272553e-05 ARLRGFAY
>./x_S10.fasta.summary.txt_unique_cdr3_nt_1806 GCAAGATCGGGGATTCATTACTACGGCTACGTAGGATACTATGCTATGGACTAC 54 62 5.62011129633306e-05 ARSGIHYYGYVGYYAMDY
>./x_S10.fasta.summary.txt_unique_cdr3_nt_1807 ACAAGAGAATACTACGGTAGTAGCTACGCTATGGACTAC 39 62 5.62011129633306e-05 TREYYGSSYAMDY
>./x_S10.fasta.summary.txt_unique_cdr3_nt_1808 GCAAGAAATTACTACGGTAGTAGCTACTGGTACTTCGATGTC 42 62 5.62011129633306e-05 ARNYYGSSYWYFDV
>./x_S10.fasta.summary.txt_unique_cdr3_nt_1809 GCCAGAAACTACTTTGACTAC 21 62 5.62011129633306e-05 ARNYFDY
>./x_S10.fasta.summary.txt_unique_cdr3_nt_1810 GCAAGATTACTACGGTATGCTATGGACTAC 30 62 5.62011129633306e-05 ARLLRYAMDY
>./x_S10.fasta.summary.txt_unique_cdr3_nt_1811 GCCAGTTACTCGTTTGCTTAC 21 62 5.62011129633306e-05 ASYSFAY
>./x_S10.fasta.summary.txt_unique_cdr3_nt_1812 GCAAGCCCTACTACGCGGGCTATGGACTAC 30 62 5.62011129633306e-05 ASPTTRAMDY
>./x_S10.fasta.summary.txt_unique_cdr3_nt_1813 GCCAGAGGATACTACGGTAGTAGCCCCTGGTACTTCGATGTC 42 62 5.62011129633306e-05 ARGYYGSSPWYFDV
>./x_S10.fasta.summary.txt_unique_cdr3_nt_1814 GCCAAAAGGGGTTACTACGGTAGTAGCTACTGGTACTTCGATGTC 45 62 5.62011129633306e-05 AKRGYYGSSYWYFDV
>./x_S10.fasta.summary.txt_unique_cdr3_nt_1815 GCACCTATGATTACGACGTTAGAGAGGTACTACTTTGACTAC 42 62 5.62011129633306e-05 APMITTLERYYFDY
>./x_S10.fasta.summary.txt_unique_cdr3_nt_1816 GCAAGTAAGGGGGATTACTGGTACTTCGATGTC 33 62 5.62011129633306e-05 ASKGDYWYFDV
>./x_S10.fasta.summary.txt_unique_cdr3_nt_1817 GCAACTGGGTTTGACTAC 18 62 5.62011129633306e-05 ATGFDY
>./x_S10.fasta.summary.txt_unique_cdr3_nt_1818 GCAAGACAAGGCTTTGACTAC 21 62 5.62011129633306e-05 ARQGFDY
>./x_S10.fasta.summary.txt_unique_cdr3_nt_1819 GCTAGATCAGGGGACTAC 18 62 5.62011129633306e-05 ARSGDY
>./x_S10.fasta.summary.txt_unique_cdr3_nt_1820 ACAAGACGCTATAGGTACGACTACTTTGACTAC 33 62 5.62011129633306e-05 TRRYRYDYFDY
>./x_S10.fasta.summary.txt_unique_cdr3_nt_1821 GCAAGAGGGAGGGAATATTATGGTAACTACTTTGACTAC 39 62 5.62011129633306e-05 ARGREYYGNYFDY
>./x_S10.fasta.summary.txt_unique_cdr3_nt_1822 GCATTTGACTAC 12 62 5.62011129633306e-05 AFDY
>./x_S10.fasta.summary.txt_unique_cdr3_nt_1823 GCAAGGGGGGACTAC 15 62 5.62011129633306e-05 ARGDY
>./x_S10.fasta.summary.txt_unique_cdr3_nt_1824 GCAAGAGGTTACTACTACTTTGACTAC 27 62 5.62011129633306e-05 ARGYYYFDY
>./x_S10.fasta.summary.txt_unique_cdr3_nt_1825 CATCAGTTTGCTTAC 15 62 5.62011129633306e-05 HQFAY
>./x_S10.fasta.summary.txt_unique_cdr3_nt_1826 ACAAGAAACCTATTGTACTACTTTGACTAC 30 62 5.62011129633306e-05 TRNLLYYFDY
>./x_S10.fasta.summary.txt_unique_cdr3_nt_1827 AAAGGTACTACGGTAGTTCCCTAC 24 62 5.62011129633306e-05 KGTTVVPY
>./x_S10.fasta.summary.txt_unique_cdr3_nt_1828 GCTAGTGGTAACTACTGGTACTTCGATGTC 30 62 5.62011129633306e-05 ASGNYWYFDV
>./x_S10.fasta.summary.txt_unique_cdr3_nt_1829 GCCAGAGAGCGTTACTCCTACTTTGACTAC 30 62 5.62011129633306e-05 ARERYSYFDY
>./x_S10.fasta.summary.txt_unique_cdr3_nt_1830 GCCAAACATTACTACGGTAGTAGCTACTTTGACTAC 36 62 5.62011129633306e-05 AKHYYGSSYFDY
>./x_S10.fasta.summary.txt_unique_cdr3_nt_1831 GCAAGATTTGATTACTATGCTATGGACTAC 30 62 5.62011129633306e-05 ARFDYYAMDY
>./x_S10.fasta.summary.txt_unique_cdr3_nt_1832 GCAAGCTCGGACAACTATGCTATGGACTAC 30 62 5.62011129633306e-05 ASSDNYAMDY
>./x_S10.fasta.summary.txt_unique_cdr3_nt_1833 GCAAGTAAGGATGGTTACTACCTTGACTAC 30 62 5.62011129633306e-05 ASKDGYYLDY
>./x_S10.fasta.summary.txt_unique_cdr3_nt_1834 GCAAGAGATAGAGGTTACTACGTATTTGACTAC 33 62 5.62011129633306e-05 ARDRGYYVFDY
>./x_S10.fasta.summary.txt_unique_cdr3_nt_1835 AATGCATACTATGGTAACTAC 21 62 5.62011129633306e-05 NAYYGNY
>./x_S10.fasta.summary.txt_unique_cdr3_nt_1836 GCAAGAGCTGGTTACCCTAGCTACTGGTACTTCGATGTC 39 62 5.62011129633306e-05 ARAGYPSYWYFDV
>./x_S10.fasta.summary.txt_unique_cdr3_nt_1837 GCAAGAAAGAATGGTAACTACGTGTACTACTTTGACTAC 39 62 5.62011129633306e-05 ARKNGNYVYYFDY
>./x_S10.fasta.summary.txt_unique_cdr3_nt_1838 GCAAGATCGAATGATTACGACCCCTACTTTGACTTC 36 62 5.62011129633306e-05 ARSNDYDPYFDF
>./x_S10.fasta.summary.txt_unique_cdr3_nt_1839 GCAAGATCGGGGGGTAACTCTGCTTTTGCTTAC 33 62 5.62011129633306e-05 ARSGGNSAFAY
>./x_S10.fasta.summary.txt_unique_cdr3_nt_1840 GCAAGCAAACTGACCCTTTACTATGCTATGGACTAC 36 62 5.62011129633306e-05 ASKLTLYYAMDY
>./x_S10.fasta.summary.txt_unique_cdr3_nt_1841 GCAAATTACTACGGTAGTAGCTACGCTATGGACTAC 36 62 5.62011129633306e-05 ANYYGSSYAMDY
>./x_S10.fasta.summary.txt_unique_cdr3_nt_1842 GCTAGCGAGGGTGGCCCCTGGGGGTTTGCTTAC 33 62 5.62011129633306e-05 ASEGGPWGFAY
>./x_S10.fasta.summary.txt_unique_cdr3_nt_1843 GCAAGTTATTACTACGGTAGTAGCTACTTTGCTTAC 36 62 5.62011129633306e-05 ASYYYGSSYFAY
>./x_S10.fasta.summary.txt_unique_cdr3_nt_1844 GCCAGAGATGATGGTTACTAC 21 61 5.52946433994059e-05 ARDDGYY
>./x_S10.fasta.summary.txt_unique_cdr3_nt_1845 GCAAGCCCTAGACAGCTCGGGCTTGACTAC 30 61 5.52946433994059e-05 ASPRQLGLDY
>./x_S10.fasta.summary.txt_unique_cdr3_nt_1846 GCCAAAAATTACTACGATGCTATGGACTAC 30 61 5.52946433994059e-05 AKNYYDAMDY
>./x_S10.fasta.summary.txt_unique_cdr3_nt_1847 TCAAGAGGATACTTCGGTAGTAGCTACTAC 30 61 5.52946433994059e-05 SRGYFGSSYY
>./x_S10.fasta.summary.txt_unique_cdr3_nt_1848 GCCAGAGGTGGTTTTGCTTAC 21 61 5.52946433994059e-05 ARGGFAY
>./x_S10.fasta.summary.txt_unique_cdr3_nt_1849 GCAAGAAAGGACTACTATGACTAC 24 61 5.52946433994059e-05 ARKDYYDY
>./x_S10.fasta.summary.txt_unique_cdr3_nt_1850 GCAAGAAGGGACTCCTGGTTTGCTTAC 27 61 5.52946433994059e-05 ARRDSWFAY
>./x_S10.fasta.summary.txt_unique_cdr3_nt_1851 GCAAGCCCCCAACCCGCTGCTTAC 24 61 5.52946433994059e-05 ASPQPAAY
>./x_S10.fasta.summary.txt_unique_cdr3_nt_1852 GCAAGAAAAGACTACTATAGGTACGACGGCTACTTTGACTAC 42 61 5.52946433994059e-05 ARKDYYRYDGYFDY
>./x_S10.fasta.summary.txt_unique_cdr3_nt_1853 GTCAGAACTGACTAC 15 61 5.52946433994059e-05 VRTDY
>./x_S10.fasta.summary.txt_unique_cdr3_nt_1854 GCAAGAGAGGGTACGGTAGCCCCTTTTGCTTAC 33 61 5.52946433994059e-05 AREGTVAPFAY
>./x_S10.fasta.summary.txt_unique_cdr3_nt_1855 ACTAGAGGGGGCTACTATGATTACGACGGGGTTATGGACTAC 42 61 5.52946433994059e-05 TRGGYYDYDGVMDY
>./x_S10.fasta.summary.txt_unique_cdr3_nt_1856 GCAAGAGATTTCTGGTTTGCTTAC 24 61 5.52946433994059e-05 ARDFWFAY
>./x_S10.fasta.summary.txt_unique_cdr3_nt_1857 GCGATCTATGATGGTTACTACTGGTACTTCGATGTC 36 61 5.52946433994059e-05 AIYDGYYWYFDV
>./x_S10.fasta.summary.txt_unique_cdr3_nt_1858 GCAACGGTAGTAGCATATTACTATGCTATGGACTAC 36 61 5.52946433994059e-05 ATVVAYYYAMDY
>./x_S10.fasta.summary.txt_unique_cdr3_nt_1859 GCAAGACACTCCTACTTTGACTAC 24 61 5.52946433994059e-05 ARHSYFDY
>./x_S10.fasta.summary.txt_unique_cdr3_nt_1860 GCAAGATCCTACTATGGTAACTACGGAACCGCTTAC 36 61 5.52946433994059e-05 ARSYYGNYGTAY
>./x_S10.fasta.summary.txt_unique_cdr3_nt_1861 GCAAGACATGATTACGACTAC 21 61 5.52946433994059e-05 ARHDYDY
>./x_S10.fasta.summary.txt_unique_cdr3_nt_1862 GCCAGAGCCTATGGTAACTACGGAGACTTTTACTAC 36 61 5.52946433994059e-05 ARAYGNYGDFYY
>./x_S10.fasta.summary.txt_unique_cdr3_nt_1863 GCAAGCGAACTGGGCCGGTTTGCTTAC 27 61 5.52946433994059e-05 ASELGRFAY
>./x_S10.fasta.summary.txt_unique_cdr3_nt_1864 GCAAGATCGGATGGTAACTCCTTTTACTATGCTATGGACTAC 42 61 5.52946433994059e-05 ARSDGNSFYYAMDY
>./x_S10.fasta.summary.txt_unique_cdr3_nt_1865 GCAAGTCTGGGAAGGGCTTAC 21 61 5.52946433994059e-05 ASLGRAY
>./x_S10.fasta.summary.txt_unique_cdr3_nt_1866 GCAAGAGGGGACTACGGTAGTAGCTACTGGTACTTCGATGTC 42 61 5.52946433994059e-05 ARGDYGSSYWYFDV
>./x_S10.fasta.summary.txt_unique_cdr3_nt_1867 GCTAGTGCTTAC 12 61 5.52946433994059e-05 ASAY
>./x_S10.fasta.summary.txt_unique_cdr3_nt_1868 TCTAACTGGGACGGCTAC 18 61 5.52946433994059e-05 SNWDGY
>./x_S10.fasta.summary.txt_unique_cdr3_nt_1869 GCAAGATGGGGTTTCGCCTGGTTTGCTTAC 30 61 5.52946433994059e-05 ARWGFAWFAY
>./x_S10.fasta.summary.txt_unique_cdr3_nt_1870 GCTACTGGGACAGGCTAC 18 61 5.52946433994059e-05 ATGTGY
>./x_S10.fasta.summary.txt_unique_cdr3_nt_1871 GCAAGACCCTATGGTAATGCTATGGACTAC 30 61 5.52946433994059e-05 ARPYGNAMDY
>./x_S10.fasta.summary.txt_unique_cdr3_nt_1872 GCCAGAGGGACTTAC 15 61 5.52946433994059e-05 ARGTY
>./x_S10.fasta.summary.txt_unique_cdr3_nt_1873 GCAAGAGAGGGGTTACTGGGGGATTATGCTATGGACTAC 39 61 5.52946433994059e-05 AREGLLGDYAMDY
>./x_S10.fasta.summary.txt_unique_cdr3_nt_1874 GCCAGAGATAGGTACGAC 18 61 5.52946433994059e-05 ARDRYD
>./x_S10.fasta.summary.txt_unique_cdr3_nt_1875 GCCAAGCTAACTGGGACTGCTTAC 24 61 5.52946433994059e-05 AKLTGTAY
>./x_S10.fasta.summary.txt_unique_cdr3_nt_1876 GCAAGATCCTCACGAAGTAGCCACTGGTACTTCGATGTC 39 61 5.52946433994059e-05 ARSSRSSHWYFDV
>./x_S10.fasta.summary.txt_unique_cdr3_nt_1877 GCCAAACTGAAGGCCTACTATAGGGATTACTATGCTATGGACTAC 45 61 5.52946433994059e-05 AKLKAYYRDYYAMDY
>./x_S10.fasta.summary.txt_unique_cdr3_nt_1878 GCCAGAGATCTAGTATTTATTACTACGGTAGTAGCTACGTATTACTATGCTATGGACTAC 60 61 5.52946433994059e-05 ARDLVFITTVVATYYYAMDY
>./x_S10.fasta.summary.txt_unique_cdr3_nt_1879 GCTAGAGGGGACTATGATTACGACGGGTTTGCTTAC 36 61 5.52946433994059e-05 ARGDYDYDGFAY
>./x_S10.fasta.summary.txt_unique_cdr3_nt_1880 GCAACTGGGACTTAC 15 61 5.52946433994059e-05 ATGTY
>./x_S10.fasta.summary.txt_unique_cdr3_nt_1881 GCAATCTACTATGGTTACGAAGGGTATTACTATGCTATGGACTAC 45 61 5.52946433994059e-05 AIYYGYEGYYYAMDY
>./x_S10.fasta.summary.txt_unique_cdr3_nt_1882 GCTCCTTATGGTAACTACTTTGACTAC 27 61 5.52946433994059e-05 APYGNYFDY
>./x_S10.fasta.summary.txt_unique_cdr3_nt_1883 GCAAGAGACTATGGTAACTACGAGTACTACTTTGACTAC 39 60 5.43881738354812e-05 ARDYGNYEYYFDY
>./x_S10.fasta.summary.txt_unique_cdr3_nt_1884 GCTCCTTCCTATAGTCCTGCCTGGTTTGCTTAC 33 60 5.43881738354812e-05 APSYSPAWFAY
>./x_S10.fasta.summary.txt_unique_cdr3_nt_1885 GCAATTTACGACCGGAATTACTATGCTATGGACTAC 36 60 5.43881738354812e-05 AIYDRNYYAMDY
>./x_S10.fasta.summary.txt_unique_cdr3_nt_1886 GCAAGAGACTATGGTTACGACTATGCTATGGACTAC 36 60 5.43881738354812e-05 ARDYGYDYAMDY
>./x_S10.fasta.summary.txt_unique_cdr3_nt_1887 GCAAGATGTGGAAATCATGGTAACTACGGCCTCTACTTTGACTAC 45 60 5.43881738354812e-05 ARCGNHGNYGLYFDY
>./x_S10.fasta.summary.txt_unique_cdr3_nt_1888 ACAATTTATTACTACGGGGGCTAC 24 60 5.43881738354812e-05 TIYYYGGY
>./x_S10.fasta.summary.txt_unique_cdr3_nt_1889 GCCAAAAGGGGGCCAGAGGTTATGGACTAC 30 60 5.43881738354812e-05 AKRGPEVMDY
>./x_S10.fasta.summary.txt_unique_cdr3_nt_1890 GCAAGATGGTTACGACGTGCTATGGACTAC 30 60 5.43881738354812e-05 ARWLRRAMDY
>./x_S10.fasta.summary.txt_unique_cdr3_nt_1891 GCTTTAGATCCTAACTGGGACGATGCTATGGACTAC 36 60 5.43881738354812e-05 ALDPNWDDAMDY
>./x_S10.fasta.summary.txt_unique_cdr3_nt_1892 GCTAACTGGGACGACTAC 18 60 5.43881738354812e-05 ANWDDY
>./x_S10.fasta.summary.txt_unique_cdr3_nt_1893 GCAAGAGGAGGGGACTATGATCACGACCGGTTTGCTTAC 39 60 5.43881738354812e-05 ARGGDYDHDRFAY
>./x_S10.fasta.summary.txt_unique_cdr3_nt_1894 ACAAGAAGAGGGATGATTACGACGAGGTACTTCGATGTC 39 60 5.43881738354812e-05 TRRGMITTRYFDV
>./x_S10.fasta.summary.txt_unique_cdr3_nt_1895 ACAAGATCCTATGGTAACTACGGGGCTATGGACTAC 36 60 5.43881738354812e-05 TRSYGNYGAMDY
>./x_S10.fasta.summary.txt_unique_cdr3_nt_1896 ACAAACTTTGACTAC 15 60 5.43881738354812e-05 TNFDY
>./x_S10.fasta.summary.txt_unique_cdr3_nt_1897 GCAAGACATGGGATTACGACCTGGTTTGCTTAC 33 60 5.43881738354812e-05 ARHGITTWFAY
>./x_S10.fasta.summary.txt_unique_cdr3_nt_1898 GCAAGAACGGAGTATGGTAACTACGTGTTTGCTTAC 36 60 5.43881738354812e-05 ARTEYGNYVFAY
>./x_S10.fasta.summary.txt_unique_cdr3_nt_1899 GCAAGCTCGGGCTCCTGGTTTGCTTAC 27 60 5.43881738354812e-05 ASSGSWFAY
>./x_S10.fasta.summary.txt_unique_cdr3_nt_1900 GCCAGACTCAACTGGGATTACTATGCTATGGACTAC 36 60 5.43881738354812e-05 ARLNWDYYAMDY
>./x_S10.fasta.summary.txt_unique_cdr3_nt_1901 GCAAGGGGGGGGGGTGCTTAC 21 60 5.43881738354812e-05 ARGGGAY
>./x_S10.fasta.summary.txt_unique_cdr3_nt_1902 GCTAGAGGCGGATACTACGGTAGTGCGGATTACTATGCTATGGACTGC 48 60 5.43881738354812e-05 ARGGYYGSADYYAMDC
>./x_S10.fasta.summary.txt_unique_cdr3_nt_1903 GCAAGATGGCCTAACTGGGACTACTTTGACTAC 33 60 5.43881738354812e-05 ARWPNWDYFDY
>./x_S10.fasta.summary.txt_unique_cdr3_nt_1904 GCTAGAGGGGGCTTTGACTAC 21 60 5.43881738354812e-05 ARGGFDY
>./x_S10.fasta.summary.txt_unique_cdr3_nt_1905 GCACGATCAACTGGCTCGTACTTCGATGTC 30 60 5.43881738354812e-05 ARSTGSYFDV
>./x_S10.fasta.summary.txt_unique_cdr3_nt_1906 GCTAGGGGGTACGTTGACTAC 21 60 5.43881738354812e-05 ARGYVDY
>./x_S10.fasta.summary.txt_unique_cdr3_nt_1907 GCAAGAGATACGGCTTAC 18 60 5.43881738354812e-05 ARDTAY
>./x_S10.fasta.summary.txt_unique_cdr3_nt_1908 GCTAGGAGCTACGAGGGGTACTTCGATGTC 30 60 5.43881738354812e-05 ARSYEGYFDV
>./x_S10.fasta.summary.txt_unique_cdr3_nt_1909 ACCAGGCGAGAGTATGGTAACTGGTACTTCGATGTC 36 60 5.43881738354812e-05 TRREYGNWYFDV
>./x_S10.fasta.summary.txt_unique_cdr3_nt_1910 GCAAGACATAGCTCGGGCTACTTTGACTAC 30 60 5.43881738354812e-05 ARHSSGYFDY
>./x_S10.fasta.summary.txt_unique_cdr3_nt_1911 GCTAGAGGTCTGAGTGCTATGGACTAC 27 60 5.43881738354812e-05 ARGLSAMDY
>./x_S10.fasta.summary.txt_unique_cdr3_nt_1912 GCAAGAGGGGGGATGTGGTACTTCGATGTC 30 60 5.43881738354812e-05 ARGGMWYFDV
>./x_S10.fasta.summary.txt_unique_cdr3_nt_1913 GCATTAGGGGAAATGGACTAC 21 60 5.43881738354812e-05 ALGEMDY
>./x_S10.fasta.summary.txt_unique_cdr3_nt_1914 GCAAGACACGGTAGTAGCTACTGGTTTGCTTAC 33 60 5.43881738354812e-05 ARHGSSYWFAY
>./x_S10.fasta.summary.txt_unique_cdr3_nt_1915 GCTAGAGGGTACTACGGTAGTAAGGGTTACTATGCTATGGACTAC 45 59 5.34817042715565e-05 ARGYYGSKGYYAMDY
>./x_S10.fasta.summary.txt_unique_cdr3_nt_1916 GCAAGAGGGGACTACGAATATGCTATGGACTAC 33 59 5.34817042715565e-05 ARGDYEYAMDY
>./x_S10.fasta.summary.txt_unique_cdr3_nt_1917 GCAAGAAGGGAGGTACCGTATGGTAACTACGACTACTTTGACTAC 45 59 5.34817042715565e-05 ARREVPYGNYDYFDY
>./x_S10.fasta.summary.txt_unique_cdr3_nt_1918 GCAAGAGAGGACTTTTTTGCTTAC 24 59 5.34817042715565e-05 AREDFFAY
>./x_S10.fasta.summary.txt_unique_cdr3_nt_1919 GCAAGATGGTACTACGGCCTTGACTGGTACTTCGATGTC 39 59 5.34817042715565e-05 ARWYYGLDWYFDV
>./x_S10.fasta.summary.txt_unique_cdr3_nt_1920 GCAAGATGTGGTAACTACCCCTGGTTTGCTTAC 33 59 5.34817042715565e-05 ARCGNYPWFAY
>./x_S10.fasta.summary.txt_unique_cdr3_nt_1921 GCAAGCCTCTTCTATGGGTTCTTCGATGTC 30 59 5.34817042715565e-05 ASLFYGFFDV
>./x_S10.fasta.summary.txt_unique_cdr3_nt_1922 GACGGGGGGGAGGGG 15 59 5.34817042715565e-05 DGGEG
>./x_S10.fasta.summary.txt_unique_cdr3_nt_1923 GCAAGAAGGGATAGGTATGCTATGGACTAC 30 59 5.34817042715565e-05 ARRDRYAMDY
>./x_S10.fasta.summary.txt_unique_cdr3_nt_1924 GCAAGATATAACTGGGACTACTTTGACTAC 30 59 5.34817042715565e-05 ARYNWDYFDY
>./x_S10.fasta.summary.txt_unique_cdr3_nt_1925 GCAAGAAGGGACTATGGTAACTACTATGCTATGGACTAC 39 59 5.34817042715565e-05 ARRDYGNYYAMDY
>./x_S10.fasta.summary.txt_unique_cdr3_nt_1926 ACAAGATCTGACTAC 15 59 5.34817042715565e-05 TRSDY
>./x_S10.fasta.summary.txt_unique_cdr3_nt_1927 GCCAGAGATGGTTACTACTTTGACTAC 27 59 5.34817042715565e-05 ARDGYYFDY
>./x_S10.fasta.summary.txt_unique_cdr3_nt_1928 GCAAGAGACTACTATGATTACGACGGCTTTGCTTAC 36 59 5.34817042715565e-05 ARDYYDYDGFAY
>./x_S10.fasta.summary.txt_unique_cdr3_nt_1929 GCTAGACTGGGAGAGTTTGCTTAC 24 59 5.34817042715565e-05 ARLGEFAY
>./x_S10.fasta.summary.txt_unique_cdr3_nt_1930 GCAACTGGCTTTGACTAC 18 59 5.34817042715565e-05 ATGFDY
>./x_S10.fasta.summary.txt_unique_cdr3_nt_1931 GCAATCTACTATGATTACGCAAGGGGCTACTACTTTGACTAC 42 59 5.34817042715565e-05 AIYYDYARGYYFDY
>./x_S10.fasta.summary.txt_unique_cdr3_nt_1932 GCAAGACACGGTAGTAGCTAC 21 59 5.34817042715565e-05 ARHGSSY
>./x_S10.fasta.summary.txt_unique_cdr3_nt_1933 GCAAGAAGGGAGTATGGTAACTACTATGCTATGGACTAC 39 59 5.34817042715565e-05 ARREYGNYYAMDY
>./x_S10.fasta.summary.txt_unique_cdr3_nt_1934 GCAAAAGAGGGACTACGGCGTTATGCTATGGACTAC 36 59 5.34817042715565e-05 AKEGLRRYAMDY
>./x_S10.fasta.summary.txt_unique_cdr3_nt_1935 GCTAGAAGGCTCTACTATAGGTACTTTGACTAC 33 59 5.34817042715565e-05 ARRLYYRYFDY
>./x_S10.fasta.summary.txt_unique_cdr3_nt_1936 GCAAGACGGCGGGATTACGGATCCCTCTATGCTATGGACTAC 42 59 5.34817042715565e-05 ARRRDYGSLYAMDY
>./x_S10.fasta.summary.txt_unique_cdr3_nt_1937 AGAGGGTTTGCTTAC 15 59 5.34817042715565e-05 RGFAY
>./x_S10.fasta.summary.txt_unique_cdr3_nt_1938 GCAACCCGCCTAACCTACTATGCTATGGACTAC 33 59 5.34817042715565e-05 ATRLTYYAMDY
>./x_S10.fasta.summary.txt_unique_cdr3_nt_1939 GCCAGAGGCTATGATTACGCCGTC 24 59 5.34817042715565e-05 ARGYDYAV
>./x_S10.fasta.summary.txt_unique_cdr3_nt_1940 GCTAGGGATGATTACGACGATGCTATGGACTAC 33 59 5.34817042715565e-05 ARDDYDDAMDY
>./x_S10.fasta.summary.txt_unique_cdr3_nt_1941 GCAAGATGGGGGTACTACGGTAGTAGCCTTGACTAC 36 58 5.25752347076318e-05 ARWGYYGSSLDY
>./x_S10.fasta.summary.txt_unique_cdr3_nt_1942 GCCAAAAAAAAAAGATATGGTAACTACTGGTACTTCGATGTC 42 58 5.25752347076318e-05 AKKKRYGNYWYFDV
>./x_S10.fasta.summary.txt_unique_cdr3_nt_1943 GCAAGAAGGTACTATAGGTACTACTTTGACTAC 33 58 5.25752347076318e-05 ARRYYRYYFDY
>./x_S10.fasta.summary.txt_unique_cdr3_nt_1944 GCCAGTTACTACGGTAGTAGCTTTGCTTAC 30 58 5.25752347076318e-05 ASYYGSSFAY
>./x_S10.fasta.summary.txt_unique_cdr3_nt_1945 GCAAGAGAGAGGACAGCTCGGGCTACGTCCTGGTTTGCTTAC 42 58 5.25752347076318e-05 ARERTARATSWFAY
>./x_S10.fasta.summary.txt_unique_cdr3_nt_1946 GCAAGACGGGTGGGACCGTACTGGTACTTCGATGTC 36 58 5.25752347076318e-05 ARRVGPYWYFDV
>./x_S10.fasta.summary.txt_unique_cdr3_nt_1947 ACAGGCTGGACTTAC 15 58 5.25752347076318e-05 TGWTY
>./x_S10.fasta.summary.txt_unique_cdr3_nt_1948 GCAAGAGATGATTACGACTATGCTATGGACTAC 33 58 5.25752347076318e-05 ARDDYDYAMDY
>./x_S10.fasta.summary.txt_unique_cdr3_nt_1949 GTGAGACGGGATTACTATGCTATGGACTAC 30 58 5.25752347076318e-05 VRRDYYAMDY
>./x_S10.fasta.summary.txt_unique_cdr3_nt_1950 GCCAACTACGGTAGTGGCCCGTTTGCTTAC 30 58 5.25752347076318e-05 ANYGSGPFAY
>./x_S10.fasta.summary.txt_unique_cdr3_nt_1951 GCTAGAGATGAAAACTACTTTGACTAC 27 58 5.25752347076318e-05 ARDENYFDY
>./x_S10.fasta.summary.txt_unique_cdr3_nt_1952 GCTAGAAGGACTCCGGTGAGCTATAATTATGATATGGATTAC 42 58 5.25752347076318e-05 ARRTPVSYNYDMDY
>./x_S10.fasta.summary.txt_unique_cdr3_nt_1953 GCAAGATATTCCTATGGTTACGACTACTTTGACTAC 36 58 5.25752347076318e-05 ARYSYGYDYFDY
>./x_S10.fasta.summary.txt_unique_cdr3_nt_1954 GCAAGAGAGGTACGACGCTATGCTATGGACTAC 33 58 5.25752347076318e-05 AREVRRYAMDY
>./x_S10.fasta.summary.txt_unique_cdr3_nt_1955 GCCAGACATAACTGGGACTATGCTATGGACTAC 33 58 5.25752347076318e-05 ARHNWDYAMDY
>./x_S10.fasta.summary.txt_unique_cdr3_nt_1956 ACCAGCTGGGCTTAC 15 58 5.25752347076318e-05 TSWAY
>./x_S10.fasta.summary.txt_unique_cdr3_nt_1957 ACCTCACTATGGTCCCTCCGGAGGGAGGCTTAC 33 58 5.25752347076318e-05 TSLWSLRREAY
>./x_S10.fasta.summary.txt_unique_cdr3_nt_1958 GCAAGAGAGGCTTAC 15 58 5.25752347076318e-05 AREAY
>./x_S10.fasta.summary.txt_unique_cdr3_nt_1959 GCCAGAGTCTATGGTTCCCACTATGCTATGGACTAC 36 58 5.25752347076318e-05 ARVYGSHYAMDY
>./x_S10.fasta.summary.txt_unique_cdr3_nt_1960 GCAAGATGGTACTTCGATGTC 21 58 5.25752347076318e-05 ARWYFDV
>./x_S10.fasta.summary.txt_unique_cdr3_nt_1961 GCAAGGAGGGGGGATGGTAACTACGTAGGATACTTTGACTAC 42 58 5.25752347076318e-05 ARRGDGNYVGYFDY
>./x_S10.fasta.summary.txt_unique_cdr3_nt_1962 GCCAGAGATAGGCCCTTTTGGTGGGACTAC 30 58 5.25752347076318e-05 ARDRPFWWDY
>./x_S10.fasta.summary.txt_unique_cdr3_nt_1963 GCAAGAGGGGGCTGGGGCTTTGACTAC 27 58 5.25752347076318e-05 ARGGWGFDY
>./x_S10.fasta.summary.txt_unique_cdr3_nt_1964 GCAAGAGACGTAGGGTACTTCGATGTC 27 58 5.25752347076318e-05 ARDVGYFDV
>./x_S10.fasta.summary.txt_unique_cdr3_nt_1965 GCAAGATCCCAGGGTAGTGTTTATGCTATGGACTAC 36 58 5.25752347076318e-05 ARSQGSVYAMDY
>./x_S10.fasta.summary.txt_unique_cdr3_nt_1966 GCCAAGTATGGTAACTATGCTATGGACTAC 30 58 5.25752347076318e-05 AKYGNYAMDY
>./x_S10.fasta.summary.txt_unique_cdr3_nt_1967 GCAAGATCTAACTGGGACGCCTGTGCTTAC 30 58 5.25752347076318e-05 ARSNWDACAY
>./x_S10.fasta.summary.txt_unique_cdr3_nt_1968 ACAAGACTGTTTGCTTAC 18 58 5.25752347076318e-05 TRLFAY
>./x_S10.fasta.summary.txt_unique_cdr3_nt_1969 GCCAGAGGGGACTGGGTTGACTAC 24 58 5.25752347076318e-05 ARGDWVDY
>./x_S10.fasta.summary.txt_unique_cdr3_nt_1970 GCAAGCTATAGGTACGACGGCTAC 24 58 5.25752347076318e-05 ASYRYDGY
>./x_S10.fasta.summary.txt_unique_cdr3_nt_1971 GCAAGATCAGGGAACTGGGACGACTGGTACTTCGATGTC 39 58 5.25752347076318e-05 ARSGNWDDWYFDV
>./x_S10.fasta.summary.txt_unique_cdr3_nt_1972 GCCTCCCATGATGGTTACCTATCCTTCTATGCTATGGACTAC 42 58 5.25752347076318e-05 ASHDGYLSFYAMDY
>./x_S10.fasta.summary.txt_unique_cdr3_nt_1973 GCAAGTTACTATGGTAACTCTGGGTTTGCTTAC 33 58 5.25752347076318e-05 ASYYGNSGFAY
>./x_S10.fasta.summary.txt_unique_cdr3_nt_1974 GCAAGATTCTACTATGGTTACGACTGGTACTTCGATGTC 39 58 5.25752347076318e-05 ARFYYGYDWYFDV
>./x_S10.fasta.summary.txt_unique_cdr3_nt_1975 GGAAGGTATGATGGTAACTTGGGCGCTATGGACTAC 36 58 5.25752347076318e-05 GRYDGNLGAMDY
>./x_S10.fasta.summary.txt_unique_cdr3_nt_1976 GCAAGATGGCCCCACTGGTACTTCGATGTC 30 58 5.25752347076318e-05 ARWPHWYFDV
>./x_S10.fasta.summary.txt_unique_cdr3_nt_1977 GCTAGGTACGACTGGTACTTCGATGTC 27 58 5.25752347076318e-05 ARYDWYFDV
>./x_S10.fasta.summary.txt_unique_cdr3_nt_1978 GCAAGAGAGTGGTACGACGTTTCCTGGTTTGCTTAC 36 58 5.25752347076318e-05 AREWYDVSWFAY
>./x_S10.fasta.summary.txt_unique_cdr3_nt_1979 GCTAGAAGTGGGACGGGGGTTGCTTAC 27 58 5.25752347076318e-05 ARSGTGVAY
>./x_S10.fasta.summary.txt_unique_cdr3_nt_1980 GCCAAAGGGTACCCTTTTATGGACTAC 27 57 5.16687651437071e-05 AKGYPFMDY
>./x_S10.fasta.summary.txt_unique_cdr3_nt_1981 GCAAGATTGGATGGTAACTACGTAGATGCTTAC 33 57 5.16687651437071e-05 ARLDGNYVDAY
>./x_S10.fasta.summary.txt_unique_cdr3_nt_1982 ACCAGGCCTGGTAACTACGCTATGGACTAC 30 57 5.16687651437071e-05 TRPGNYAMDY
>./x_S10.fasta.summary.txt_unique_cdr3_nt_1983 GCAGGCTCCTACTATGGTAACTTCTGGTTTGCTTAC 36 57 5.16687651437071e-05 AGSYYGNFWFAY
>./x_S10.fasta.summary.txt_unique_cdr3_nt_1984 GCAAGAGTCTATGGTAACTACGCTATGGACTAC 33 57 5.16687651437071e-05 ARVYGNYAMDY
>./x_S10.fasta.summary.txt_unique_cdr3_nt_1985 GCCCCCTATGATTACGAGAGGGAGTACTACTTTGACTAC 39 57 5.16687651437071e-05 APYDYEREYYFDY
>./x_S10.fasta.summary.txt_unique_cdr3_nt_1986 GCAAGAGGAGGTGGTAACCACGCCTTTGACTAC 33 57 5.16687651437071e-05 ARGGGNHAFDY
>./x_S10.fasta.summary.txt_unique_cdr3_nt_1987 GCAAGAAACTATGATGGTTACTACTACTTTGACTAC 36 57 5.16687651437071e-05 ARNYDGYYYFDY
>./x_S10.fasta.summary.txt_unique_cdr3_nt_1988 GCCAGGAGTGATGGTTACTACTGGTACTTCGATGTC 36 57 5.16687651437071e-05 ARSDGYYWYFDV
>./x_S10.fasta.summary.txt_unique_cdr3_nt_1989 GCAAGAGAGGTGGGCCCCTTTGACTAC 27 57 5.16687651437071e-05 AREVGPFDY
>./x_S10.fasta.summary.txt_unique_cdr3_nt_1990 GCAAATGAAGGGGCTTAC 18 57 5.16687651437071e-05 ANEGAY
>./x_S10.fasta.summary.txt_unique_cdr3_nt_1991 GCAAGATTGAGTAGCTACTGGTACTTCGATGTC 33 57 5.16687651437071e-05 ARLSSYWYFDV
>./x_S10.fasta.summary.txt_unique_cdr3_nt_1992 GCAAGATATTACTACGGTAGCCTTTACTATGCTATGGACTAC 42 57 5.16687651437071e-05 ARYYYGSLYYAMDY
>./x_S10.fasta.summary.txt_unique_cdr3_nt_1993 GCCAGAGAGGATGGTTACTACGCCTGGTTTGCTTAC 36 57 5.16687651437071e-05 AREDGYYAWFAY
>./x_S10.fasta.summary.txt_unique_cdr3_nt_1994 GCTAGATCAGTGGACTAC 18 57 5.16687651437071e-05 ARSVDY
>./x_S10.fasta.summary.txt_unique_cdr3_nt_1995 GCAAGAGGGAGAGAACTCTACTACTTTGACTAC 33 57 5.16687651437071e-05 ARGRELYYFDY
>./x_S10.fasta.summary.txt_unique_cdr3_nt_1996 ACAACTGGGACCTGGTTTGCTTAC 24 57 5.16687651437071e-05 TTGTWFAY
>./x_S10.fasta.summary.txt_unique_cdr3_nt_1997 GCAAGGGGTACTCCGGTAGTAGCTGAGGACTAC 33 57 5.16687651437071e-05 ARGTPVVAEDY
>./x_S10.fasta.summary.txt_unique_cdr3_nt_1998 GCTAGAGGTTCCTACTATGGTAACTACGTCGGGTTTGCTTAC 42 57 5.16687651437071e-05 ARGSYYGNYVGFAY
>./x_S10.fasta.summary.txt_unique_cdr3_nt_1999 GCAAGACCTACTACGGTAGTAGACTGGGACTTTGCTTAC 39 57 5.16687651437071e-05 ARPTTVVDWDFAY
[truncated: 276,713 more rows]
