# Supplementary material for: Characterization of B cell receptor H-CDR3 repertoire of spleen in PRV-infected mice
Source: BMC Vet Res. 2022 Jun 17;18:228. doi: 10.1186/s12917-022-03340-2 (PMC9204683; doi:10.1186/s12917-022-03340-2)
Supplement: Supplementary file 1 — Additional file 1: Supplementary Table 1. The frequency of IGHV genes usage. Supplementary Table 2. The frequency of IGHD genes usage. Supplementary Table 3. The frequency of IGHJ genes usage. Supplementary Table 4. The combined usage frequencies of IGHV and IGHJ genes. Supplementary Table 5. The CDR3 nt sequences of XJ strain infection group. Supplementary Table 6. The CDR3 nt sequences of Bartha-K61 strain infection group. Supplementary Table 7. The CDR3 nt sequences of control group. Supplementary Table 8. The top 100 CDR3 nt sequences in XJ strain infection group. Supplementary Table 9. The top 100 CDR3 nt sequences in Bartha-K61 strain infection group. Supplementary Table 10. The top 100 CDR3 nt sequences in control group. Supplementary Table 11. The CDR3 aa sequences of XJ strain infection group. Supplementary Table 12. The CDR3 aa sequences of Bartha-K61 strain infection group. Supplementary Table 13. The CDR3 aa sequences of control group. Supplementary Table 14 The top 100 CDR3 aa sequences in XJ strain infection group. Supplementary Table 15 The top 100 CDR3 aa sequences in Bartha-K61 strain infection group. Supplementary Table 16 The top 100 CDR3 aa sequences in control group. [file 12917_2022_3340_MOESM1_ESM.zip › Supplementary Tables/Supplementary Table 6 The CDR3 nt sequences of Bartha-K61 strain infection group.csv]

CDR3 ID CDR3 Sequence(nt) nt length Reads unique Ratio CDR3 Sequence(aa)
>./b_S11.fasta.summary.txt_unique_cdr3_nt_1 GCTAACTGGGACTGGTACTTCGATGTC 27 24027 0.0171258360846434 ANWDWYFDV
>./b_S11.fasta.summary.txt_unique_cdr3_nt_2 GCTAGAAACGGTCGGGCTACTTGGTTTGCTTAC 33 14487 0.0103259660947363 ARNGRATWFAY
>./b_S11.fasta.summary.txt_unique_cdr3_nt_3 GCTAGAGGGTACTTTGACTAC 21 13149 0.00937227363703235 ARGYFDY
>./b_S11.fasta.summary.txt_unique_cdr3_nt_4 GCCAGAGATGGGTTTGCTTAC 21 6859 0.00488892120133888 ARDGFAY
>./b_S11.fasta.summary.txt_unique_cdr3_nt_5 GCAAGTTACTACGGTAGTAGCTACTTTGACTAC 33 6792 0.00484116530099047 ASYYGSSYFDY
>./b_S11.fasta.summary.txt_unique_cdr3_nt_6 GCAAGCTACGGTAGTAGCTACGTCTACTGGTACTTCGATGTC 42 5308 0.00378340774700492 ASYGSSYVYWYFDV
>./b_S11.fasta.summary.txt_unique_cdr3_nt_7 GCACTTAACTGGGACGCTGACTAC 24 5171 0.00368575762241192 ALNWDADY
>./b_S11.fasta.summary.txt_unique_cdr3_nt_8 GCTAGGGGGTACTTCGATGTC 21 3756 0.0026771815180389 ARGYFDV
>./b_S11.fasta.summary.txt_unique_cdr3_nt_9 GCAAGAAGCCACTACGGTAGTAGCTACGTAGGGGACTAC 39 3735 0.00266221325076552 ARSHYGSSYVGDY
>./b_S11.fasta.summary.txt_unique_cdr3_nt_10 GCAAGAGATGGTAACTACTGGTACTTCGATGTC 33 3733 0.00266078770150139 ARDGNYWYFDV
>./b_S11.fasta.summary.txt_unique_cdr3_nt_11 GCCAGTTCATTACTACGGCTACGAGGGGTTTACTATGCTATGGACTAC 48 3612 0.00257454197102143 ASSLLRLRGVYYAMDY
>./b_S11.fasta.summary.txt_unique_cdr3_nt_12 AAAAGATCGCAAACCTCCTACGACTAC 27 3434 0.00244766808651373 KRSQTSYDY
>./b_S11.fasta.summary.txt_unique_cdr3_nt_13 GCCAGAAACTGGGACTAC 18 3118 0.00222243130278096 ARNWDY
>./b_S11.fasta.summary.txt_unique_cdr3_nt_14 ACCACTGGGTTTGCTTAC 18 3056 0.00217823927559289 TTGFAY
>./b_S11.fasta.summary.txt_unique_cdr3_nt_15 GCAAGATCCCTGTATGTATGGTTACGACGACGGTCCTATGCTATGGACTAC 51 2911 0.00207488695394335 ARSLYVWLRRRSYAMDY
>./b_S11.fasta.summary.txt_unique_cdr3_nt_16 ACAATCCTTCCTTATTACTACGGTAGTAGCTACAGGTACTTCGATGTC 48 2753 0.00196226856207697 TILPYYYGSSYRYFDV
>./b_S11.fasta.summary.txt_unique_cdr3_nt_17 GCAAGAGATTACCTTGCTTAC 21 2697 0.00192235318268129 ARDYLAY
>./b_S11.fasta.summary.txt_unique_cdr3_nt_18 GCAAGATATGATGGTTACTACTGGTACTTCGATGTC 36 2400 0.00171065911695776 ARYDGYYWYFDV
>./b_S11.fasta.summary.txt_unique_cdr3_nt_19 GCCAGAACTGACTAC 15 2229 0.00158877465487452 ARTDY
>./b_S11.fasta.summary.txt_unique_cdr3_nt_20 GCAAGAGGGGACGGGGCTTAC 21 2199 0.00156739141591255 ARGDGAY
>./b_S11.fasta.summary.txt_unique_cdr3_nt_21 GCTAGATCACGACCGTACTATGCTATGGACTAC 33 2189 0.00156026366959189 ARSRPYYAMDY
>./b_S11.fasta.summary.txt_unique_cdr3_nt_22 GCCAGAGATGGTTTTGCTTAC 21 2172 0.00154814650084678 ARDGFAY
>./b_S11.fasta.summary.txt_unique_cdr3_nt_23 GCACTTAACTGGGACGCTGACTTC 24 2149 0.00153175268430926 ALNWDADF
>./b_S11.fasta.summary.txt_unique_cdr3_nt_24 GCAAGAGGGGATGGTTACCCC 21 2140 0.00152533771262067 ARGDGYP
>./b_S11.fasta.summary.txt_unique_cdr3_nt_25 GCCAGTGCCTACTATGGTATCTATTACTATGCTATGGACTAC 42 2098 0.00149540117807391 ASAYYGIYYYAMDY
>./b_S11.fasta.summary.txt_unique_cdr3_nt_26 GCCCAATCTTACTACGGCTACGGGGTTTACTATGCTATGGACTAC 45 2025 0.00144336862993311 AQSYYGYGVYYAMDY
>./b_S11.fasta.summary.txt_unique_cdr3_nt_27 ACAAGATTTTACTACGGTAGTAGCTACTACTTTGACTAC 39 1952 0.00139133608179231 TRFYYGSSYYFDY
>./b_S11.fasta.summary.txt_unique_cdr3_nt_28 GCCAGAGACTGGGCTTAC 18 1947 0.00138777220863199 ARDWAY
>./b_S11.fasta.summary.txt_unique_cdr3_nt_29 GCAACGTCCTCCATATATTACTATGCTATGGACTAC 36 1939 0.00138207001157546 ATSSIYYYAMDY
>./b_S11.fasta.summary.txt_unique_cdr3_nt_30 TACTACGGTAGTAGCTACTGGTACTTCGATGTC 33 1913 0.00136353787114175 YYGSSYWYFDV
>./b_S11.fasta.summary.txt_unique_cdr3_nt_31 GCAAGGGTGGTTACTACCTATTACTATGCTATGGACTAC 39 1823 0.00129938815425583 ARVVTTYYYAMDY
>./b_S11.fasta.summary.txt_unique_cdr3_nt_32 GCTAGATCTGGCTTTATTACTACGGTAGTAGCTGTTGACTAC 42 1790 0.00127586659139767 ARSGFITTVVAVDY
>./b_S11.fasta.summary.txt_unique_cdr3_nt_33 GCAAGATGGTCTACTACGGCCTTCGATGTC 30 1706 0.00121599352230414 ARWSTTAFDV
>./b_S11.fasta.summary.txt_unique_cdr3_nt_34 GCTAGAATGAGGGGGTTTGCTTAC 24 1673 0.00119247195944597 ARMRGFAY
>./b_S11.fasta.summary.txt_unique_cdr3_nt_35 GCCAGTTCCTCTTATGGTAACCTTTATTACTATGCTATGGACTAC 45 1651 0.00117679091754053 ASSSYGNLYYYAMDY
>./b_S11.fasta.summary.txt_unique_cdr3_nt_36 GACTATGGGAACTCTTTTGCTTAC 24 1641 0.00116966317121987 DYGNSFAY
>./b_S11.fasta.summary.txt_unique_cdr3_nt_37 GCTAGATGGGACTGGTACTTCGATGTC 27 1639 0.00116823762195574 ARWDWYFDV
>./b_S11.fasta.summary.txt_unique_cdr3_nt_38 GCCAGACACTACGGCTATGCTATGGACTAC 30 1551 0.00110551345433395 ARHYGYAMDY
>./b_S11.fasta.summary.txt_unique_cdr3_nt_39 GCAAGTGGGTTTGCTTAC 18 1527 0.00108840686316438 ASGFAY
>./b_S11.fasta.summary.txt_unique_cdr3_nt_40 GCAAGTTACTACGGTAGTAGCTATGCTATGGACTAC 36 1506 0.001073438595891 ASYYGSSYAMDY
>./b_S11.fasta.summary.txt_unique_cdr3_nt_41 GCAAGACATGATTACGCCTGGTTTGCTTAC 30 1496 0.00106631084957034 ARHDYAWFAY
>./b_S11.fasta.summary.txt_unique_cdr3_nt_42 GCAAGAAGGGACTATGGTTACGATGGCTATGCTATGGACTAC 42 1486 0.00105918310324968 ARRDYGYDGYAMDY
>./b_S11.fasta.summary.txt_unique_cdr3_nt_43 GCAAGGGGGGGGTTTGCTTAC 21 1464 0.00104350206134424 ARGGFAY
>./b_S11.fasta.summary.txt_unique_cdr3_nt_44 GCCAGACACTACGGTAGTAGCTACTGGTACTTCGATGTC 39 1428 0.00101784217458987 ARHYGSSYWYFDV
>./b_S11.fasta.summary.txt_unique_cdr3_nt_45 GCTAGAACTTACTACGGTAGTAGCTTTGACTAC 33 1366 0.000973650147401794 ARTYYGSSFDY
>./b_S11.fasta.summary.txt_unique_cdr3_nt_46 GCTAGTTATTACTACGGTAGTAGCTACGAGGGGTTTGCTTAC 42 1339 0.000954405232336019 ASYYYGSSYEGFAY
>./b_S11.fasta.summary.txt_unique_cdr3_nt_47 GCAAGATTTTACTACGGTAGTAGCTACTGGTACTTCGATGTC 42 1327 0.00094585193675123 ARFYYGSSYWYFDV
>./b_S11.fasta.summary.txt_unique_cdr3_nt_48 GCATATTACTACGGTAGTTTTGTC 24 1306 0.00093088366947785 AYYYGSFV
>./b_S11.fasta.summary.txt_unique_cdr3_nt_49 GCCAGAGGAGGATTTGCTTAC 21 1282 0.000913777078308272 ARGGFAY
>./b_S11.fasta.summary.txt_unique_cdr3_nt_50 ACAAGAGATGGCTTTGCTTAC 21 1279 0.000911638754412075 TRDGFAY
>./b_S11.fasta.summary.txt_unique_cdr3_nt_51 GCTAGATGGGGTACTACGGTTCCGTTTGCTTAC 33 1262 0.000899521585666957 ARWGTTVPFAY
>./b_S11.fasta.summary.txt_unique_cdr3_nt_52 AATGCCCCCTTCTACTATGGTTACGGCCCCTATACTATGGACTAC 45 1258 0.000896670487138695 NAPFYYGYGPYTMDY
>./b_S11.fasta.summary.txt_unique_cdr3_nt_53 ACAAGATCCTATTACTACGGTAGTAGCTACGCTATGGACTAC 42 1248 0.000889542740818037 TRSYYYGSSYAMDY
>./b_S11.fasta.summary.txt_unique_cdr3_nt_54 GCTAGACGAGCTAACTGGGCGCATTACTATGCTATGGACTAC 42 1245 0.00088740441692184 ARRANWAHYYAMDY
>./b_S11.fasta.summary.txt_unique_cdr3_nt_55 ACCAGGCCCTGGGAAGCTTAC 21 1225 0.000873148924280525 TRPWEAY
>./b_S11.fasta.summary.txt_unique_cdr3_nt_56 GCAAGAGCGTATTACTACGGTAGTCTTGACTAC 33 1225 0.000873148924280525 ARAYYYGSLDY
>./b_S11.fasta.summary.txt_unique_cdr3_nt_57 GCTAGTGGGGATCCCTCCTGGTTTGCTTAC 30 1217 0.000867446727223999 ASGDPSWFAY
>./b_S11.fasta.summary.txt_unique_cdr3_nt_58 GCTAGATCGACTGGGACAGTTGACTAC 27 1187 0.000846063488262027 ARSTGTVDY
>./b_S11.fasta.summary.txt_unique_cdr3_nt_59 GCTAGAAAGACGAATAGGTACGACGTCTATGCTATGGACTAC 42 1141 0.000813275855187004 ARKTNRYDVYAMDY
>./b_S11.fasta.summary.txt_unique_cdr3_nt_60 GCAAGAAGGGGGTACTACGGTAGTAGCTACGAGTGGTACTTCGATGTC 48 1130 0.000805435334234281 ARRGYYGSSYEWYFDV
>./b_S11.fasta.summary.txt_unique_cdr3_nt_61 GCAAGACATGGTTACGACTGGTTTGCTTAC 30 1089 0.000776211574319585 ARHGYDWFAY
>./b_S11.fasta.summary.txt_unique_cdr3_nt_62 GCAAGGTCGGACTACGGTAGTACCTGGTTTGCTTAC 36 1071 0.000763381630942402 ARSDYGSTWFAY
>./b_S11.fasta.summary.txt_unique_cdr3_nt_63 GCAAGATGGCGGGATTACTATGCTATGGACTAC 33 1064 0.000758392208517942 ARWRDYYAMDY
>./b_S11.fasta.summary.txt_unique_cdr3_nt_64 GCAAGTGGTAACTACTGGTACTTCGATGTC 30 1061 0.000756253884621745 ASGNYWYFDV
>./b_S11.fasta.summary.txt_unique_cdr3_nt_65 GCAAGATGCGTCTATGGTTACGACGGCGACTAC 33 1048 0.00074698781440489 ARCVYGYDGDY
>./b_S11.fasta.summary.txt_unique_cdr3_nt_66 GCAAGGCACTACGGGTACTACTTTGACTAC 30 1035 0.000737721744188036 ARHYGYYFDY
>./b_S11.fasta.summary.txt_unique_cdr3_nt_67 GCAAGATTGGCCTACTACGGCTACGCTATGGACTAC 36 1030 0.000734157871027707 ARLAYYGYAMDY
>./b_S11.fasta.summary.txt_unique_cdr3_nt_68 GCCAACTGGGGGTTTGCTTAC 21 1023 0.000729168448603247 ANWGFAY
>./b_S11.fasta.summary.txt_unique_cdr3_nt_69 GCTGCTATCTACTATCCTGACTCCGACGGCTAC 33 1022 0.000728455673971181 AAIYYPDSDGY
>./b_S11.fasta.summary.txt_unique_cdr3_nt_70 GCCAGAGATCTTTATTACTACGGTAGTAGCTATGCTATGGACTAC 45 1013 0.000722040702282589 ARDLYYYGSSYAMDY
>./b_S11.fasta.summary.txt_unique_cdr3_nt_71 GCAAGGGATTACTACGGTAGTAGCTACTGGTACTTCGATGTC 42 1012 0.000721327927650524 ARDYYGSSYWYFDV
>./b_S11.fasta.summary.txt_unique_cdr3_nt_72 GCTAACTGGGACTAC 15 1012 0.000721327927650524 ANWDY
>./b_S11.fasta.summary.txt_unique_cdr3_nt_73 GCTAGAGGGTACGCGGTCTAC 21 1000 0.000712774632065735 ARGYAVY
>./b_S11.fasta.summary.txt_unique_cdr3_nt_74 GCAAGAGAGGGGTTTGCTTAC 21 999 0.000712061857433669 AREGFAY
>./b_S11.fasta.summary.txt_unique_cdr3_nt_75 GCAAGACAGCTAATCTATGCTATGGACTAC 30 988 0.000704221336480946 ARQLIYAMDY
>./b_S11.fasta.summary.txt_unique_cdr3_nt_76 GCAAGATCCTACGGTTACTATGGTATGGACTAC 33 979 0.000697806364792354 ARSYGYYGMDY
>./b_S11.fasta.summary.txt_unique_cdr3_nt_77 GCAACTATGGTAACTACCTGGTTTGCTTAC 30 972 0.000692816942367894 ATMVTTWFAY
>./b_S11.fasta.summary.txt_unique_cdr3_nt_78 GCAAGGGGGGGTAACTACCCTCTCTTTGCTTAC 33 958 0.000682838097518974 ARGGNYPLFAY
>./b_S11.fasta.summary.txt_unique_cdr3_nt_79 GCCAGACAGCTCGGGTTTGCTTAC 24 949 0.000676423125830382 ARQLGFAY
>./b_S11.fasta.summary.txt_unique_cdr3_nt_80 GCAAGAGCCCTCTACTATGATTACGACTTTGACTAC 36 948 0.000675710351198317 ARALYYDYDFDY
>./b_S11.fasta.summary.txt_unique_cdr3_nt_81 GCTAGAAGGGGAGGGCCATATTACTATGCTATGGACTAC 39 925 0.000659316534660805 ARRGGPYYYAMDY
>./b_S11.fasta.summary.txt_unique_cdr3_nt_82 GCAAGATCTCAACTGGGACACTTTGACTAC 30 921 0.000656465436132542 ARSQLGHFDY
>./b_S11.fasta.summary.txt_unique_cdr3_nt_83 GCTAGAAAGGCGGGTGATGATTACTATTTTGACTAC 36 921 0.000656465436132542 ARKAGDDYYFDY
>./b_S11.fasta.summary.txt_unique_cdr3_nt_84 GCTAGGGGGTACGGTAGTAGCTGGTTTGCTTAC 33 919 0.00065503988686841 ARGYGSSWFAY
>./b_S11.fasta.summary.txt_unique_cdr3_nt_85 GGAAGACACGGCTACAGTGACTATGCTATGGACTAC 36 903 0.000643635492755359 GRHGYSDYAMDY
>./b_S11.fasta.summary.txt_unique_cdr3_nt_86 GCCAGACGGGGTGATGGTTACTACCTTGACTAC 33 891 0.00063508219717057 ARRGDGYYLDY
>./b_S11.fasta.summary.txt_unique_cdr3_nt_87 GCAAGTTACTACGGTAGTAGCTACGCTATGGACTAC 36 884 0.00063009277474611 ASYYGSSYAMDY
>./b_S11.fasta.summary.txt_unique_cdr3_nt_88 GCAAGAAATGGGGTACGGCTAGGTTACTTTGACTAC 36 870 0.000620113929897189 ARNGVRLGYFDY
>./b_S11.fasta.summary.txt_unique_cdr3_nt_89 GCCAGCCCTGACAGCTCGGGCTACGTGGCTATGGACTAC 39 865 0.000616550056736861 ASPDSSGYVAMDY
>./b_S11.fasta.summary.txt_unique_cdr3_nt_90 GCTAAGGGACTGGACTGGTACTTCGATGTC 30 854 0.000608709535784138 AKGLDWYFDV
>./b_S11.fasta.summary.txt_unique_cdr3_nt_91 ACCAGGATTAACTGGGGAGCTATGGACTAC 30 847 0.000603720113359678 TRINWGAMDY
>./b_S11.fasta.summary.txt_unique_cdr3_nt_92 GCTAGAAGGGATGGTAACTACGATTACTATGCTATGGACTAC 42 846 0.000603007338727612 ARRDGNYDYYAMDY
>./b_S11.fasta.summary.txt_unique_cdr3_nt_93 GCCCCCCAATATTTTGATGGTTACTACGGATTTGCTTAC 39 846 0.000603007338727612 APQYFDGYYGFAY
>./b_S11.fasta.summary.txt_unique_cdr3_nt_94 GCCAAAGGGTACGACGGGATTTACTATGCTATGGACTAC 39 846 0.000603007338727612 AKGYDGIYYAMDY
>./b_S11.fasta.summary.txt_unique_cdr3_nt_95 GCAAGGGCCGCGGCCTGGTTTGCTTAC 27 841 0.000599443465567283 ARAAAWFAY
>./b_S11.fasta.summary.txt_unique_cdr3_nt_96 GCAAGATACTACGGTAGTAGCTACTACTTTGACTAC 36 832 0.000593028493878691 ARYYGSSYYFDY
>./b_S11.fasta.summary.txt_unique_cdr3_nt_97 GCTAGATGGTTACGACGGGGGAAC 24 812 0.000578773001237377 ARWLRRGN
>./b_S11.fasta.summary.txt_unique_cdr3_nt_98 GCAACATCCTATTACTACGGTAGTAGCAATTACTACTTTGACTAC 45 805 0.000573783578812917 ATSYYYGSSNYYFDY
>./b_S11.fasta.summary.txt_unique_cdr3_nt_99 GTTCTTTATTACTACGGTAGTAGCTATGACTGGTACTTCGATGTC 45 799 0.000569506931020522 VLYYYGSSYDWYFDV
>./b_S11.fasta.summary.txt_unique_cdr3_nt_100 GCAAGAAGGGTCCTGAATTACTATGCTATGGACTAC 36 793 0.000565230283228128 ARRVLNYYAMDY
>./b_S11.fasta.summary.txt_unique_cdr3_nt_101 GCAAGAGATGGTGACTAC 18 789 0.000562379184699865 ARDGDY
>./b_S11.fasta.summary.txt_unique_cdr3_nt_102 GCAAGGGGGGATGGTTACTAC 21 789 0.000562379184699865 ARGDGYY
>./b_S11.fasta.summary.txt_unique_cdr3_nt_103 GCAAGATGGTCTACTAAGGCCTTCGATGTC 30 786 0.000560240860803668 ARWSTKAFDV
>./b_S11.fasta.summary.txt_unique_cdr3_nt_104 GCCAGAGATGATGGTTACTACTTTGACTAC 30 782 0.000557389762275405 ARDDGYYFDY
>./b_S11.fasta.summary.txt_unique_cdr3_nt_105 GCAAGATATGGTAACTACGACTAC 24 773 0.000550974790586813 ARYGNYDY
>./b_S11.fasta.summary.txt_unique_cdr3_nt_106 GCAAGAGATGGTTACTACTAC 21 763 0.000543847044266156 ARDGYYY
>./b_S11.fasta.summary.txt_unique_cdr3_nt_107 GCAAATTACTATAGGTACGACGAGGCGTTTGCTTAC 36 762 0.00054313426963409 ANYYRYDEAFAY
>./b_S11.fasta.summary.txt_unique_cdr3_nt_108 GCAAGAGAGGCTTACGGTAACTATGCTATGGACTAC 36 752 0.000536006523313433 AREAYGNYAMDY
>./b_S11.fasta.summary.txt_unique_cdr3_nt_109 GCAATTTTTTACTACGGTAGTAGCATTTACTATGCTATGGACTAC 45 751 0.000535293748681367 AIFYYGSSIYYAMDY
>./b_S11.fasta.summary.txt_unique_cdr3_nt_110 GCCCGTAACTACGACTAC 18 750 0.000534580974049301 ARNYDY
>./b_S11.fasta.summary.txt_unique_cdr3_nt_111 GCAAGATGGTCTGCTACGGCCTTCGATGTC 30 747 0.000532442650153104 ARWSATAFDV
>./b_S11.fasta.summary.txt_unique_cdr3_nt_112 GCAAAGTATGGTAACTACTACTGGTACTTCGATGTC 36 747 0.000532442650153104 AKYGNYYWYFDV
>./b_S11.fasta.summary.txt_unique_cdr3_nt_113 GCAAGATGGTCTACTGCGGCCTTCGATGTC 30 745 0.000531017100888972 ARWSTAAFDV
>./b_S11.fasta.summary.txt_unique_cdr3_nt_114 GCTAGAGGTTACTACGACTAC 21 739 0.000526740453096578 ARGYYDY
>./b_S11.fasta.summary.txt_unique_cdr3_nt_115 GCAAGACTCTATGGTAATAGGGCTATGGACTAC 33 733 0.000522463805304184 ARLYGNRAMDY
>./b_S11.fasta.summary.txt_unique_cdr3_nt_116 GCTAGAGGCCTCTCCTGGTTTGCTTAC 27 730 0.000520325481407986 ARGLSWFAY
>./b_S11.fasta.summary.txt_unique_cdr3_nt_117 GCTAGGCGATGGTTACTACGATATGCTATGGACTAC 36 729 0.000519612706775921 ARRWLLRYAMDY
>./b_S11.fasta.summary.txt_unique_cdr3_nt_118 GCTAGAAATCTAGTATGGTACCACTATGCTATGGACTAC 39 719 0.000512484960455263 ARNLVWYHYAMDY
>./b_S11.fasta.summary.txt_unique_cdr3_nt_119 GCACCTAACTTTCACCAGGCCTGGTTTGCTTAC 33 715 0.000509633861927 APNFHQAWFAY
>./b_S11.fasta.summary.txt_unique_cdr3_nt_120 GCAAGCCTCTTTGCTTAC 18 710 0.000506069988766672 ASLFAY
>./b_S11.fasta.summary.txt_unique_cdr3_nt_121 ACAAGGTCCGATGGTTACTAC 21 705 0.000502506115606343 TRSDGYY
>./b_S11.fasta.summary.txt_unique_cdr3_nt_122 GCCACCCTCTTCGCCTGGTTTGCTTAC 27 702 0.000500367791710146 ATLFAWFAY
>./b_S11.fasta.summary.txt_unique_cdr3_nt_123 GCTAGCCTCCTACGGGCTTAC 21 697 0.000496803918549817 ASLLRAY
>./b_S11.fasta.summary.txt_unique_cdr3_nt_124 GCTAGATCGCATTACGGGTACTACTTTGACTAC 33 681 0.000485399524436765 ARSHYGYYFDY
>./b_S11.fasta.summary.txt_unique_cdr3_nt_125 GCGAGAGGTGGGTTTGCTTAC 21 681 0.000485399524436765 ARGGFAY
>./b_S11.fasta.summary.txt_unique_cdr3_nt_126 ACAAGGGGCGGTAACTACAGGTTTGCTTAC 30 680 0.0004846867498047 TRGGNYRFAY
>./b_S11.fasta.summary.txt_unique_cdr3_nt_127 GCTAGATCTGGCTTTATTAGTACGGTAGTAGCTGTTGACTAC 42 666 0.000474707904955779 ARSGFISTVVAVDY
>./b_S11.fasta.summary.txt_unique_cdr3_nt_128 GCAAGATACTACGGTAGTAGCTACTTTGACTAC 33 664 0.000473282355691648 ARYYGSSYFDY
>./b_S11.fasta.summary.txt_unique_cdr3_nt_129 GCCAAATATGATTACTGGTACTTCGATGTC 30 660 0.000470431257163385 AKYDYWYFDV
>./b_S11.fasta.summary.txt_unique_cdr3_nt_130 GCTAGATCTAACTGGGATGCTATGGACTAC 30 657 0.000468292933267188 ARSNWDAMDY
>./b_S11.fasta.summary.txt_unique_cdr3_nt_131 GCAAGAAGGGATGATGGTTACCGCTACTGGTACTTCGATGTC 42 656 0.000467580158635122 ARRDDGYRYWYFDV
>./b_S11.fasta.summary.txt_unique_cdr3_nt_132 GCAAGATACTATGATTACGCCTGGTTTGCTTAC 33 655 0.000466867384003056 ARYYDYAWFAY
>./b_S11.fasta.summary.txt_unique_cdr3_nt_133 GCAAGAGTAAACCAGTATGGTAACTACGAGGCTATGGACTAC 42 653 0.000465441834738925 ARVNQYGNYEAMDY
>./b_S11.fasta.summary.txt_unique_cdr3_nt_134 GCAAGAGGAGATGGTTACTAC 21 645 0.000459739637682399 ARGDGYY
>./b_S11.fasta.summary.txt_unique_cdr3_nt_135 GCCAGAAACTATAGGTACTTTGACTAC 27 640 0.00045617576452207 ARNYRYFDY
>./b_S11.fasta.summary.txt_unique_cdr3_nt_136 GCAAGATCGGACTATGGTAACTGGTACTTCGATGTC 36 639 0.000455462989890005 ARSDYGNWYFDV
>./b_S11.fasta.summary.txt_unique_cdr3_nt_137 GCAAGATCGGAATTCTACTATGGTAACTACGTCTTTGACTAC 42 634 0.000451899116729676 ARSEFYYGNYVFDY
>./b_S11.fasta.summary.txt_unique_cdr3_nt_138 GCAAGAGAGGGGGACTATGGTAACTACTTTGACTAC 36 633 0.00045118634209761 AREGDYGNYFDY
>./b_S11.fasta.summary.txt_unique_cdr3_nt_139 GCAAGACGTTACCACGGTAGTAGTTACTATGCTATGGACTAC 42 617 0.000439781947984558 ARRYHGSSYYAMDY
>./b_S11.fasta.summary.txt_unique_cdr3_nt_140 GCAAACTGGGACTAC 15 607 0.000432654201663901 ANWDY
>./b_S11.fasta.summary.txt_unique_cdr3_nt_141 GCAAGAAGGGACTATGCTATGGACTAC 27 606 0.000431941427031835 ARRDYAMDY
>./b_S11.fasta.summary.txt_unique_cdr3_nt_142 GCAAGATCGGCTGGCCTCTATGCTATGGACTAC 33 605 0.00043122865239977 ARSAGLYAMDY
>./b_S11.fasta.summary.txt_unique_cdr3_nt_143 GCTAGATCGAGGTTACTACTTTCCTATGTTATGGACTAC 39 600 0.000427664779239441 ARSRLLLSYVMDY
>./b_S11.fasta.summary.txt_unique_cdr3_nt_144 GCTAGATCGATCCCCTTTTACTATACTATGGACTAC 36 600 0.000427664779239441 ARSIPFYYTMDY
>./b_S11.fasta.summary.txt_unique_cdr3_nt_145 GCAAAAGGGGGGGGTAACCCCGGCTCTTAC 30 600 0.000427664779239441 AKGGGNPGSY
>./b_S11.fasta.summary.txt_unique_cdr3_nt_146 GCAAGAGATGAGGCCTACTATGGTAACTCCTTTGACTAC 39 600 0.000427664779239441 ARDEAYYGNSFDY
>./b_S11.fasta.summary.txt_unique_cdr3_nt_147 GCTAGGTGGGACTGGTACTTCGATGTC 27 598 0.000426239229975309 ARWDWYFDV
>./b_S11.fasta.summary.txt_unique_cdr3_nt_148 GCAAGTTCCTTTTACTACGGTAGTAGCTACTATGCTATGGACTAC 45 598 0.000426239229975309 ASSFYYGSSYYAMDY
>./b_S11.fasta.summary.txt_unique_cdr3_nt_149 GCAAGATGGGACTAC 15 596 0.000424813680711178 ARWDY
>./b_S11.fasta.summary.txt_unique_cdr3_nt_150 GCAACCTATGATGGTTACTACGGGAGGTACTACTTTGACTAC 42 595 0.000424100906079112 ATYDGYYGRYYFDY
>./b_S11.fasta.summary.txt_unique_cdr3_nt_151 GCAAGAAACTGGGACGGAGGCCACTGGTTTGCTTAC 36 590 0.000420537032918784 ARNWDGGHWFAY
>./b_S11.fasta.summary.txt_unique_cdr3_nt_152 GCAAGAGCCTATAGGTACGACGAGGACTATGCTATGGACTAC 42 578 0.000411983737333995 ARAYRYDEDYAMDY
>./b_S11.fasta.summary.txt_unique_cdr3_nt_153 GCCAGAGATAGGCTATATTACTACGGTATAGATTACTATGCTATGGACTAC 51 575 0.000409845413437798 ARDRLYYYGIDYYAMDY
>./b_S11.fasta.summary.txt_unique_cdr3_nt_154 GCCAATGGTAACTGGTTTGCTTAC 24 574 0.000409132638805732 ANGNWFAY
>./b_S11.fasta.summary.txt_unique_cdr3_nt_155 GCAACTGGGACGTACTACTTTGACTAC 27 574 0.000409132638805732 ATGTYYFDY
>./b_S11.fasta.summary.txt_unique_cdr3_nt_156 GCAAGAGATCCCTTTTATTACTACGGTAGTAGCTACTGGTACTTCGATGTC 51 573 0.000408419864173666 ARDPFYYYGSSYWYFDV
>./b_S11.fasta.summary.txt_unique_cdr3_nt_157 GCAAGATCCTGGGACGGGGATGCTTAC 27 572 0.0004077070895416 ARSWDGDAY
>./b_S11.fasta.summary.txt_unique_cdr3_nt_158 GGTCATGATTACCCCTATGCTATGGACTAC 30 572 0.0004077070895416 GHDYPYAMDY
>./b_S11.fasta.summary.txt_unique_cdr3_nt_159 GCTCGGGGGGACTAC 15 559 0.000398441019324746 ARGDY
>./b_S11.fasta.summary.txt_unique_cdr3_nt_160 GCAAGTAGCCTCTGGTACTTCGATGTC 27 559 0.000398441019324746 ASSLWYFDV
>./b_S11.fasta.summary.txt_unique_cdr3_nt_161 GCCGCCATTTACTACGGCTACCTTTATTACTATGCTATGGACTAC 45 558 0.00039772824469268 AAIYYGYLYYYAMDY
>./b_S11.fasta.summary.txt_unique_cdr3_nt_162 GCCAGACATACCTATGCTATGGACTAC 27 557 0.000397015470060614 ARHTYAMDY
>./b_S11.fasta.summary.txt_unique_cdr3_nt_163 GCAACTGGGTTTGCTTAC 18 556 0.000396302695428549 ATGFAY
>./b_S11.fasta.summary.txt_unique_cdr3_nt_164 TCAAGAAAGGACTACGGTAGTAGCTACGGGTACTTCGATGTC 42 554 0.000394877146164417 SRKDYGSSYGYFDV
>./b_S11.fasta.summary.txt_unique_cdr3_nt_165 GCTAGAGGCTACTTTGACTAC 21 554 0.000394877146164417 ARGYFDY
>./b_S11.fasta.summary.txt_unique_cdr3_nt_166 GCAAGCTACTATGGTAACTACTGGTACTTCGATGTC 36 554 0.000394877146164417 ASYYGNYWYFDV
>./b_S11.fasta.summary.txt_unique_cdr3_nt_167 GCAAGATCGCGTGGCTAC 18 553 0.000394164371532351 ARSRGY
>./b_S11.fasta.summary.txt_unique_cdr3_nt_168 ACCAGGTGGGACTAC 15 551 0.00039273882226822 TRWDY
>./b_S11.fasta.summary.txt_unique_cdr3_nt_169 GCCAGAGGGTACTTCGATGTC 21 551 0.00039273882226822 ARGYFDV
>./b_S11.fasta.summary.txt_unique_cdr3_nt_170 ACAAGAGGGAGATTACGAGACTTCGATGTC 30 549 0.000391313273004088 TRGRLRDFDV
>./b_S11.fasta.summary.txt_unique_cdr3_nt_171 GCAAGCTACTATGGTAACTACTATGCTATGGACTAC 36 547 0.000389887723739957 ASYYGNYYAMDY
>./b_S11.fasta.summary.txt_unique_cdr3_nt_172 GCCAGAGGAACTACGGCCTCCTGGTTTGCTTAC 33 547 0.000389887723739957 ARGTTASWFAY
>./b_S11.fasta.summary.txt_unique_cdr3_nt_173 GCCCCCGCTCGGGCTGAGGCTTAC 24 547 0.000389887723739957 APARAEAY
>./b_S11.fasta.summary.txt_unique_cdr3_nt_174 GCTAGACTACTATGGTATCATTACTATGCTATGGACTAC 39 546 0.000389174949107891 ARLLWYHYYAMDY
>./b_S11.fasta.summary.txt_unique_cdr3_nt_175 GCTTACTACGGTAGTAGCTACTACTTTGACTAC 33 539 0.000384185526683431 AYYGSSYYFDY
>./b_S11.fasta.summary.txt_unique_cdr3_nt_176 GCAAGATGGTTCTATGCTATGGACTAC 27 537 0.0003827599774193 ARWFYAMDY
>./b_S11.fasta.summary.txt_unique_cdr3_nt_177 GCTAGACGACTGGGAGAGGGCTTCTATGCTATGGACTAC 39 535 0.000381334428155168 ARRLGEGFYAMDY
>./b_S11.fasta.summary.txt_unique_cdr3_nt_178 GCAAGACGAGACAGCTCGGGCTACTACTTTGACTAC 36 530 0.00037777055499484 ARRDSSGYYFDY
>./b_S11.fasta.summary.txt_unique_cdr3_nt_179 GCCAGGAACTGGGACTAC 18 530 0.00037777055499484 ARNWDY
>./b_S11.fasta.summary.txt_unique_cdr3_nt_180 GCAAGAGGGAACCCTAGGGGGTTTGCTTAC 30 528 0.000376345005730708 ARGNPRGFAY
>./b_S11.fasta.summary.txt_unique_cdr3_nt_181 GCAAGAGGGGAGGTACTCCCCTGGTTTGCTTAC 33 527 0.000375632231098642 ARGEVLPWFAY
>./b_S11.fasta.summary.txt_unique_cdr3_nt_182 GCAAGACGCGAATACCTGTACTACTTTGACTAC 33 526 0.000374919456466577 ARREYLYYFDY
>./b_S11.fasta.summary.txt_unique_cdr3_nt_183 GGAAGATCGGAGGGCTCCTACTATGATTACCCCTTTGACTAC 42 523 0.000372781132570379 GRSEGSYYDYPFDY
>./b_S11.fasta.summary.txt_unique_cdr3_nt_184 GCAAGACACGGTAACTATGCTATGGACTAC 30 522 0.000372068357938314 ARHGNYAMDY
>./b_S11.fasta.summary.txt_unique_cdr3_nt_185 GCCAACTGGGACCGGGACTTTGACTAC 27 519 0.000369930034042116 ANWDRDFDY
>./b_S11.fasta.summary.txt_unique_cdr3_nt_186 GCTAGCTGGGACTAC 15 519 0.000369930034042116 ASWDY
>./b_S11.fasta.summary.txt_unique_cdr3_nt_187 GCAAGAGTTGGTAACTACGTTGAGTTTGCTTAC 33 514 0.000366366160881788 ARVGNYVEFAY
>./b_S11.fasta.summary.txt_unique_cdr3_nt_188 GCTAGATCAACCAAGGGTAACTATGCTATGGACTAC 36 509 0.000362802287721459 ARSTKGNYAMDY
>./b_S11.fasta.summary.txt_unique_cdr3_nt_189 GCAAGGGGGGGTTTTGCTTAC 21 509 0.000362802287721459 ARGGFAY
>./b_S11.fasta.summary.txt_unique_cdr3_nt_190 GCAAGATCGACACGAGGGTACTTCGATGTC 30 506 0.000360663963825262 ARSTRGYFDV
>./b_S11.fasta.summary.txt_unique_cdr3_nt_191 GCTAGACCCTATGATTACGACCCCTATGCTATGGACTAC 39 506 0.000360663963825262 ARPYDYDPYAMDY
>./b_S11.fasta.summary.txt_unique_cdr3_nt_192 GCCAACTGGGACTGGTACTTCGATGTC 27 506 0.000360663963825262 ANWDWYFDV
>./b_S11.fasta.summary.txt_unique_cdr3_nt_193 GCAAGTTATTACTACGGTAGTAGCCACTACTTTGACTAC 39 504 0.00035923841456113 ASYYYGSSHYFDY
>./b_S11.fasta.summary.txt_unique_cdr3_nt_194 GCCAGAGATTACTACGGTAGTAGCTACTGGTACTTCGATGTC 42 504 0.00035923841456113 ARDYYGSSYWYFDV
>./b_S11.fasta.summary.txt_unique_cdr3_nt_195 GCATCTGGGACGCCTTAC 18 504 0.00035923841456113 ASGTPY
>./b_S11.fasta.summary.txt_unique_cdr3_nt_196 GCAAGAGGGCGGTACGAGTTTGCTTAC 27 503 0.000358525639929065 ARGRYEFAY
>./b_S11.fasta.summary.txt_unique_cdr3_nt_197 GCCAGAGATCGCTCATTACTACGGTTATATTACTATGCTATGGACTAC 48 499 0.000355674541400802 ARDRSLLRLYYYAMDY
>./b_S11.fasta.summary.txt_unique_cdr3_nt_198 TATTACTACGGTAGTAGCTACGCTATGGACTAC 33 497 0.00035424899213667 YYYGSSYAMDY
>./b_S11.fasta.summary.txt_unique_cdr3_nt_199 GCCAGGTATGGTTACGACGACGCTATGGACTAC 33 494 0.000352110668240473 ARYGYDDAMDY
>./b_S11.fasta.summary.txt_unique_cdr3_nt_200 GCAAGCCCTAACTGGGACGGGGCTTAC 27 492 0.000350685118976342 ASPNWDGAY
>./b_S11.fasta.summary.txt_unique_cdr3_nt_201 GCAAGGGGGTATGCTATGGACTAC 24 486 0.000346408471183947 ARGYAMDY
>./b_S11.fasta.summary.txt_unique_cdr3_nt_202 GCTAGGGGGTACTTTGACTAC 21 484 0.000344982921919816 ARGYFDY
>./b_S11.fasta.summary.txt_unique_cdr3_nt_203 GCAAGAAGGGGGGCTCTCTTTGATGGTTACTACGGCTTTGCTTAC 45 483 0.00034427014728775 ARRGALFDGYYGFAY
>./b_S11.fasta.summary.txt_unique_cdr3_nt_204 GCCAGAGATCCGTCTTACTACGGCTCTTACTGGTACTTCGATGTC 45 480 0.000342131823391553 ARDPSYYGSYWYFDV
>./b_S11.fasta.summary.txt_unique_cdr3_nt_205 GCTCGATCGGGCTTACTACGTGACTATGCTATGGACTAC 39 478 0.000340706274127421 ARSGLLRDYAMDY
>./b_S11.fasta.summary.txt_unique_cdr3_nt_206 GCAAAGAAAGATGGTTACTACGATGCTATGGACTAC 36 472 0.000336429626335027 AKKDGYYDAMDY
>./b_S11.fasta.summary.txt_unique_cdr3_nt_207 GCAAGAGGGGGGTTTGCTTAC 21 472 0.000336429626335027 ARGGFAY
>./b_S11.fasta.summary.txt_unique_cdr3_nt_208 ACAAGAGGGGAGGATGGTAACTACGTCTACTTTGACTAC 39 472 0.000336429626335027 TRGEDGNYVYFDY
>./b_S11.fasta.summary.txt_unique_cdr3_nt_209 GCAAGCCGGTATGGTAACTTCTATGCTATGGACTAC 36 470 0.000335004077070895 ASRYGNFYAMDY
>./b_S11.fasta.summary.txt_unique_cdr3_nt_210 GCAAGAGAGAAGCTACTACGGCTACCCTACTGGTACTTCGATGTC 45 466 0.000332152978542632 AREKLLRLPYWYFDV
>./b_S11.fasta.summary.txt_unique_cdr3_nt_211 AATGCCGCGGATGCTATGGACTAC 24 466 0.000332152978542632 NAADAMDY
>./b_S11.fasta.summary.txt_unique_cdr3_nt_212 GCAAGGGGCTACTACGGTACCAACCTGTAC 30 464 0.000330727429278501 ARGYYGTNLY
>./b_S11.fasta.summary.txt_unique_cdr3_nt_213 AATGCATGTTACTACGGTAGTAGCTACTATGCTATGGACTAC 42 464 0.000330727429278501 NACYYGSSYYAMDY
>./b_S11.fasta.summary.txt_unique_cdr3_nt_214 GCTAGACCCCCTACCCCCTATGCTATGGACTAC 33 460 0.000327876330750238 ARPPTPYAMDY
>./b_S11.fasta.summary.txt_unique_cdr3_nt_215 GCAAGATATTACTACGGTAGTAGCTACTACTTTGACTAC 39 458 0.000326450781486107 ARYYYGSSYYFDY
>./b_S11.fasta.summary.txt_unique_cdr3_nt_216 GCAAGAGGGGACTAC 15 458 0.000326450781486107 ARGDY
>./b_S11.fasta.summary.txt_unique_cdr3_nt_217 GCAAGATCCAGGGACTATGGTAACTCCTGGTTTGCTTAC 39 455 0.000324312457589909 ARSRDYGNSWFAY
>./b_S11.fasta.summary.txt_unique_cdr3_nt_218 GCAAGACGGGTTGATTACGCTATGGACTAC 30 455 0.000324312457589909 ARRVDYAMDY
>./b_S11.fasta.summary.txt_unique_cdr3_nt_219 ACAATCCTTCCTTATTATTATGGTAGTAGTTACAGGTATTTCGATGTC 48 454 0.000323599682957844 TILPYYYGSSYRYFDV
>./b_S11.fasta.summary.txt_unique_cdr3_nt_220 GCTGGAAACTATGGTAACTTGGCCTGGTTTGCTTAC 36 453 0.000322886908325778 AGNYGNLAWFAY
>./b_S11.fasta.summary.txt_unique_cdr3_nt_221 GCTAGAGGGTACTTCGATGTC 21 453 0.000322886908325778 ARGYFDV
>./b_S11.fasta.summary.txt_unique_cdr3_nt_222 AAAAGATGGGACTAC 15 449 0.000320035809797515 KRWDY
>./b_S11.fasta.summary.txt_unique_cdr3_nt_223 GCATCTACTATGATTACGACGGGGTTTGCTTAC 33 448 0.000319323035165449 ASTMITTGFAY
>./b_S11.fasta.summary.txt_unique_cdr3_nt_224 GCAAGGGGGTACAGGTACTTCGATGTC 27 447 0.000318610260533384 ARGYRYFDV
>./b_S11.fasta.summary.txt_unique_cdr3_nt_225 GCTTCGTCTACGGCTACGACGTACTACTTTGACTAC 36 443 0.000315759162005121 ASSTATTYYFDY
>./b_S11.fasta.summary.txt_unique_cdr3_nt_226 ACAAGATCCGGTGCTTATGGTTTTGACTAC 30 443 0.000315759162005121 TRSGAYGFDY
>./b_S11.fasta.summary.txt_unique_cdr3_nt_227 GCAAGTGTGACTACGGAAGTTTTTTACTTTGACTAC 36 441 0.000314333612740989 ASVTTEVFYFDY
>./b_S11.fasta.summary.txt_unique_cdr3_nt_228 GCCAGCGAACTGGGAGGGTTTGCTTAC 27 440 0.000313620838108923 ASELGGFAY
>./b_S11.fasta.summary.txt_unique_cdr3_nt_229 GCAATCTATGGTAACTACTTCTATGCTATGGACTAC 36 439 0.000312908063476858 AIYGNYFYAMDY
>./b_S11.fasta.summary.txt_unique_cdr3_nt_230 GCAAGATACTATAGGTATGCTATGGACTAC 30 437 0.000311482514212726 ARYYRYAMDY
>./b_S11.fasta.summary.txt_unique_cdr3_nt_231 GCTGGGGGGTTTGCTTAC 18 435 0.000310056964948595 AGGFAY
>./b_S11.fasta.summary.txt_unique_cdr3_nt_232 GCAAGAGATCTGGGACTTGCTTAC 24 435 0.000310056964948595 ARDLGLAY
>./b_S11.fasta.summary.txt_unique_cdr3_nt_233 AAAAGATCGGTAACTGACTAC 21 434 0.000309344190316529 KRSVTDY
>./b_S11.fasta.summary.txt_unique_cdr3_nt_234 GCTACCGTGGAGGGGTATGGTTACGACATTGCTTAC 36 434 0.000309344190316529 ATVEGYGYDIAY
>./b_S11.fasta.summary.txt_unique_cdr3_nt_235 GCAAGAAGGGTCTATGATGGTTACCAAGCCTGGTTTGCTTAC 42 432 0.000307918641052397 ARRVYDGYQAWFAY
>./b_S11.fasta.summary.txt_unique_cdr3_nt_236 ACCCCATCCATGTATGGTCAGTTTGCTTAC 30 432 0.000307918641052397 TPSMYGQFAY
>./b_S11.fasta.summary.txt_unique_cdr3_nt_237 TCTAGAAATGGTTACTACTTTGACTAC 27 431 0.000307205866420332 SRNGYYFDY
>./b_S11.fasta.summary.txt_unique_cdr3_nt_238 GCAAGATGGATTACTACGGCTCGATACTGGTACTTCGATGTC 42 431 0.000307205866420332 ARWITTARYWYFDV
>./b_S11.fasta.summary.txt_unique_cdr3_nt_239 GCAAGAGGGGACTATGGTAACTACGTCGGGGGTTACTATGCTATGGACTAC 51 427 0.000304354767892069 ARGDYGNYVGGYYAMDY
>./b_S11.fasta.summary.txt_unique_cdr3_nt_240 GGAATCGAGTATGGTAACTACGTGATTGCTTAC 33 426 0.000303641993260003 GIEYGNYVIAY
>./b_S11.fasta.summary.txt_unique_cdr3_nt_241 GCAAGAGGGTATGGTAACTACTATGCTATGGACTAC 36 423 0.000301503669363806 ARGYGNYYAMDY
>./b_S11.fasta.summary.txt_unique_cdr3_nt_242 GGAAGGGATTACGACTTTGACTAC 24 422 0.00030079089473174 GRDYDFDY
>./b_S11.fasta.summary.txt_unique_cdr3_nt_243 GCAAGAAATTTTGACTAC 18 421 0.000300078120099674 ARNFDY
>./b_S11.fasta.summary.txt_unique_cdr3_nt_244 GCAAGATGGTTACCCATCTATGCTATGGACTAC 33 420 0.000299365345467609 ARWLPIYAMDY
>./b_S11.fasta.summary.txt_unique_cdr3_nt_245 GCAAGATTACTACGGTACTACTTTGACTAC 30 419 0.000298652570835543 ARLLRYYFDY
>./b_S11.fasta.summary.txt_unique_cdr3_nt_246 ACAAGAAACGTAGACTGGTACTTCGATGTC 30 419 0.000298652570835543 TRNVDWYFDV
>./b_S11.fasta.summary.txt_unique_cdr3_nt_247 GCAGGTACTGAACTGGGACCGGCCTGGTTTGCTTAC 36 418 0.000297939796203477 AGTELGPAWFAY
>./b_S11.fasta.summary.txt_unique_cdr3_nt_248 GCTAGGATGGCGCTATGGTTACGGGATTTCTTTGACTAC 39 418 0.000297939796203477 ARMALWLRDFFDY
>./b_S11.fasta.summary.txt_unique_cdr3_nt_249 GCAAGAGTAGGGGGATATGGTAACTACTGGGCTGTGGACTAC 42 416 0.000296514246939346 ARVGGYGNYWAVDY
>./b_S11.fasta.summary.txt_unique_cdr3_nt_250 GCAAGAGACTACGGTAGTAGCTACTACTTTGACTAC 36 415 0.00029580147230728 ARDYGSSYYFDY
>./b_S11.fasta.summary.txt_unique_cdr3_nt_251 GCCAGAAATTACTACGGTAGTAGCTACTATGCTATGGACTAC 42 414 0.000295088697675214 ARNYYGSSYYAMDY
>./b_S11.fasta.summary.txt_unique_cdr3_nt_252 GCAAGAAGAAGGACTGGGGCCTACTTTGACTAC 33 413 0.000294375923043149 ARRRTGAYFDY
>./b_S11.fasta.summary.txt_unique_cdr3_nt_253 GCCAAACATGGAGAGGTACTAGCCTGGTTTGCTTAC 36 413 0.000294375923043149 AKHGEVLAWFAY
>./b_S11.fasta.summary.txt_unique_cdr3_nt_254 GCCAGAGGAGGTGGGACGTGGTACTTCGATGTC 33 413 0.000294375923043149 ARGGGTWYFDV
>./b_S11.fasta.summary.txt_unique_cdr3_nt_255 GCAAGATACTACGGTAGTAGCTTTGACTAC 30 411 0.000292950373779017 ARYYGSSFDY
>./b_S11.fasta.summary.txt_unique_cdr3_nt_256 GCCAGACATCACCCTTTGTATTATGGTTACGACCCCTATTACTATGCTATGGACTAC 57 410 0.000292237599146951 ARHHPLYYGYDPYYYAMDY
>./b_S11.fasta.summary.txt_unique_cdr3_nt_257 GCAAGGGGAGGGTTTGCTTAC 21 410 0.000292237599146951 ARGGFAY
>./b_S11.fasta.summary.txt_unique_cdr3_nt_258 GCAAGAAGGGGTTATTACTACGGTAGTAGCCCGTTTGCTTAC 42 409 0.000291524824514886 ARRGYYYGSSPFAY
>./b_S11.fasta.summary.txt_unique_cdr3_nt_259 GCAAGAGAGCGGCCTGACTAC 21 408 0.00029081204988282 ARERPDY
>./b_S11.fasta.summary.txt_unique_cdr3_nt_260 GCCAGTCTCTACTATGGTAACTACGTCTCTTATGCTATGGACTAC 45 408 0.00029081204988282 ASLYYGNYVSYAMDY
>./b_S11.fasta.summary.txt_unique_cdr3_nt_261 GCCAGTATGGTAACTTGGTACTTCGATGTC 30 408 0.00029081204988282 ASMVTWYFDV
>./b_S11.fasta.summary.txt_unique_cdr3_nt_262 GCCAGAAATTACTACGGTAGTAGCTTTGACTAC 33 407 0.000290099275250754 ARNYYGSSFDY
>./b_S11.fasta.summary.txt_unique_cdr3_nt_263 GCTAGATCAGGGAGGGGTAACTACGTGTTTGCTTAC 36 406 0.000289386500618688 ARSGRGNYVFAY
>./b_S11.fasta.summary.txt_unique_cdr3_nt_264 GCTAGAAAGGGGGGCTCGGGCTACGGGTTTGCTTAC 36 405 0.000288673725986623 ARKGGSGYGFAY
>./b_S11.fasta.summary.txt_unique_cdr3_nt_265 GCCAGAGGGGACTTTACTACGGTACCCTATTACTATGCTATGGACTAC 48 405 0.000288673725986623 ARGDFTTVPYYYAMDY
>./b_S11.fasta.summary.txt_unique_cdr3_nt_266 GCCAGACATGATTATGCTATGGACTAC 27 404 0.000287960951354557 ARHDYAMDY
>./b_S11.fasta.summary.txt_unique_cdr3_nt_267 GCAAGAAGGGAATATGATGGTTACCCTCACTACTTTGACTAC 42 404 0.000287960951354557 ARREYDGYPHYFDY
>./b_S11.fasta.summary.txt_unique_cdr3_nt_268 GCAAGATACTATGGTAACTACTATGCTATGGACTAC 36 401 0.00028582262745836 ARYYGNYYAMDY
>./b_S11.fasta.summary.txt_unique_cdr3_nt_269 GCTAGAAGGAGATAC 15 401 0.00028582262745836 ARRRY
>./b_S11.fasta.summary.txt_unique_cdr3_nt_270 GCAAGATTCTACTATGATTACGGGTACTACTTTGACTAC 39 400 0.000285109852826294 ARFYYDYGYYFDY
>./b_S11.fasta.summary.txt_unique_cdr3_nt_271 GCAAGACAGGGTTACGACTAC 21 397 0.000282971528930097 ARQGYDY
>./b_S11.fasta.summary.txt_unique_cdr3_nt_272 GCAAGGGCCCTCTACGGCTACGATGCTTAC 30 396 0.000282258754298031 ARALYGYDAY
>./b_S11.fasta.summary.txt_unique_cdr3_nt_273 GCAAGATGTTACTACGGTAGTAGCTACTACTTTGACTAC 39 395 0.000281545979665965 ARCYYGSSYYFDY
>./b_S11.fasta.summary.txt_unique_cdr3_nt_274 GCAAGAAGCTGGGACGGGTACTTCGATGTC 30 395 0.000281545979665965 ARSWDGYFDV
>./b_S11.fasta.summary.txt_unique_cdr3_nt_275 GCTAGAAGATGGTTACTACGTGAGTACTACTTTGACTAC 39 394 0.0002808332050339 ARRWLLREYYFDY
>./b_S11.fasta.summary.txt_unique_cdr3_nt_276 GGAAGATCGGGATACTACGGTAGTAGTTTATACTTTGACTAC 42 394 0.0002808332050339 GRSGYYGSSLYFDY
>./b_S11.fasta.summary.txt_unique_cdr3_nt_277 GCCTCACACTCGGGCTACGCTTAC 24 393 0.000280120430401834 ASHSGYAY
>./b_S11.fasta.summary.txt_unique_cdr3_nt_278 ACTAGAGCCCCCCCTCTCTGGCTAACTGGAGGACTCTACTGGTACTTCGATGTC 54 393 0.000280120430401834 TRAPPLWLTGGLYWYFDV
>./b_S11.fasta.summary.txt_unique_cdr3_nt_279 GCAAGACGGTATTACTACGGTAGTGCCTTTGACTAC 36 391 0.000278694881137702 ARRYYYGSAFDY
>./b_S11.fasta.summary.txt_unique_cdr3_nt_280 GCAAGAAGGATGGATGGTTACAACTGGTACTTCGATGTC 39 389 0.000277269331873571 ARRMDGYNWYFDV
>./b_S11.fasta.summary.txt_unique_cdr3_nt_281 GCAAGACATTACTACGGTAGTAGCTCGTTTGCTTAC 36 386 0.000275131007977374 ARHYYGSSSFAY
>./b_S11.fasta.summary.txt_unique_cdr3_nt_282 AAAAAGTATGGTAACCGTTTTGACTAC 27 386 0.000275131007977374 KKYGNRFDY
>./b_S11.fasta.summary.txt_unique_cdr3_nt_283 GCCTACTATAGGGCACGACGGGGGTACTTCGATGTC 36 384 0.000273705458713242 AYYRARRGYFDV
>./b_S11.fasta.summary.txt_unique_cdr3_nt_284 GCTGGTTACGACTAC 15 384 0.000273705458713242 AGYDY
>./b_S11.fasta.summary.txt_unique_cdr3_nt_285 GCAAGGGGGAATTACTACGGTAGTAGCTTTGCTTAC 36 383 0.000272992684081176 ARGNYYGSSFAY
>./b_S11.fasta.summary.txt_unique_cdr3_nt_286 GCTAGAAAGGCGCTACGGGACTGGTACTTCGATGTC 36 382 0.000272279909449111 ARKALRDWYFDV
>./b_S11.fasta.summary.txt_unique_cdr3_nt_287 GCTAGATCGAGGGATTACGACGTTGCTTAC 30 380 0.000270854360184979 ARSRDYDVAY
>./b_S11.fasta.summary.txt_unique_cdr3_nt_288 GCTAGTCGATGGTTACTACTTCTCTACTACTTTGACTAC 39 378 0.000269428810920848 ASRWLLLLYYFDY
>./b_S11.fasta.summary.txt_unique_cdr3_nt_289 GGAAGGGGTAACTACTGGTACTTCGATGTC 30 377 0.000268716036288782 GRGNYWYFDV
>./b_S11.fasta.summary.txt_unique_cdr3_nt_290 GCAAGAGAGGGGGATTACTACGGTAGTAGCTACGAGGACTAC 42 377 0.000268716036288782 AREGDYYGSSYEDY
>./b_S11.fasta.summary.txt_unique_cdr3_nt_291 GCACGAGATGGTAACTGGGACGGGTACTTTGACTAC 36 377 0.000268716036288782 ARDGNWDGYFDY
>./b_S11.fasta.summary.txt_unique_cdr3_nt_292 GCAAGATTAGAGGCTGGCCCCTGGTTTGCTTAC 33 376 0.000268003261656716 ARLEAGPWFAY
>./b_S11.fasta.summary.txt_unique_cdr3_nt_293 GCAAGACATGGTATGTATGATTACGACGGGTACTATGCTATGGACTAC 48 375 0.000267290487024651 ARHGMYDYDGYYAMDY
>./b_S11.fasta.summary.txt_unique_cdr3_nt_294 AATGCCCCCTTCTACTATGGTTACGGCCCCTATGCTATGGACTAC 45 373 0.000265864937760519 NAPFYYGYGPYAMDY
>./b_S11.fasta.summary.txt_unique_cdr3_nt_295 GCAAGACCAGCCGGGACGGGGTTTGCTTAC 30 373 0.000265864937760519 ARPAGTGFAY
>./b_S11.fasta.summary.txt_unique_cdr3_nt_296 GCAAGAGTTGACTACTATAGGTACGAGAACTTCGATGTC 39 371 0.000264439388496388 ARVDYYRYENFDV
>./b_S11.fasta.summary.txt_unique_cdr3_nt_297 GCTAAAGACTATGATGGTTATGCTATGGACTAC 33 370 0.000263726613864322 AKDYDGYAMDY
>./b_S11.fasta.summary.txt_unique_cdr3_nt_298 GCAAGAAAGGGTTACTACGGTAGTAGCTACTACTTTGACTAC 42 369 0.000263013839232256 ARKGYYGSSYYFDY
>./b_S11.fasta.summary.txt_unique_cdr3_nt_299 GCAAGGGAGGTACGACGGTATTACTATGCTATGGACTAC 39 368 0.00026230106460019 AREVRRYYYAMDY
>./b_S11.fasta.summary.txt_unique_cdr3_nt_300 GCTAGATGGTACTATGCTAACTACGACTATGCTATGGACTAC 42 366 0.000260875515336059 ARWYYANYDYAMDY
>./b_S11.fasta.summary.txt_unique_cdr3_nt_301 GCAAGATCGGGGACAGGAGGGTTTGCTTAC 30 366 0.000260875515336059 ARSGTGGFAY
>./b_S11.fasta.summary.txt_unique_cdr3_nt_302 GCAAGAAGGGGGGGGTTACTACGAGGGGCTATGGACTAC 39 365 0.000260162740703993 ARRGGLLRGAMDY
>./b_S11.fasta.summary.txt_unique_cdr3_nt_303 GCCAGACATGATTACGCTATGGACTAC 27 364 0.000259449966071928 ARHDYAMDY
>./b_S11.fasta.summary.txt_unique_cdr3_nt_304 GCCAGAGACGGCTACTGGTACTTCGATGTC 30 362 0.000258024416807796 ARDGYWYFDV
>./b_S11.fasta.summary.txt_unique_cdr3_nt_305 GCAAGACATGGTAACTATGCTATGGACTAC 30 361 0.00025731164217573 ARHGNYAMDY
>./b_S11.fasta.summary.txt_unique_cdr3_nt_306 GCTAGTGCCTACTATGGTAACTACTTTGACTAC 33 361 0.00025731164217573 ASAYYGNYFDY
>./b_S11.fasta.summary.txt_unique_cdr3_nt_307 GCTAGGGGGGTCGCCTGGTTTGCTTAC 27 360 0.000256598867543665 ARGVAWFAY
>./b_S11.fasta.summary.txt_unique_cdr3_nt_308 GCAAAAAACATCTACTATGATTACGACGGGTTTGCTTAC 39 356 0.000253747769015402 AKNIYYDYDGFAY
>./b_S11.fasta.summary.txt_unique_cdr3_nt_309 GCAGGGGATAAAGACTATGCTATGGACTAC 30 356 0.000253747769015402 AGDKDYAMDY
>./b_S11.fasta.summary.txt_unique_cdr3_nt_310 GCAAGAAGGTATTACTACGGTAGTAGCTACTACTTTGACTAC 42 356 0.000253747769015402 ARRYYYGSSYYFDY
>./b_S11.fasta.summary.txt_unique_cdr3_nt_311 GCAAGACATCAGCACGTACGACGTGGTGATGCTATGGACTAC 42 355 0.000253034994383336 ARHQHVRRGDAMDY
>./b_S11.fasta.summary.txt_unique_cdr3_nt_312 ACAAGACCAACTGGGAGGGGTGACTAC 27 355 0.000253034994383336 TRPTGRGDY
>./b_S11.fasta.summary.txt_unique_cdr3_nt_313 GCTAGATATAGGTACGACGAGGCCTGGTTTGCTTAC 36 354 0.00025232221975127 ARYRYDEAWFAY
>./b_S11.fasta.summary.txt_unique_cdr3_nt_314 GCAAGAGGGGGTTATGGTTACGACGGGGACTAC 33 354 0.00025232221975127 ARGGYGYDGDY
>./b_S11.fasta.summary.txt_unique_cdr3_nt_315 GCTAGAAACGGTCGGGTTACTTGGTTTGCTTAC 33 354 0.00025232221975127 ARNGRVTWFAY
>./b_S11.fasta.summary.txt_unique_cdr3_nt_316 GCAAGAGATTACTACGGTAGTAGCTACTTTGACTAC 36 353 0.000251609445119204 ARDYYGSSYFDY
>./b_S11.fasta.summary.txt_unique_cdr3_nt_317 GCAAGATCGGAAGATTACGACTGGTTTGCTTAC 33 351 0.000250183895855073 ARSEDYDWFAY
>./b_S11.fasta.summary.txt_unique_cdr3_nt_318 GCAAGATCAGGTGGTTACTATGCTTAC 27 349 0.000248758346590942 ARSGGYYAY
>./b_S11.fasta.summary.txt_unique_cdr3_nt_319 GCAAGGGGGGTCCTTGCTTAC 21 349 0.000248758346590942 ARGVLAY
>./b_S11.fasta.summary.txt_unique_cdr3_nt_320 GCAAGATCTGGTAACTACTACTTTGACTAC 30 348 0.000248045571958876 ARSGNYYFDY
>./b_S11.fasta.summary.txt_unique_cdr3_nt_321 GCCCGATGGTTACTACGTAGGTACTATGCTATGGACTAC 39 348 0.000248045571958876 ARWLLRRYYAMDY
>./b_S11.fasta.summary.txt_unique_cdr3_nt_322 GCTAGAGGATGGTTACTACTTCATTACTATGCTATGGACTAC 42 348 0.000248045571958876 ARGWLLLHYYAMDY
>./b_S11.fasta.summary.txt_unique_cdr3_nt_323 GCAAGATCGGGTTATTACTACGGTAGTAGCTCCTATGCTATGGACTAC 48 346 0.000246620022694744 ARSGYYYGSSSYAMDY
>./b_S11.fasta.summary.txt_unique_cdr3_nt_324 GCAAGAAGAAGTAGGTACGACGTAGCCTGGTTTGCTTAC 39 345 0.000245907248062679 ARRSRYDVAWFAY
>./b_S11.fasta.summary.txt_unique_cdr3_nt_325 GCAAGGCCTCTGGCTTACCGTTACTATGCTATGGACTAC 39 344 0.000245194473430613 ARPLAYRYYAMDY
>./b_S11.fasta.summary.txt_unique_cdr3_nt_326 GCCAAAAGGGATTACTACGGCCCGTTTGCTTAC 33 344 0.000245194473430613 AKRDYYGPFAY
>./b_S11.fasta.summary.txt_unique_cdr3_nt_327 GGGGGATTACGACGTGGTTATGCTATGGACTAC 33 343 0.000244481698798547 GGLRRGYAMDY
>./b_S11.fasta.summary.txt_unique_cdr3_nt_328 GCAAATGGTAACTACTGGTACTTCGATGTC 30 342 0.000243768924166481 ANGNYWYFDV
>./b_S11.fasta.summary.txt_unique_cdr3_nt_329 GCAAGACAGGGCTTTGACTAC 21 341 0.000243056149534416 ARQGFDY
>./b_S11.fasta.summary.txt_unique_cdr3_nt_330 GCAAGACAGGGTTTTGACTAC 21 340 0.00024234337490235 ARQGFDY
>./b_S11.fasta.summary.txt_unique_cdr3_nt_331 GCAAGATGGTACTATGGTAACTACGATGCTATGGACTAC 39 338 0.000240917825638218 ARWYYGNYDAMDY
>./b_S11.fasta.summary.txt_unique_cdr3_nt_332 GCAAGGTACGACTGGTACTTCGATGTC 27 337 0.000240205051006153 ARYDWYFDV
>./b_S11.fasta.summary.txt_unique_cdr3_nt_333 GCCAACTACTATGGTAACTACTATGCTATGGACTAC 36 336 0.000239492276374087 ANYYGNYYAMDY
>./b_S11.fasta.summary.txt_unique_cdr3_nt_334 GCCAGAAATTCGGTCTACTATGGTAACTACTATGCTATGGACTAC 45 336 0.000239492276374087 ARNSVYYGNYYAMDY
>./b_S11.fasta.summary.txt_unique_cdr3_nt_335 GCAAGTTTTGGTTACTACTACTACTTTGACTAC 33 336 0.000239492276374087 ASFGYYYYFDY
>./b_S11.fasta.summary.txt_unique_cdr3_nt_336 GCAAGAGAGGATGGTAACTACGACTAC 27 336 0.000239492276374087 AREDGNYDY
>./b_S11.fasta.summary.txt_unique_cdr3_nt_337 GCCTCTACGACGTGGGCTATGGACTAC 27 336 0.000239492276374087 ASTTWAMDY
>./b_S11.fasta.summary.txt_unique_cdr3_nt_338 GCAAGAGGGAGGACTTATGACTAC 24 334 0.000238066727109955 ARGRTYDY
>./b_S11.fasta.summary.txt_unique_cdr3_nt_339 ACCAGGCGGGACTACGGTAGTAGCTCTGACTAC 33 334 0.000238066727109955 TRRDYGSSSDY
>./b_S11.fasta.summary.txt_unique_cdr3_nt_340 GCCAGACAGGTGAGGTTCTACTGGTACTTCGATGTC 36 334 0.000238066727109955 ARQVRFYWYFDV
>./b_S11.fasta.summary.txt_unique_cdr3_nt_341 GCAAGACAGGGCTGGGACTAC 21 333 0.00023735395247789 ARQGWDY
>./b_S11.fasta.summary.txt_unique_cdr3_nt_342 GCGTCGTATGGTAACTACAGGGGACCTGACTAC 33 332 0.000236641177845824 ASYGNYRGPDY
>./b_S11.fasta.summary.txt_unique_cdr3_nt_343 ACGTCGAACTGGGGGTTTGCTTAC 24 332 0.000236641177845824 TSNWGFAY
>./b_S11.fasta.summary.txt_unique_cdr3_nt_344 GCTAGGTACGACTATGCTATGGACTAC 27 332 0.000236641177845824 ARYDYAMDY
>./b_S11.fasta.summary.txt_unique_cdr3_nt_345 GCAAGAGGGGAAATATATGGTAACTCTTATTACTATGCTATGGACTAC 48 331 0.000235928403213758 ARGEIYGNSYYYAMDY
>./b_S11.fasta.summary.txt_unique_cdr3_nt_346 GCTAGATCCCATTACTACGGTAGTAGGGAGGGGTTTGCTTAC 42 330 0.000235215628581693 ARSHYYGSREGFAY
>./b_S11.fasta.summary.txt_unique_cdr3_nt_347 GCAAGAAGGGATGATGGTTACCGCTACTGGTACTTCGACGTC 42 328 0.000233790079317561 ARRDDGYRYWYFDV
>./b_S11.fasta.summary.txt_unique_cdr3_nt_348 AAAAGATCATATGGTAACTACGACTAC 27 325 0.000231651755421364 KRSYGNYDY
>./b_S11.fasta.summary.txt_unique_cdr3_nt_349 GCAAGACTGAACTACGGTAGTAGCTACGTCTGGTTTGCTTAC 42 325 0.000231651755421364 ARLNYGSSYVWFAY
>./b_S11.fasta.summary.txt_unique_cdr3_nt_350 GCCAGAAATGATGGTTACTACTGGTACTTCGATGTC 36 324 0.000230938980789298 ARNDGYYWYFDV
>./b_S11.fasta.summary.txt_unique_cdr3_nt_351 GCAAGTTACTACGGTAGTAGCTACTATGCTATGGACTAC 39 323 0.000230226206157232 ASYYGSSYYAMDY
>./b_S11.fasta.summary.txt_unique_cdr3_nt_352 AATGCATGGGGGGCTATGGACTAC 24 323 0.000230226206157232 NAWGAMDY
>./b_S11.fasta.summary.txt_unique_cdr3_nt_353 GCTAGACGGGTAACGACGGGGTGGTACTTCGATGTC 36 322 0.000229513431525167 ARRVTTGWYFDV
>./b_S11.fasta.summary.txt_unique_cdr3_nt_354 GCCAGAGGTGGGACGAAGACCTGGTTTGCTTAC 33 322 0.000229513431525167 ARGGTKTWFAY
>./b_S11.fasta.summary.txt_unique_cdr3_nt_355 GCTAGAAGGGGCAGCTCGGGCTATGCTATGGACTAC 36 321 0.000228800656893101 ARRGSSGYAMDY
>./b_S11.fasta.summary.txt_unique_cdr3_nt_356 ACTAGGGGGTTACTAGTCTTTGACTAC 27 321 0.000228800656893101 TRGLLVFDY
>./b_S11.fasta.summary.txt_unique_cdr3_nt_357 GCAAGACAGGGGTTTGACTAC 21 321 0.000228800656893101 ARQGFDY
>./b_S11.fasta.summary.txt_unique_cdr3_nt_358 GCAACTGGGTTTGACTAC 18 320 0.000228087882261035 ATGFDY
>./b_S11.fasta.summary.txt_unique_cdr3_nt_359 ACAAGAAATGATGGTTACTAC 21 319 0.000227375107628969 TRNDGYY
>./b_S11.fasta.summary.txt_unique_cdr3_nt_360 GCTAGAGACTATGATTACGACGGTGCTATGGACTAC 36 318 0.000226662332996904 ARDYDYDGAMDY
>./b_S11.fasta.summary.txt_unique_cdr3_nt_361 GCTAGAGGGACTGATTCTATGGACTAC 27 317 0.000225949558364838 ARGTDSMDY
>./b_S11.fasta.summary.txt_unique_cdr3_nt_362 GCAAGACGTATCATTACTACGGTAGTAGCCTCTGACTAC 39 316 0.000225236783732772 ARRIITTVVASDY
>./b_S11.fasta.summary.txt_unique_cdr3_nt_363 GCCAGAAAAGACTACTATGGTTACGACTACTGGTACTTCGATGTC 45 315 0.000224524009100706 ARKDYYGYDYWYFDV
>./b_S11.fasta.summary.txt_unique_cdr3_nt_364 GGAAGATCCGGCTACGGTAGTAGCTACTACTTTGACTAC 39 315 0.000224524009100706 GRSGYGSSYYFDY
>./b_S11.fasta.summary.txt_unique_cdr3_nt_365 ACCAGGAAGGATGGTCCC 18 314 0.000223811234468641 TRKDGP
>./b_S11.fasta.summary.txt_unique_cdr3_nt_366 GCCAGAGGAGGCTTTTTTGATGGTTACTCTTACTGGTACTTCGATGTC 48 313 0.000223098459836575 ARGGFFDGYSYWYFDV
>./b_S11.fasta.summary.txt_unique_cdr3_nt_367 GCAAGAGACTATGATTACTGGTACTTCGATGTC 33 313 0.000223098459836575 ARDYDYWYFDV
>./b_S11.fasta.summary.txt_unique_cdr3_nt_368 GCCAGAGCGGGCTTCGATGTC 21 313 0.000223098459836575 ARAGFDV
>./b_S11.fasta.summary.txt_unique_cdr3_nt_369 GCTAGTGGGACCTGGTTTGCTTAC 24 312 0.000222385685204509 ASGTWFAY
>./b_S11.fasta.summary.txt_unique_cdr3_nt_370 GCAAGAGATGGTAACTACTTTGACTAC 27 311 0.000221672910572444 ARDGNYFDY
>./b_S11.fasta.summary.txt_unique_cdr3_nt_371 ACAAGAGAGGATTATTACTACGCTTAC 27 309 0.000220247361308312 TREDYYYAY
>./b_S11.fasta.summary.txt_unique_cdr3_nt_372 GCAAGAAGCGGGGGTAACTACTTTTACTATGCTATGGACTAC 42 309 0.000220247361308312 ARSGGNYFYYAMDY
>./b_S11.fasta.summary.txt_unique_cdr3_nt_373 ACAAGGGCTACGGGGGGTAACTACGCCTGGTTTGCTTAC 39 309 0.000220247361308312 TRATGGNYAWFAY
>./b_S11.fasta.summary.txt_unique_cdr3_nt_374 GCCAAAAACTGGGACGTC 18 308 0.000219534586676246 AKNWDV
>./b_S11.fasta.summary.txt_unique_cdr3_nt_375 GCCAGAGACTACGGTAGTTTTGCTTAC 27 307 0.000218821812044181 ARDYGSFAY
>./b_S11.fasta.summary.txt_unique_cdr3_nt_376 ACAAGAAACCGGGACTGGTACTTCGATGTC 30 303 0.000215970713515918 TRNRDWYFDV
>./b_S11.fasta.summary.txt_unique_cdr3_nt_377 GCAAGAGGGGGGGGCGGTAGTAGCCCCTTCTATGCTATGGACTAC 45 302 0.000215257938883852 ARGGGGSSPFYAMDY
>./b_S11.fasta.summary.txt_unique_cdr3_nt_378 GCTTACGACTTTGACTAC 18 300 0.00021383238961972 AYDFDY
>./b_S11.fasta.summary.txt_unique_cdr3_nt_379 GTGAGACAACTGGGACACTTCGATGTC 27 300 0.00021383238961972 VRQLGHFDV
>./b_S11.fasta.summary.txt_unique_cdr3_nt_380 GCCAGGGGTATAGCCTGGTTTGCTTAC 27 300 0.00021383238961972 ARGIAWFAY
>./b_S11.fasta.summary.txt_unique_cdr3_nt_381 GCAAGAAGAGACAGGTATGCTATGGACTAC 30 299 0.000213119614987655 ARRDRYAMDY
>./b_S11.fasta.summary.txt_unique_cdr3_nt_382 GCAAGAGTGAGTGATGGTTACTACGGCTAC 30 299 0.000213119614987655 ARVSDGYYGY
>./b_S11.fasta.summary.txt_unique_cdr3_nt_383 GCAAGGGGGTCCCTCTATGCTATGGACTAC 30 299 0.000213119614987655 ARGSLYAMDY
>./b_S11.fasta.summary.txt_unique_cdr3_nt_384 GCAAGAGAGGGGTCCTGGTTTGCTTAC 27 299 0.000213119614987655 AREGSWFAY
>./b_S11.fasta.summary.txt_unique_cdr3_nt_385 GCTAGTGGGTACGGGTTTGCTTAC 24 299 0.000213119614987655 ASGYGFAY
>./b_S11.fasta.summary.txt_unique_cdr3_nt_386 GCAAGGGACTTTGACTAC 18 299 0.000213119614987655 ARDFDY
>./b_S11.fasta.summary.txt_unique_cdr3_nt_387 GCCAGAAATTGGGACTAC 18 298 0.000212406840355589 ARNWDY
>./b_S11.fasta.summary.txt_unique_cdr3_nt_388 GCCAGGTCCTACTATGATTACGACCTCTATGCTATGGACTAC 42 298 0.000212406840355589 ARSYYDYDLYAMDY
>./b_S11.fasta.summary.txt_unique_cdr3_nt_389 GCTAGATATGATGGTAACTACGAGTACTTTGACTAC 36 298 0.000212406840355589 ARYDGNYEYFDY
>./b_S11.fasta.summary.txt_unique_cdr3_nt_390 GCCAGACATTATGATTACGATGCTATGGACTAC 33 296 0.000210981291091458 ARHYDYDAMDY
>./b_S11.fasta.summary.txt_unique_cdr3_nt_391 GCCAGAGGAGGGGGGACCTGGTACTTCGATGTC 33 296 0.000210981291091458 ARGGGTWYFDV
>./b_S11.fasta.summary.txt_unique_cdr3_nt_392 ACAAGAGATAAGTACGACGAGGACTGGTACTTCGATGTC 39 296 0.000210981291091458 TRDKYDEDWYFDV
>./b_S11.fasta.summary.txt_unique_cdr3_nt_393 GCAACCAACTGGGCTTAC 18 296 0.000210981291091458 ATNWAY
>./b_S11.fasta.summary.txt_unique_cdr3_nt_394 GCCAAAGAAGGGGAGGGGCTACGTCTCTATGCTATGGACTAC 42 295 0.000210268516459392 AKEGEGLRLYAMDY
>./b_S11.fasta.summary.txt_unique_cdr3_nt_395 GCAAGATGGTTACTACGTAAGGGATTTGCTTAC 33 295 0.000210268516459392 ARWLLRKGFAY
>./b_S11.fasta.summary.txt_unique_cdr3_nt_396 GCTAGATCTGGCTTTATTGCTACGGTAGTAGCTGTTGACTAC 42 294 0.000209555741827326 ARSGFIATVVAVDY
>./b_S11.fasta.summary.txt_unique_cdr3_nt_397 GCAAGAACTGGGTTTGCTTAC 21 294 0.000209555741827326 ARTGFAY
>./b_S11.fasta.summary.txt_unique_cdr3_nt_398 GGAAGGGGACAGTACTTTGACTAC 24 294 0.000209555741827326 GRGQYFDY
>./b_S11.fasta.summary.txt_unique_cdr3_nt_399 GCCAGAGGAGAGCTATTTATTACTACCTATTACTATGCTATGGACTAC 48 292 0.000208130192563195 ARGELFITTYYYAMDY
>./b_S11.fasta.summary.txt_unique_cdr3_nt_400 GCCAGAGATACTATGACCTACCTCTAC 27 291 0.000207417417931129 ARDTMTYLY
>./b_S11.fasta.summary.txt_unique_cdr3_nt_401 GCAAGATCGGGTTACTACGGTAGTAGCTACTACTTTGACTAC 42 291 0.000207417417931129 ARSGYYGSSYYFDY
>./b_S11.fasta.summary.txt_unique_cdr3_nt_402 GCTAGATCGGGCTTACTACGTGACTATGCTATGGACTAC 39 289 0.000205991868666997 ARSGLLRDYAMDY
>./b_S11.fasta.summary.txt_unique_cdr3_nt_403 GCAAGAGTAGGGGGATATGGTAACTACTGGGCTTTGGACTAC 42 289 0.000205991868666997 ARVGGYGNYWALDY
>./b_S11.fasta.summary.txt_unique_cdr3_nt_404 GCAAGACAGTATTACTACGGTAGTAGTGCTTAC 33 289 0.000205991868666997 ARQYYYGSSAY
>./b_S11.fasta.summary.txt_unique_cdr3_nt_405 GCTAGAAAGGATGCTATGGACTAC 24 288 0.000205279094034932 ARKDAMDY
>./b_S11.fasta.summary.txt_unique_cdr3_nt_406 GCAAGAAACTGGGCCCCCTATGCTATGGACTAC 33 288 0.000205279094034932 ARNWAPYAMDY
>./b_S11.fasta.summary.txt_unique_cdr3_nt_407 GCAAGATTCTGCTGGGACGATCGGTACTACTTTGACTAC 39 287 0.000204566319402866 ARFCWDDRYYFDY
>./b_S11.fasta.summary.txt_unique_cdr3_nt_408 TCCTATGGTAACTGGTTTGCTTAC 24 287 0.000204566319402866 SYGNWFAY
>./b_S11.fasta.summary.txt_unique_cdr3_nt_409 GCAAGATCCCCCAATTTTGGTAGCTACTATGCTATGGACTAC 42 286 0.0002038535447708 ARSPNFGSYYAMDY
>./b_S11.fasta.summary.txt_unique_cdr3_nt_410 GCAAGATCTCTTTACTATGCCCCACGTGGGTTTGCTTAC 39 286 0.0002038535447708 ARSLYYAPRGFAY
>./b_S11.fasta.summary.txt_unique_cdr3_nt_411 AGAGGGTGGTTTGCTTAC 18 286 0.0002038535447708 RGWFAY
>./b_S11.fasta.summary.txt_unique_cdr3_nt_412 GCAAGATGGGGCTGGGACCTCTTTGACTAC 30 285 0.000203140770138734 ARWGWDLFDY
>./b_S11.fasta.summary.txt_unique_cdr3_nt_413 GCAAGAGGGAGGATTACTACGGTAGTAGAGGATGCTATGGACTAC 45 285 0.000203140770138734 ARGRITTVVEDAMDY
>./b_S11.fasta.summary.txt_unique_cdr3_nt_414 GCCAGAGGATACTACGGTAGTAGCTACTGGTACTTCGATGTC 42 285 0.000203140770138734 ARGYYGSSYWYFDV
>./b_S11.fasta.summary.txt_unique_cdr3_nt_415 GCCAGAGGGTACTTTGACTAC 21 284 0.000202427995506669 ARGYFDY
>./b_S11.fasta.summary.txt_unique_cdr3_nt_416 GCTAGATATGATGGTTACTATTACTATGCTATGGACTAC 39 284 0.000202427995506669 ARYDGYYYYAMDY
>./b_S11.fasta.summary.txt_unique_cdr3_nt_417 GCAAGTAGGTACGACTACTTTGACTAC 27 284 0.000202427995506669 ASRYDYFDY
>./b_S11.fasta.summary.txt_unique_cdr3_nt_418 GCAAGATGGAGGGAATATGATTACGACCACTAC 33 282 0.000201002446242537 ARWREYDYDHY
>./b_S11.fasta.summary.txt_unique_cdr3_nt_419 GCAAGAGACGGTACTACGGTACCTCACTGGTACTTCGATGTC 42 281 0.000200289671610472 ARDGTTVPHWYFDV
>./b_S11.fasta.summary.txt_unique_cdr3_nt_420 GCAAGGGGGGACTAC 15 281 0.000200289671610472 ARGDY
>./b_S11.fasta.summary.txt_unique_cdr3_nt_421 GCAAGAGACTTTGACTAC 18 280 0.000199576896978406 ARDFDY
>./b_S11.fasta.summary.txt_unique_cdr3_nt_422 GCTGATTATGCTATGGACTAC 21 280 0.000199576896978406 ADYAMDY
>./b_S11.fasta.summary.txt_unique_cdr3_nt_423 GCAAGAGACTACGGTAGTAGCGGCTACTTTGACTAC 36 278 0.000198151347714274 ARDYGSSGYFDY
>./b_S11.fasta.summary.txt_unique_cdr3_nt_424 GCCTATGGTAACTACGAGGCCTGGTTTGCTTAC 33 278 0.000198151347714274 AYGNYEAWFAY
>./b_S11.fasta.summary.txt_unique_cdr3_nt_425 GCAAGAGACTGGTACTTCGATGTC 24 278 0.000198151347714274 ARDWYFDV
>./b_S11.fasta.summary.txt_unique_cdr3_nt_426 GCTAGAGGGTACGAGGACTAC 21 278 0.000198151347714274 ARGYEDY
>./b_S11.fasta.summary.txt_unique_cdr3_nt_427 GCAAGATGGGAGGGCGCTTAC 21 278 0.000198151347714274 ARWEGAY
>./b_S11.fasta.summary.txt_unique_cdr3_nt_428 GCAAGAGGGTTTGCTTAC 18 277 0.000197438573082209 ARGFAY
>./b_S11.fasta.summary.txt_unique_cdr3_nt_429 GGAACTGGGACTAGTAACTAC 21 277 0.000197438573082209 GTGTSNY
>./b_S11.fasta.summary.txt_unique_cdr3_nt_430 GCAAGACTGGATTACTACGGCCAGTTTGCTTAC 33 277 0.000197438573082209 ARLDYYGQFAY
>./b_S11.fasta.summary.txt_unique_cdr3_nt_431 GCAAGAGAGGTACGCGGTGCTATGGACTAC 30 276 0.000196725798450143 AREVRGAMDY
>./b_S11.fasta.summary.txt_unique_cdr3_nt_432 GCCAGAGATTACTACGGTAGTAGCTACTATGCTATGGACTAC 42 276 0.000196725798450143 ARDYYGSSYYAMDY
>./b_S11.fasta.summary.txt_unique_cdr3_nt_433 GCAAGATGGGAGTATGGTAACTACTACTTTGACTAC 36 276 0.000196725798450143 ARWEYGNYYFDY
>./b_S11.fasta.summary.txt_unique_cdr3_nt_434 GCAAGATGGGATGGTTACGATGACTAC 27 276 0.000196725798450143 ARWDGYDDY
>./b_S11.fasta.summary.txt_unique_cdr3_nt_435 GCAAATTACTACGGTAGTAGCTACTACTTTGACTAC 36 275 0.000196013023818077 ANYYGSSYYFDY
>./b_S11.fasta.summary.txt_unique_cdr3_nt_436 GCGGGGGGCTGGGACGGCTACTTTGACTAC 30 274 0.000195300249186011 AGGWDGYFDY
>./b_S11.fasta.summary.txt_unique_cdr3_nt_437 GTGAGACTAGTATGGTATTACTATGCTATGGACTAC 36 274 0.000195300249186011 VRLVWYYYAMDY
>./b_S11.fasta.summary.txt_unique_cdr3_nt_438 GCAAGATACTACGGTAGTAGCTACTGGTACTTCGATGTC 39 274 0.000195300249186011 ARYYGSSYWYFDV
>./b_S11.fasta.summary.txt_unique_cdr3_nt_439 GCCAGAGAGGTACGACGAGATGCTATGGACTAC 33 273 0.000194587474553946 AREVRRDAMDY
>./b_S11.fasta.summary.txt_unique_cdr3_nt_440 ACACATATTACCCCCTAC 18 273 0.000194587474553946 THITPY
>./b_S11.fasta.summary.txt_unique_cdr3_nt_441 GCTATGGGACGTGGAGGGTTTGCTTAC 27 273 0.000194587474553946 AMGRGGFAY
>./b_S11.fasta.summary.txt_unique_cdr3_nt_442 GCCAGAGATTACGAGGACTATGCTATGGACTAC 33 271 0.000193161925289814 ARDYEDYAMDY
>./b_S11.fasta.summary.txt_unique_cdr3_nt_443 GCAAGATCGGGTCACTATGCTATGGACTAC 30 271 0.000193161925289814 ARSGHYAMDY
>./b_S11.fasta.summary.txt_unique_cdr3_nt_444 GCAAGATCCCACTACGGTAGTAGCTACGACTACTTTGACTAC 42 271 0.000193161925289814 ARSHYGSSYDYFDY
>./b_S11.fasta.summary.txt_unique_cdr3_nt_445 ACAACTGGGGCCTGGTTTGCTTAC 24 268 0.000191023601393617 TTGAWFAY
>./b_S11.fasta.summary.txt_unique_cdr3_nt_446 GCAAGAGAAGGGATTACTACGGTAGTTGACTATGCTATGGACTAC 45 268 0.000191023601393617 AREGITTVVDYAMDY
>./b_S11.fasta.summary.txt_unique_cdr3_nt_447 GCCAGAGATGGTTACTATGCTATGGACTAC 30 267 0.000190310826761551 ARDGYYAMDY
>./b_S11.fasta.summary.txt_unique_cdr3_nt_448 GCAAGAGACTATCTGGACTAC 21 267 0.000190310826761551 ARDYLDY
>./b_S11.fasta.summary.txt_unique_cdr3_nt_449 GCCAAACATGGGGCTTAC 18 265 0.00018888527749742 AKHGAY
>./b_S11.fasta.summary.txt_unique_cdr3_nt_450 GCAAGAGGGAGTTACTACGGTAGTGACTATGCTATGGACTAC 42 263 0.000187459728233288 ARGSYYGSDYAMDY
>./b_S11.fasta.summary.txt_unique_cdr3_nt_451 GCAAGATGGGGGATTACGGAGGGGTTTGCTTAC 33 263 0.000187459728233288 ARWGITEGFAY
>./b_S11.fasta.summary.txt_unique_cdr3_nt_452 GTGAGACGCTATGATTACGACGAGGACTATGCTATGGACTAC 42 262 0.000186746953601223 VRRYDYDEDYAMDY
>./b_S11.fasta.summary.txt_unique_cdr3_nt_453 GCAAGTAAGGGGGACTACTCTTCGTTTGCTTAC 33 262 0.000186746953601223 ASKGDYSSFAY
>./b_S11.fasta.summary.txt_unique_cdr3_nt_454 GCAAGATGGGACTACGGCTACTACTTTGACTAC 33 261 0.000186034178969157 ARWDYGYYFDY
>./b_S11.fasta.summary.txt_unique_cdr3_nt_455 GCAAGACGAGATTACTACGGTAGTAGCAACCCTTTTGACTAC 42 261 0.000186034178969157 ARRDYYGSSNPFDY
>./b_S11.fasta.summary.txt_unique_cdr3_nt_456 GCAAGATCCCACTATGGTAAAAAGGGAGTCTATGCTATGGACTAC 45 261 0.000186034178969157 ARSHYGKKGVYAMDY
>./b_S11.fasta.summary.txt_unique_cdr3_nt_457 GCAAGATCCTACGGTTACTACTTTGACTAC 30 261 0.000186034178969157 ARSYGYYFDY
>./b_S11.fasta.summary.txt_unique_cdr3_nt_458 ACTAGAGGGAACTGGGACGACTTATACTTCGATGTC 36 261 0.000186034178969157 TRGNWDDLYFDV
>./b_S11.fasta.summary.txt_unique_cdr3_nt_459 GCAAGAGATTACTACGGTAGTTTTGACTAC 30 260 0.000185321404337091 ARDYYGSFDY
>./b_S11.fasta.summary.txt_unique_cdr3_nt_460 GCAAGAGAAGGTTCC 15 260 0.000185321404337091 AREGS
>./b_S11.fasta.summary.txt_unique_cdr3_nt_461 GGAAGAGAGGGGGATGGTTACCATTATTACTATGCTATGGACTAC 45 259 0.000184608629705025 GREGDGYHYYYAMDY
>./b_S11.fasta.summary.txt_unique_cdr3_nt_462 GCCAGAGGTAGTAGCTTTGACTAC 24 259 0.000184608629705025 ARGSSFDY
>./b_S11.fasta.summary.txt_unique_cdr3_nt_463 GCAAGATACTACGGTAGTAGGTACTTCGATGTC 33 259 0.000184608629705025 ARYYGSRYFDV
>./b_S11.fasta.summary.txt_unique_cdr3_nt_464 GCAAGGGACTACGGTAGTAGCTACTACTTTGACTAC 36 258 0.00018389585507296 ARDYGSSYYFDY
>./b_S11.fasta.summary.txt_unique_cdr3_nt_465 GCCAAAAATATGATTACGTACTTTGACTAC 30 257 0.000183183080440894 AKNMITYFDY
>./b_S11.fasta.summary.txt_unique_cdr3_nt_466 GCAAGGGAACTCTATGCTATGGACTAC 27 257 0.000183183080440894 ARELYAMDY
>./b_S11.fasta.summary.txt_unique_cdr3_nt_467 GCAAGGGATCACTACGGTAGTAGCTACTGGTACTTCGATGTC 42 257 0.000183183080440894 ARDHYGSSYWYFDV
>./b_S11.fasta.summary.txt_unique_cdr3_nt_468 GCAAGACTACTACGGTATGCTATGGACTAC 30 257 0.000183183080440894 ARLLRYAMDY
>./b_S11.fasta.summary.txt_unique_cdr3_nt_469 GCCAGAGATGAGGGTTACTACGTTCATTACTATGCTATGGACTAC 45 256 0.000182470305808828 ARDEGYYVHYYAMDY
>./b_S11.fasta.summary.txt_unique_cdr3_nt_470 GCCCCCTACGGTTCGTACCCTTACTGGTACTTCGATGTC 39 256 0.000182470305808828 APYGSYPYWYFDV
>./b_S11.fasta.summary.txt_unique_cdr3_nt_471 GCAAGGTACTATGCCCCGTGGTACTTCGATGTC 33 256 0.000182470305808828 ARYYAPWYFDV
>./b_S11.fasta.summary.txt_unique_cdr3_nt_472 GCAAGAGATATGGCTACGGTAGTAGCTACGAGGTGGTACTTCGATGTC 48 256 0.000182470305808828 ARDMATVVATRWYFDV
>./b_S11.fasta.summary.txt_unique_cdr3_nt_473 GCCAAAAGGTACGACTGGTACTTCGATGTC 30 255 0.000181757531176762 AKRYDWYFDV
>./b_S11.fasta.summary.txt_unique_cdr3_nt_474 GCAAGATACTATGGTAACTACTGGTACTTCGATGTC 36 255 0.000181757531176762 ARYYGNYWYFDV
>./b_S11.fasta.summary.txt_unique_cdr3_nt_475 GCCAAACTCTATTACTACGGTAGTAGCCCTCGTAGGTACTTCGATGTC 48 255 0.000181757531176762 AKLYYYGSSPRRYFDV
>./b_S11.fasta.summary.txt_unique_cdr3_nt_476 GCAAGATGGTACTACGCCACGGACTAC 27 255 0.000181757531176762 ARWYYATDY
>./b_S11.fasta.summary.txt_unique_cdr3_nt_477 GCAAGACTAACTGGGACGTACTTCGATGTC 30 255 0.000181757531176762 ARLTGTYFDV
>./b_S11.fasta.summary.txt_unique_cdr3_nt_478 GCAAGAAGGGGGATCTACTCCTTTGACTAC 30 254 0.000181044756544697 ARRGIYSFDY
>./b_S11.fasta.summary.txt_unique_cdr3_nt_479 GCAAGAGGGGATTACGACTATGCTATGGACTAC 33 254 0.000181044756544697 ARGDYDYAMDY
>./b_S11.fasta.summary.txt_unique_cdr3_nt_480 GCTAGAGGGGGTAGCGGGGACTAC 24 253 0.000180331981912631 ARGGSGDY
>./b_S11.fasta.summary.txt_unique_cdr3_nt_481 GCTAGAAAGTATGGTAACTACTGGTACTTCGATGTC 36 253 0.000180331981912631 ARKYGNYWYFDV
>./b_S11.fasta.summary.txt_unique_cdr3_nt_482 GCAAGAGATGGGTTTGCTTAC 21 251 0.000178906432648499 ARDGFAY
>./b_S11.fasta.summary.txt_unique_cdr3_nt_483 GCCAAAAACTGGGACTAC 18 251 0.000178906432648499 AKNWDY
>./b_S11.fasta.summary.txt_unique_cdr3_nt_484 GCAAGACATTACGACGGTGCTATGGACTAC 30 250 0.000178193658016434 ARHYDGAMDY
>./b_S11.fasta.summary.txt_unique_cdr3_nt_485 GCAAGAGGGACTATGATTACGGACTATGCTATGGACTAC 39 250 0.000178193658016434 ARGTMITDYAMDY
>./b_S11.fasta.summary.txt_unique_cdr3_nt_486 AATGCCCGGTTTGCTTAC 18 250 0.000178193658016434 NARFAY
>./b_S11.fasta.summary.txt_unique_cdr3_nt_487 GCAAGAAGAACCTACTATGGTAACTACCCCTGGTTTGCTTAC 42 250 0.000178193658016434 ARRTYYGNYPWFAY
>./b_S11.fasta.summary.txt_unique_cdr3_nt_488 GCAAGAGGGAGAGGATTATTTGACTAC 27 249 0.000177480883384368 ARGRGLFDY
>./b_S11.fasta.summary.txt_unique_cdr3_nt_489 GCAAGAGATAGTATGGTAACTACGCGGTTTGACTAC 36 249 0.000177480883384368 ARDSMVTTRFDY
>./b_S11.fasta.summary.txt_unique_cdr3_nt_490 GCAAGAGGAGGTTATGATGGTTACTACGGTTGCTACTGGTACTTCGATGTC 51 249 0.000177480883384368 ARGGYDGYYGCYWYFDV
>./b_S11.fasta.summary.txt_unique_cdr3_nt_491 GCAAGATCTGGGGACTAC 18 249 0.000177480883384368 ARSGDY
>./b_S11.fasta.summary.txt_unique_cdr3_nt_492 GCCAGAGGCCCCATCTACTATGGTTACGGAGGCTGGTTTGCTTAC 45 247 0.000176055334120237 ARGPIYYGYGGWFAY
>./b_S11.fasta.summary.txt_unique_cdr3_nt_493 GCAAGATCTGGGACGTACTACTTTGACTAC 30 247 0.000176055334120237 ARSGTYYFDY
>./b_S11.fasta.summary.txt_unique_cdr3_nt_494 ACAAGATCTGAGGGTTACTATGCTATGGACTAC 33 246 0.000175342559488171 TRSEGYYAMDY
>./b_S11.fasta.summary.txt_unique_cdr3_nt_495 GCCAGAGATTGGTTACGCGATGCTATGGACTAC 33 246 0.000175342559488171 ARDWLRDAMDY
>./b_S11.fasta.summary.txt_unique_cdr3_nt_496 GCAAGATGGGGGTACGCCTGGTTTGCTTAC 30 246 0.000175342559488171 ARWGYAWFAY
>./b_S11.fasta.summary.txt_unique_cdr3_nt_497 GCAAGATGCATCTACTATGATTACTACTTTGACTAC 36 245 0.000174629784856105 ARCIYYDYYFDY
>./b_S11.fasta.summary.txt_unique_cdr3_nt_498 GCTGGTAGTGAGTGGTACTTCGATGTC 27 245 0.000174629784856105 AGSEWYFDV
>./b_S11.fasta.summary.txt_unique_cdr3_nt_499 GCAAGAGGGGTCGATGTC 18 244 0.000173917010224039 ARGVDV
>./b_S11.fasta.summary.txt_unique_cdr3_nt_500 GCTAGACACAGCTCGGGCTGCGACTTTGCTTAC 33 243 0.000173204235591974 ARHSSGCDFAY
>./b_S11.fasta.summary.txt_unique_cdr3_nt_501 GCAAGAGATGATTATTACTACGGTACCCCGTTTGACTAC 39 243 0.000173204235591974 ARDDYYYGTPFDY
>./b_S11.fasta.summary.txt_unique_cdr3_nt_502 GCAAGACCTCTCTATGGTAACTACGGGGGCTAC 33 243 0.000173204235591974 ARPLYGNYGGY
>./b_S11.fasta.summary.txt_unique_cdr3_nt_503 ACAAGGGGGTTTGCTTAC 18 242 0.000172491460959908 TRGFAY
>./b_S11.fasta.summary.txt_unique_cdr3_nt_504 GCCAGACAGCTCGGTCCTTACAATGTTATGGACTAC 36 242 0.000172491460959908 ARQLGPYNVMDY
>./b_S11.fasta.summary.txt_unique_cdr3_nt_505 GCAAGATCCTATGATTACGACCGCTACTTTGACTAC 36 241 0.000171778686327842 ARSYDYDRYFDY
>./b_S11.fasta.summary.txt_unique_cdr3_nt_506 GCAAGAAATGATGGTTACTACGCCTGGTTTGCTTAC 36 241 0.000171778686327842 ARNDGYYAWFAY
>./b_S11.fasta.summary.txt_unique_cdr3_nt_507 GCAACTATGATTGCTTAC 18 240 0.000171065911695776 ATMIAY
>./b_S11.fasta.summary.txt_unique_cdr3_nt_508 GACGGCCTACTATGGTTACGACAGGCCCTGTTTGCTTAC 39 240 0.000171065911695776 DGLLWLRQALFAY
>./b_S11.fasta.summary.txt_unique_cdr3_nt_509 GCAAGAGACTACTATGGTCACTCCTACTGGTACTTCGCTGTC 42 240 0.000171065911695776 ARDYYGHSYWYFAV
>./b_S11.fasta.summary.txt_unique_cdr3_nt_510 GCAAGATGGGTTGGGACGGTGTACTACTTTGACTAC 36 239 0.000170353137063711 ARWVGTVYYFDY
>./b_S11.fasta.summary.txt_unique_cdr3_nt_511 GCAAGATGGGTCTGCTATGACTACTACTTTGACTAC 36 239 0.000170353137063711 ARWVCYDYYFDY
>./b_S11.fasta.summary.txt_unique_cdr3_nt_512 GCCAGAGTCTACGGTAGTAGCTACTACTTTGACTAC 36 239 0.000170353137063711 ARVYGSSYYFDY
>./b_S11.fasta.summary.txt_unique_cdr3_nt_513 GCAAGATCGAGGTTACGGCGCTATGCTATGGACTAC 36 238 0.000169640362431645 ARSRLRRYAMDY
>./b_S11.fasta.summary.txt_unique_cdr3_nt_514 GCAAGACGGGTCTATGATTACGACTACTTTGACTAC 36 238 0.000169640362431645 ARRVYDYDYFDY
>./b_S11.fasta.summary.txt_unique_cdr3_nt_515 ACCAGTAACTGGGGGTTTGCTTAC 24 237 0.000168927587799579 TSNWGFAY
>./b_S11.fasta.summary.txt_unique_cdr3_nt_516 GCAAGAGAGGTTTATGGCCACTTTGACTAC 30 237 0.000168927587799579 AREVYGHFDY
>./b_S11.fasta.summary.txt_unique_cdr3_nt_517 GCAAATGGGGCATTACTATGGAGCGCTTAC 30 236 0.000168214813167513 ANGALLWSAY
>./b_S11.fasta.summary.txt_unique_cdr3_nt_518 GCAAGAGGGGACGGCTACTAC 21 235 0.000167502038535448 ARGDGYY
>./b_S11.fasta.summary.txt_unique_cdr3_nt_519 GGGTATGGTAACGGCTAC 18 235 0.000167502038535448 GYGNGY
>./b_S11.fasta.summary.txt_unique_cdr3_nt_520 AAAAGATCTCATTACTACGGTCGCTACTGGTACTTCGATGTC 42 235 0.000167502038535448 KRSHYYGRYWYFDV
>./b_S11.fasta.summary.txt_unique_cdr3_nt_521 GCAAGAAGCTATGATGGTTACTACTACTGGTACTTCGATGTC 42 235 0.000167502038535448 ARSYDGYYYWYFDV
>./b_S11.fasta.summary.txt_unique_cdr3_nt_522 GCAAGAGGGGAAACTACGGCCTCCTGGTTTGCTTAC 36 235 0.000167502038535448 ARGETTASWFAY
>./b_S11.fasta.summary.txt_unique_cdr3_nt_523 GCAAGATCGGGTAACTACTGGTTTGCTTAC 30 234 0.000166789263903382 ARSGNYWFAY
>./b_S11.fasta.summary.txt_unique_cdr3_nt_524 GCTATGGACTAC 12 234 0.000166789263903382 AMDY
>./b_S11.fasta.summary.txt_unique_cdr3_nt_525 ACAAGCGAGGGTAACTACGTCTGGTTTGCTTAC 33 234 0.000166789263903382 TSEGNYVWFAY
>./b_S11.fasta.summary.txt_unique_cdr3_nt_526 GCAAGACACGAACAGCTCGGGCTACTTGCTTAC 33 234 0.000166789263903382 ARHEQLGLLAY
>./b_S11.fasta.summary.txt_unique_cdr3_nt_527 GCCAGAGACGGGTTTGCTTAC 21 234 0.000166789263903382 ARDGFAY
>./b_S11.fasta.summary.txt_unique_cdr3_nt_528 GCATGGGTTGATTATGGTAACTACGAGGCTTAC 33 233 0.000166076489271316 AWVDYGNYEAY
>./b_S11.fasta.summary.txt_unique_cdr3_nt_529 GCAAGAGAAGATGGTTACTACTGGTTTGCTTAC 33 233 0.000166076489271316 AREDGYYWFAY
>./b_S11.fasta.summary.txt_unique_cdr3_nt_530 GCTAGAAGGGTATGGGATTTCTATGCTATGGACTAC 36 232 0.00016536371463925 ARRVWDFYAMDY
>./b_S11.fasta.summary.txt_unique_cdr3_nt_531 GCAAGATACTATGATTACGACTACTTTGACTAC 33 232 0.00016536371463925 ARYYDYDYFDY
>./b_S11.fasta.summary.txt_unique_cdr3_nt_532 AAAAGGGATGCTATGGACTAC 21 231 0.000164650940007185 KRDAMDY
>./b_S11.fasta.summary.txt_unique_cdr3_nt_533 GCAAGAGGTAACTACTTTGACTAC 24 231 0.000164650940007185 ARGNYFDY
>./b_S11.fasta.summary.txt_unique_cdr3_nt_534 GTAAGATCAAGGGTCTACTATGGTTACGGCTGGTACTTCGATGTC 45 230 0.000163938165375119 VRSRVYYGYGWYFDV
>./b_S11.fasta.summary.txt_unique_cdr3_nt_535 GCAAGATGGGACTACGGTAGTAGCTACTGGTACTTCGATGTC 42 229 0.000163225390743053 ARWDYGSSYWYFDV
>./b_S11.fasta.summary.txt_unique_cdr3_nt_536 GCAAGAGGGTATGGTAACTACGATACCTGGTTTGCTTAC 39 229 0.000163225390743053 ARGYGNYDTWFAY
>./b_S11.fasta.summary.txt_unique_cdr3_nt_537 GCCAGAGGAGGGCTGAACTAC 21 229 0.000163225390743053 ARGGLNY
>./b_S11.fasta.summary.txt_unique_cdr3_nt_538 GCAAGATCTGGGGGTGGTAACTACTGGTACTTCGATGTC 39 228 0.000162512616110988 ARSGGGNYWYFDV
>./b_S11.fasta.summary.txt_unique_cdr3_nt_539 GCAAGATCCGGTAGTAGCTACTTTGACTAC 30 228 0.000162512616110988 ARSGSSYFDY
>./b_S11.fasta.summary.txt_unique_cdr3_nt_540 GCAAGATCGAGATTACGATCCTGGTTTGCTTAC 33 228 0.000162512616110988 ARSRLRSWFAY
>./b_S11.fasta.summary.txt_unique_cdr3_nt_541 GCAAGAGACGGCTATGGTAACTATGCTATGGACTAC 36 228 0.000162512616110988 ARDGYGNYAMDY
>./b_S11.fasta.summary.txt_unique_cdr3_nt_542 GCAAGATCCCGGTATGGTAACTACAACTGGTACTTCGATGTC 42 227 0.000161799841478922 ARSRYGNYNWYFDV
>./b_S11.fasta.summary.txt_unique_cdr3_nt_543 GCAAGAGATTACTACGGTAGTAGCTACTGGTACTTCGATGTC 42 226 0.000161087066846856 ARDYYGSSYWYFDV
>./b_S11.fasta.summary.txt_unique_cdr3_nt_544 GCAAGAGGGTGGTATAATAATGCTATGGACTAC 33 226 0.000161087066846856 ARGWYNNAMDY
>./b_S11.fasta.summary.txt_unique_cdr3_nt_545 GCAAGACAGGGGTATGGTAACTGGTACTTCGATGTC 36 226 0.000161087066846856 ARQGYGNWYFDV
>./b_S11.fasta.summary.txt_unique_cdr3_nt_546 GCAAGAGAAATTACTACGCGGTACTTCGATGTC 33 225 0.00016037429221479 AREITTRYFDV
>./b_S11.fasta.summary.txt_unique_cdr3_nt_547 GCCAGACATTACTATGCTATGGACTAC 27 225 0.00016037429221479 ARHYYAMDY
>./b_S11.fasta.summary.txt_unique_cdr3_nt_548 GCCAGACACGACTATGCTATGGACTAC 27 224 0.000159661517582725 ARHDYAMDY
>./b_S11.fasta.summary.txt_unique_cdr3_nt_549 GCAAGAGGAGCTAACTGGGACATTGACTAC 30 224 0.000159661517582725 ARGANWDIDY
>./b_S11.fasta.summary.txt_unique_cdr3_nt_550 AAACTCTCTACCTGGTTTGCTTAC 24 224 0.000159661517582725 KLSTWFAY
>./b_S11.fasta.summary.txt_unique_cdr3_nt_551 GCAAGAGAGATTACGGGGGCCCGTGGGTTTGTTTAC 36 223 0.000158948742950659 AREITGARGFVY
>./b_S11.fasta.summary.txt_unique_cdr3_nt_552 GCGGACTATGGTAACTCGTTTGCTTAC 27 223 0.000158948742950659 ADYGNSFAY
>./b_S11.fasta.summary.txt_unique_cdr3_nt_553 GCCAGAGGAGGGGACTTTGACTAC 24 223 0.000158948742950659 ARGGDFDY
>./b_S11.fasta.summary.txt_unique_cdr3_nt_554 GCAAGATATGATTACGACAGGGTTGACTAC 30 223 0.000158948742950659 ARYDYDRVDY
>./b_S11.fasta.summary.txt_unique_cdr3_nt_555 GCAAATAGGTACGACTGGTACTTCGATGTC 30 221 0.000157523193686527 ANRYDWYFDV
>./b_S11.fasta.summary.txt_unique_cdr3_nt_556 GCAAGATGCTACTATGATTACGAGGGGTACTTCGATGTC 39 221 0.000157523193686527 ARCYYDYEGYFDV
>./b_S11.fasta.summary.txt_unique_cdr3_nt_557 GCAAGAAGGGCCTACTATAGGTCCTTTGCTTAC 33 221 0.000157523193686527 ARRAYYRSFAY
>./b_S11.fasta.summary.txt_unique_cdr3_nt_558 GCAAGAGTCTATGATTACGACGCCTACTTTGACTAC 36 221 0.000157523193686527 ARVYDYDAYFDY
>./b_S11.fasta.summary.txt_unique_cdr3_nt_559 GCAAGATGGTTCTACTATGGTTACGAACAGGCTTTTGCTTAC 42 220 0.000156810419054462 ARWFYYGYEQAFAY
>./b_S11.fasta.summary.txt_unique_cdr3_nt_560 GCAAGACATATCTATGATGGTTACTGGTGGTACTTCGATGTC 42 220 0.000156810419054462 ARHIYDGYWWYFDV
>./b_S11.fasta.summary.txt_unique_cdr3_nt_561 GCAAGATACTACGGTAGTAGCTATGCTATGGACTAC 36 220 0.000156810419054462 ARYYGSSYAMDY
>./b_S11.fasta.summary.txt_unique_cdr3_nt_562 GCCAGAGATGAAGGCTGGGACATGGCCTGGTTTGCTTAC 39 220 0.000156810419054462 ARDEGWDMAWFAY
>./b_S11.fasta.summary.txt_unique_cdr3_nt_563 GCCAGAGAACTGGGGCACTATGCTATGGACTAC 33 220 0.000156810419054462 ARELGHYAMDY
>./b_S11.fasta.summary.txt_unique_cdr3_nt_564 GCAAGATACTGGGACTTTGACTAC 24 219 0.000156097644422396 ARYWDFDY
>./b_S11.fasta.summary.txt_unique_cdr3_nt_565 GCAAGACACTATGCCTACTTTGACTAC 27 219 0.000156097644422396 ARHYAYFDY
>./b_S11.fasta.summary.txt_unique_cdr3_nt_566 GCAAGAGGGGGATTCTATGGTTACGACGCCTGGTTTGCTTAC 42 219 0.000156097644422396 ARGGFYGYDAWFAY
>./b_S11.fasta.summary.txt_unique_cdr3_nt_567 GCTAGGGCAGCTAACTGGGACCTTCCGTTTGCTTAC 36 219 0.000156097644422396 ARAANWDLPFAY
>./b_S11.fasta.summary.txt_unique_cdr3_nt_568 GCAAGAGGAGCTTATTACTACGGTAGTAGCTATGCTATGGACTAC 45 219 0.000156097644422396 ARGAYYYGSSYAMDY
>./b_S11.fasta.summary.txt_unique_cdr3_nt_569 ACAATAAGGTACCTTTATGCTATGGACTAC 30 219 0.000156097644422396 TIRYLYAMDY
>./b_S11.fasta.summary.txt_unique_cdr3_nt_570 GTGAGACACTGGGACTTTGACTAC 24 218 0.00015538486979033 VRHWDFDY
>./b_S11.fasta.summary.txt_unique_cdr3_nt_571 GCTGCCTGGTTTGCTTAC 18 218 0.00015538486979033 AAWFAY
>./b_S11.fasta.summary.txt_unique_cdr3_nt_572 GCGCAACTGGGACGGCCTTGC 21 218 0.00015538486979033 AQLGRPC
>./b_S11.fasta.summary.txt_unique_cdr3_nt_573 GCTAGAAGGATGATTACGACCGGGACGGACTATGCTATGGACTAC 45 217 0.000154672095158264 ARRMITTGTDYAMDY
>./b_S11.fasta.summary.txt_unique_cdr3_nt_574 GCAAGAGATGACTAC 15 217 0.000154672095158264 ARDDY
>./b_S11.fasta.summary.txt_unique_cdr3_nt_575 GCAAGATGGGGCTATGATGGTTACTACTTTGACTAC 36 217 0.000154672095158264 ARWGYDGYYFDY
>./b_S11.fasta.summary.txt_unique_cdr3_nt_576 GCAAGATATGGTAACTACTGGTACTTCGATGTC 33 217 0.000154672095158264 ARYGNYWYFDV
>./b_S11.fasta.summary.txt_unique_cdr3_nt_577 GCAAGACATGGTAACTACTGGTACTTCGATGTC 33 216 0.000153959320526199 ARHGNYWYFDV
>./b_S11.fasta.summary.txt_unique_cdr3_nt_578 GCCAGAGATCCTTAC 15 216 0.000153959320526199 ARDPY
>./b_S11.fasta.summary.txt_unique_cdr3_nt_579 ACAAGATCGAACTACGGTAGTGACTAC 27 216 0.000153959320526199 TRSNYGSDY
>./b_S11.fasta.summary.txt_unique_cdr3_nt_580 GCAAGAGATAGGTACGACTGGTACTTCGATGTC 33 216 0.000153959320526199 ARDRYDWYFDV
>./b_S11.fasta.summary.txt_unique_cdr3_nt_581 GCAAGATGGGGTAAGGACTTTGACTAC 27 216 0.000153959320526199 ARWGKDFDY
>./b_S11.fasta.summary.txt_unique_cdr3_nt_582 GCAAGAACCTATGATGGTTACTCCTGGTTTGCTTAC 36 216 0.000153959320526199 ARTYDGYSWFAY
>./b_S11.fasta.summary.txt_unique_cdr3_nt_583 GCACTCTTACTACGGTGGTACTTCGATGTC 30 215 0.000153246545894133 ALLLRWYFDV
>./b_S11.fasta.summary.txt_unique_cdr3_nt_584 GCAAGAGTTAACCCCGAGGGCTACTGGTACTTCGATGTC 39 215 0.000153246545894133 ARVNPEGYWYFDV
>./b_S11.fasta.summary.txt_unique_cdr3_nt_585 GTGCGCTGGGACAGGGATTACTATGCTATGGACTAC 36 214 0.000152533771262067 VRWDRDYYAMDY
>./b_S11.fasta.summary.txt_unique_cdr3_nt_586 GCAGCCTACTATAGGTACGACTACTATGCTATGGACTAC 39 214 0.000152533771262067 AAYYRYDYYAMDY
>./b_S11.fasta.summary.txt_unique_cdr3_nt_587 GCAAGACAGGGCGCTATGGACTAC 24 214 0.000152533771262067 ARQGAMDY
>./b_S11.fasta.summary.txt_unique_cdr3_nt_588 GCTAGGCTAACTGGACCTTAC 21 214 0.000152533771262067 ARLTGPY
>./b_S11.fasta.summary.txt_unique_cdr3_nt_589 GCAAGAGAGGCCTTCATTACTACGGCTACGACCTGGTTTGCTTAC 45 214 0.000152533771262067 AREAFITTATTWFAY
>./b_S11.fasta.summary.txt_unique_cdr3_nt_590 ACAAGATCCTGGAGTGCTTAC 21 214 0.000152533771262067 TRSWSAY
>./b_S11.fasta.summary.txt_unique_cdr3_nt_591 GCAAGACACTATGATGGTTACTACGTTGACTAC 33 214 0.000152533771262067 ARHYDGYYVDY
>./b_S11.fasta.summary.txt_unique_cdr3_nt_592 GCAAGACAGGGGTTCGATGTC 21 213 0.000151820996630002 ARQGFDV
>./b_S11.fasta.summary.txt_unique_cdr3_nt_593 GCAAGGGGGGACGGGGCTTAC 21 213 0.000151820996630002 ARGDGAY
>./b_S11.fasta.summary.txt_unique_cdr3_nt_594 GCAAGATGGGGATTACGAGATTACTATGCTATGGACTAC 39 213 0.000151820996630002 ARWGLRDYYAMDY
>./b_S11.fasta.summary.txt_unique_cdr3_nt_595 GCAAGAGGAAATGGTAACTACTATGCTATGGACTAC 36 213 0.000151820996630002 ARGNGNYYAMDY
>./b_S11.fasta.summary.txt_unique_cdr3_nt_596 GCCAGACAAAATGGTAACTTCCGGTACTTCGATGTC 36 213 0.000151820996630002 ARQNGNFRYFDV
>./b_S11.fasta.summary.txt_unique_cdr3_nt_597 ACAAGATGGGGGGACTACGGCTCCTTCTATGCTATGGACTAC 42 212 0.000151108221997936 TRWGDYGSFYAMDY
>./b_S11.fasta.summary.txt_unique_cdr3_nt_598 GCAAGACATGACTGGGACGCGGCCTGGTTTGCTTAC 36 211 0.00015039544736587 ARHDWDAAWFAY
>./b_S11.fasta.summary.txt_unique_cdr3_nt_599 GCTTTTTTTATGATTACGACGGCGTACTATGCTATGGACTAC 42 211 0.00015039544736587 AFFMITTAYYAMDY
>./b_S11.fasta.summary.txt_unique_cdr3_nt_600 ACAAGAGACTCATTTGACTAC 21 211 0.00015039544736587 TRDSFDY
>./b_S11.fasta.summary.txt_unique_cdr3_nt_601 GCAAGAAAGGGGGACTACTCTTCGTTTGCTTAC 33 211 0.00015039544736587 ARKGDYSSFAY
>./b_S11.fasta.summary.txt_unique_cdr3_nt_602 GCGACTGGGACGGGAAGGTACTTCGATGTC 30 211 0.00015039544736587 ATGTGRYFDV
>./b_S11.fasta.summary.txt_unique_cdr3_nt_603 GCAGCCCTTAACTGGGAGGGGTTTGCTTAC 30 211 0.00015039544736587 AALNWEGFAY
>./b_S11.fasta.summary.txt_unique_cdr3_nt_604 GCAAGAATCTATGATGGTTACCATTACTATGCTATGGACTAC 42 211 0.00015039544736587 ARIYDGYHYYAMDY
>./b_S11.fasta.summary.txt_unique_cdr3_nt_605 GCAAGATACTATAGGTACTACTTTGACTAC 30 210 0.000149682672733804 ARYYRYYFDY
>./b_S11.fasta.summary.txt_unique_cdr3_nt_606 GCAAGAACGACTTGGGGTAACTATGCTATGGACTAC 36 210 0.000149682672733804 ARTTWGNYAMDY
>./b_S11.fasta.summary.txt_unique_cdr3_nt_607 AATGCATGCGTTACTACGGCCCCCTGGTTTGCTTAC 36 210 0.000149682672733804 NACVTTAPWFAY
>./b_S11.fasta.summary.txt_unique_cdr3_nt_608 GCAAGAAGGGGATGGCCCCTTGACTAC 27 210 0.000149682672733804 ARRGWPLDY
>./b_S11.fasta.summary.txt_unique_cdr3_nt_609 GCCAGAGATCTATGGTTACATTACTATGCTATGGACTAC 39 209 0.000148969898101739 ARDLWLHYYAMDY
>./b_S11.fasta.summary.txt_unique_cdr3_nt_610 GAAACTATGATTAATGCTATGGACTAC 27 209 0.000148969898101739 ETMINAMDY
>./b_S11.fasta.summary.txt_unique_cdr3_nt_611 ACCTATGGTTACGACGACTAC 21 208 0.000148257123469673 TYGYDDY
>./b_S11.fasta.summary.txt_unique_cdr3_nt_612 ACCAGGTACGACTAC 15 208 0.000148257123469673 TRYDY
>./b_S11.fasta.summary.txt_unique_cdr3_nt_613 GCTAGAGTTCTCTATTACTACGGTAGTAGCTTCTATGCTATGGACTAC 48 208 0.000148257123469673 ARVLYYYGSSFYAMDY
>./b_S11.fasta.summary.txt_unique_cdr3_nt_614 GCAAGAGGCCATTACTACGGTAGTAGCTATGCTATGGACTAC 42 207 0.000147544348837607 ARGHYYGSSYAMDY
>./b_S11.fasta.summary.txt_unique_cdr3_nt_615 GCAAATGATGGTTACCTCTTTGCTTAC 27 207 0.000147544348837607 ANDGYLFAY
>./b_S11.fasta.summary.txt_unique_cdr3_nt_616 GCAAGAGGAAACTACGGCGACTTTGACTAC 30 207 0.000147544348837607 ARGNYGDFDY
>./b_S11.fasta.summary.txt_unique_cdr3_nt_617 GCAACTGCTATGGACTAC 18 205 0.000146118799573476 ATAMDY
>./b_S11.fasta.summary.txt_unique_cdr3_nt_618 GCAAGATATTACTACGGTAGTAGCTACTTTGACTAC 36 205 0.000146118799573476 ARYYYGSSYFDY
>./b_S11.fasta.summary.txt_unique_cdr3_nt_619 GCCAAACACTACGGTAGTAGCTACTGGTACTTCGATGTC 39 205 0.000146118799573476 AKHYGSSYWYFDV
>./b_S11.fasta.summary.txt_unique_cdr3_nt_620 GCAAGACTTGACTAC 15 205 0.000146118799573476 ARLDY
>./b_S11.fasta.summary.txt_unique_cdr3_nt_621 GCCAGAGATGGTAACTATGCTATGGACTAC 30 204 0.00014540602494141 ARDGNYAMDY
>./b_S11.fasta.summary.txt_unique_cdr3_nt_622 GCAAGTAACTGGTTTGCTTAC 21 204 0.00014540602494141 ASNWFAY
>./b_S11.fasta.summary.txt_unique_cdr3_nt_623 GCTAGAGAGCGTCATTACTACGGCTACGACTACTTTGACTAC 42 203 0.000144693250309344 ARERHYYGYDYFDY
>./b_S11.fasta.summary.txt_unique_cdr3_nt_624 GCAAGAGGAGGGTTTGCTTAC 21 203 0.000144693250309344 ARGGFAY
>./b_S11.fasta.summary.txt_unique_cdr3_nt_625 GCCAGAGATGAGATGCAAACTGGCCTCTTTGACTAC 36 203 0.000144693250309344 ARDEMQTGLFDY
>./b_S11.fasta.summary.txt_unique_cdr3_nt_626 GCAAGAGATAGGAGCTACTATGGTAACTCCTATGCTATGGACTAC 45 203 0.000144693250309344 ARDRSYYGNSYAMDY
>./b_S11.fasta.summary.txt_unique_cdr3_nt_627 GCAAGGAGCTCTTATAACCCCTCTCTCCATGCTATGGACTAC 42 203 0.000144693250309344 ARSSYNPSLHAMDY
>./b_S11.fasta.summary.txt_unique_cdr3_nt_628 GCAAGAGATAGTGGTTACTACGACTGGTTTGCTTAC 36 202 0.000143980475677278 ARDSGYYDWFAY
>./b_S11.fasta.summary.txt_unique_cdr3_nt_629 GCAAGAGATGACGGTAACTACTGGTACTTCGATGTC 36 202 0.000143980475677278 ARDDGNYWYFDV
>./b_S11.fasta.summary.txt_unique_cdr3_nt_630 GCAAGAGAGATTTTTGCTTAC 21 202 0.000143980475677278 AREIFAY
>./b_S11.fasta.summary.txt_unique_cdr3_nt_631 GCCAAAAATTGGGATTACGATTACTATGCTATGGACTAC 39 202 0.000143980475677278 AKNWDYDYYAMDY
>./b_S11.fasta.summary.txt_unique_cdr3_nt_632 GCAAGATCCTACTATGGTAACTCCGTCCGGTTTGCTTAC 39 202 0.000143980475677278 ARSYYGNSVRFAY
>./b_S11.fasta.summary.txt_unique_cdr3_nt_633 GCCAGAGATGAAGGGGACTATGATTACGACGACTATGCTATGGACTAC 48 201 0.000143267701045213 ARDEGDYDYDDYAMDY
>./b_S11.fasta.summary.txt_unique_cdr3_nt_634 ACAATCCTTCCTTATTACTACGGTAGTAGCTACAGGTATTTCGATGTC 48 201 0.000143267701045213 TILPYYYGSSYRYFDV
>./b_S11.fasta.summary.txt_unique_cdr3_nt_635 GCTAGACTACGGCTACTTGCTTAC 24 201 0.000143267701045213 ARLRLLAY
>./b_S11.fasta.summary.txt_unique_cdr3_nt_636 GCCTACGGTAGTAGCTACTGGTACTTCGATGTC 33 201 0.000143267701045213 AYGSSYWYFDV
>./b_S11.fasta.summary.txt_unique_cdr3_nt_637 GCAAGAGATGAAGCTAACTGGGAGTTTGCTTAC 33 200 0.000142554926413147 ARDEANWEFAY
>./b_S11.fasta.summary.txt_unique_cdr3_nt_638 GCAAGATCGGACTACGGCTATGCTATGGACTAC 33 200 0.000142554926413147 ARSDYGYAMDY
>./b_S11.fasta.summary.txt_unique_cdr3_nt_639 GCAACTGGTCTTGACTAC 18 200 0.000142554926413147 ATGLDY
>./b_S11.fasta.summary.txt_unique_cdr3_nt_640 GCAACCGGCTGGGGGATTACGACCTTTGACTAC 33 200 0.000142554926413147 ATGWGITTFDY
>./b_S11.fasta.summary.txt_unique_cdr3_nt_641 GCAAGAGACTGGGGTTACGGTAGTAGCTACGGAAGTGCTATGGACTAC 48 200 0.000142554926413147 ARDWGYGSSYGSAMDY
>./b_S11.fasta.summary.txt_unique_cdr3_nt_642 GCAAGCTACTATGGTTACGACTATGCTATGGACTAC 36 199 0.000141842151781081 ASYYGYDYAMDY
>./b_S11.fasta.summary.txt_unique_cdr3_nt_643 GCCAGAGATCTCTATTACTACGGTAGTAGCTATGCTATGGACTAC 45 199 0.000141842151781081 ARDLYYYGSSYAMDY
>./b_S11.fasta.summary.txt_unique_cdr3_nt_644 GCAAGAGAGGTCTACGGCTCCTTTGACTAC 30 199 0.000141842151781081 AREVYGSFDY
>./b_S11.fasta.summary.txt_unique_cdr3_nt_645 GCAAGATCGATCTATGATGGTTACTACTATGCTATGGACTAC 42 199 0.000141842151781081 ARSIYDGYYYAMDY
>./b_S11.fasta.summary.txt_unique_cdr3_nt_646 GCAAGAGGGGTACGGGGGGCCTTTGACTAC 30 199 0.000141842151781081 ARGVRGAFDY
>./b_S11.fasta.summary.txt_unique_cdr3_nt_647 GCAAGATATAGGTACGACTATGCTATGGACTAC 33 199 0.000141842151781081 ARYRYDYAMDY
>./b_S11.fasta.summary.txt_unique_cdr3_nt_648 GCAAGACGAACGTTTGCTTAC 21 199 0.000141842151781081 ARRTFAY
>./b_S11.fasta.summary.txt_unique_cdr3_nt_649 GCAAGATGCGATTACTACGGTAGTGACTACTTTGACTAC 39 199 0.000141842151781081 ARCDYYGSDYFDY
>./b_S11.fasta.summary.txt_unique_cdr3_nt_650 GCAAGACACTATGGTAACTACCTTGACTAC 30 198 0.000141129377149016 ARHYGNYLDY
>./b_S11.fasta.summary.txt_unique_cdr3_nt_651 GCAAGAGGGGACCTTGACTAC 21 198 0.000141129377149016 ARGDLDY
>./b_S11.fasta.summary.txt_unique_cdr3_nt_652 ACGACGGGTTTTGCTTAC 18 198 0.000141129377149016 TTGFAY
>./b_S11.fasta.summary.txt_unique_cdr3_nt_653 GCAAGATACTACGGCTACGGCTACTGGTACTTCGATGTC 39 198 0.000141129377149016 ARYYGYGYWYFDV
>./b_S11.fasta.summary.txt_unique_cdr3_nt_654 GCCAGAGATATTACTACGGTAGTAGGCCCCTTTGACTAC 39 198 0.000141129377149016 ARDITTVVGPFDY
>./b_S11.fasta.summary.txt_unique_cdr3_nt_655 GCAAAAATCTATGATGGTTACTACTACTTTGACTAC 36 198 0.000141129377149016 AKIYDGYYYFDY
>./b_S11.fasta.summary.txt_unique_cdr3_nt_656 GCAAGAGACAGCTCGGGCTACTGGTTTGCTTAC 33 198 0.000141129377149016 ARDSSGYWFAY
>./b_S11.fasta.summary.txt_unique_cdr3_nt_657 GATTACTACGGTAGTAGCTACTTTGACTAC 30 198 0.000141129377149016 DYYGSSYFDY
>./b_S11.fasta.summary.txt_unique_cdr3_nt_658 GCCAAAGACTGGGACTAC 18 198 0.000141129377149016 AKDWDY
>./b_S11.fasta.summary.txt_unique_cdr3_nt_659 GCCATTACGAACTATGCTATGGACTAC 27 197 0.00014041660251695 AITNYAMDY
>./b_S11.fasta.summary.txt_unique_cdr3_nt_660 GCCGAATATGGTTACGGTTTTGCTTAC 27 197 0.00014041660251695 AEYGYGFAY
>./b_S11.fasta.summary.txt_unique_cdr3_nt_661 GCCCCCTATTACTACACTAGTAACTGCCCGTTTCCTTAC 39 197 0.00014041660251695 APYYYTSNCPFPY
>./b_S11.fasta.summary.txt_unique_cdr3_nt_662 GCAAGAGCCTATGATTACGACTGGTTTGCTTAC 33 197 0.00014041660251695 ARAYDYDWFAY
>./b_S11.fasta.summary.txt_unique_cdr3_nt_663 GCCAGAGATGGGGGGTGGTACTTCGATGTC 30 197 0.00014041660251695 ARDGGWYFDV
>./b_S11.fasta.summary.txt_unique_cdr3_nt_664 GCAAGTATTACTACGGATGCTATGGACTAC 30 197 0.00014041660251695 ASITTDAMDY
>./b_S11.fasta.summary.txt_unique_cdr3_nt_665 GCAAGAGACTATGATGGTTACTACTTTTCCTCTCTCTATGCTATGGACTAC 51 196 0.000139703827884884 ARDYDGYYFSSLYAMDY
>./b_S11.fasta.summary.txt_unique_cdr3_nt_666 GCAAGCTGGGACTAC 15 196 0.000139703827884884 ASWDY
>./b_S11.fasta.summary.txt_unique_cdr3_nt_667 GCCAGAGATGGTAACTACTAC 21 196 0.000139703827884884 ARDGNYY
>./b_S11.fasta.summary.txt_unique_cdr3_nt_668 GCAAGAGATGGTTACCGACACTGGTACTTCGATGTC 36 195 0.000138991053252818 ARDGYRHWYFDV
>./b_S11.fasta.summary.txt_unique_cdr3_nt_669 GCAAGATCCGAGGCTTACTACGGTACCTATGCTATGGACTAC 42 195 0.000138991053252818 ARSEAYYGTYAMDY
>./b_S11.fasta.summary.txt_unique_cdr3_nt_670 GCCAAACATGGTAACTACGTTATGGACTAC 30 195 0.000138991053252818 AKHGNYVMDY
>./b_S11.fasta.summary.txt_unique_cdr3_nt_671 GCTAGGATTGGGGCCTACTATGACACATGGGACTAC 36 194 0.000138278278620753 ARIGAYYDTWDY
>./b_S11.fasta.summary.txt_unique_cdr3_nt_672 GCTAGATGGGGAACCCTTTACTTTGACTAC 30 194 0.000138278278620753 ARWGTLYFDY
>./b_S11.fasta.summary.txt_unique_cdr3_nt_673 GCTAAATTACGCTGGTTTGCTTAC 24 194 0.000138278278620753 AKLRWFAY
>./b_S11.fasta.summary.txt_unique_cdr3_nt_674 ACAAGATCTATGATTACCTCCTGGTTTGCTTAC 33 194 0.000138278278620753 TRSMITSWFAY
>./b_S11.fasta.summary.txt_unique_cdr3_nt_675 GCAAGATTTGACTAC 15 193 0.000137565503988687 ARFDY
>./b_S11.fasta.summary.txt_unique_cdr3_nt_676 GCATACTACGGTAGTAGCTACTATGCTATGGACTAC 36 193 0.000137565503988687 AYYGSSYYAMDY
>./b_S11.fasta.summary.txt_unique_cdr3_nt_677 GCAAGAGATGATTACGACTGGTACTTCGATGTC 33 193 0.000137565503988687 ARDDYDWYFDV
>./b_S11.fasta.summary.txt_unique_cdr3_nt_678 GCTCGCTATGGTAACTACGCTTAC 24 193 0.000137565503988687 ARYGNYAY
>./b_S11.fasta.summary.txt_unique_cdr3_nt_679 GCTAGATGGGGATTACGTCCATTTGCTTAC 30 192 0.000136852729356621 ARWGLRPFAY
>./b_S11.fasta.summary.txt_unique_cdr3_nt_680 GCAAGAGAGGAGGATGGTAACCACCCTTTTGCTTAC 36 192 0.000136852729356621 AREEDGNHPFAY
>./b_S11.fasta.summary.txt_unique_cdr3_nt_681 GCAAGATCCCCCTAC 15 192 0.000136852729356621 ARSPY
>./b_S11.fasta.summary.txt_unique_cdr3_nt_682 ACCGGCTACGTACCTTTTGCTTAC 24 192 0.000136852729356621 TGYVPFAY
>./b_S11.fasta.summary.txt_unique_cdr3_nt_683 GTTCTTTATTACTACGGTAGTAACTATGACTGGTACTTCGATGTC 45 192 0.000136852729356621 VLYYYGSNYDWYFDV
>./b_S11.fasta.summary.txt_unique_cdr3_nt_684 GCTAGATATAGGTACGACGAGGCCTGCTTTGCTTAC 36 191 0.000136139954724555 ARYRYDEACFAY
>./b_S11.fasta.summary.txt_unique_cdr3_nt_685 GCTTATTACTACGGTAGTAGTGACTAC 27 191 0.000136139954724555 AYYYGSSDY
>./b_S11.fasta.summary.txt_unique_cdr3_nt_686 ACCAGGTATGGTAATGCTATGGACTAC 27 190 0.00013542718009249 TRYGNAMDY
>./b_S11.fasta.summary.txt_unique_cdr3_nt_687 GCCAAACCTGACAGCTCGGGCTACGTTGCTTAC 33 190 0.00013542718009249 AKPDSSGYVAY
>./b_S11.fasta.summary.txt_unique_cdr3_nt_688 GCAAGACTGGACTAC 15 190 0.00013542718009249 ARLDY
>./b_S11.fasta.summary.txt_unique_cdr3_nt_689 GCAAGAGTTGGGGGATATGGTAACTACTGGGCTACGGACTAC 42 190 0.00013542718009249 ARVGGYGNYWATDY
>./b_S11.fasta.summary.txt_unique_cdr3_nt_690 GCAAGATATTACTACGGTAGTAGCTACTGGTACTTCGATGTC 42 189 0.000134714405460424 ARYYYGSSYWYFDV
>./b_S11.fasta.summary.txt_unique_cdr3_nt_691 GCAAGAGGTGGTAACTACTTTCACTAC 27 189 0.000134714405460424 ARGGNYFHY
>./b_S11.fasta.summary.txt_unique_cdr3_nt_692 GCAAGATCTGATGGTTATGCTATGGACTAC 30 189 0.000134714405460424 ARSDGYAMDY
>./b_S11.fasta.summary.txt_unique_cdr3_nt_693 GCAAGAAGAGATTACTACGGCTACGCTATGGACTAC 36 188 0.000134001630828358 ARRDYYGYAMDY
>./b_S11.fasta.summary.txt_unique_cdr3_nt_694 GCAAGCGGTATGGACTAC 18 188 0.000134001630828358 ASGMDY
>./b_S11.fasta.summary.txt_unique_cdr3_nt_695 GCAAGATATGGTAACTATGCTATGGACTAC 30 188 0.000134001630828358 ARYGNYAMDY
>./b_S11.fasta.summary.txt_unique_cdr3_nt_696 GCCAGAGACGATGGTTACTACGTTCATTACTATGCTATGGACTAC 45 188 0.000134001630828358 ARDDGYYVHYYAMDY
>./b_S11.fasta.summary.txt_unique_cdr3_nt_697 GCTAGACTTACTACGGCTACCTTTGCTTAC 30 188 0.000134001630828358 ARLTTATFAY
>./b_S11.fasta.summary.txt_unique_cdr3_nt_698 GCAAGAGCTATTACTACGGTAGTAGACTCCTGGTTTGCTTAC 42 187 0.000133288856196292 ARAITTVVDSWFAY
>./b_S11.fasta.summary.txt_unique_cdr3_nt_699 GCCAGAGATTACCCCTTTTATGCTATGGACTAC 33 187 0.000133288856196292 ARDYPFYAMDY
>./b_S11.fasta.summary.txt_unique_cdr3_nt_700 AATGCAAGGGTACAC 15 187 0.000133288856196292 NARVH
>./b_S11.fasta.summary.txt_unique_cdr3_nt_701 GCTAGAGTTTCCCTCCCCTGGAATTACTATGCTATGGACTAC 42 187 0.000133288856196292 ARVSLPWNYYAMDY
>./b_S11.fasta.summary.txt_unique_cdr3_nt_702 GCAGTCTACTATGATTACGGCGGATATCACTATGCTATGGACTAC 45 187 0.000133288856196292 AVYYDYGGYHYAMDY
>./b_S11.fasta.summary.txt_unique_cdr3_nt_703 GCTAGAGGTAGTAGCTACTTTGACTAC 27 187 0.000133288856196292 ARGSSYFDY
>./b_S11.fasta.summary.txt_unique_cdr3_nt_704 GCAAGAGTTTATTACTACGGTAGTAGCTCCTCTTTTGACTAC 42 186 0.000132576081564227 ARVYYYGSSSSFDY
>./b_S11.fasta.summary.txt_unique_cdr3_nt_705 ACCAGGGGCTACGGTAGTTTTAGAATGGTCTCC 33 186 0.000132576081564227 TRGYGSFRMVS
>./b_S11.fasta.summary.txt_unique_cdr3_nt_706 GCCAAAGAATACTACGGTCTTGACTAC 27 186 0.000132576081564227 AKEYYGLDY
>./b_S11.fasta.summary.txt_unique_cdr3_nt_707 ACCAACTGGGACTAC 15 186 0.000132576081564227 TNWDY
>./b_S11.fasta.summary.txt_unique_cdr3_nt_708 GCCAGAGGGGGGTACTTCGATGTC 24 186 0.000132576081564227 ARGGYFDV
>./b_S11.fasta.summary.txt_unique_cdr3_nt_709 GCCAGAACTGGTTTTGACTAC 21 186 0.000132576081564227 ARTGFDY
>./b_S11.fasta.summary.txt_unique_cdr3_nt_710 GCAAGAGATAGGTACTACGGTAGTAGGGTCTTTGACTAC 39 186 0.000132576081564227 ARDRYYGSRVFDY
>./b_S11.fasta.summary.txt_unique_cdr3_nt_711 GCAAGATCCGACTACGGTAGTAGATTTGCTTAC 33 185 0.000131863306932161 ARSDYGSRFAY
>./b_S11.fasta.summary.txt_unique_cdr3_nt_712 ACCAGAGATTACTATTCTATGGACTAC 27 185 0.000131863306932161 TRDYYSMDY
>./b_S11.fasta.summary.txt_unique_cdr3_nt_713 GCAAGCCCTATGATTACGACGACGGCCTGGTTTGCTTAC 39 185 0.000131863306932161 ASPMITTTAWFAY
>./b_S11.fasta.summary.txt_unique_cdr3_nt_714 ACGCATGGTAACTACGACTACTTTGACTAC 30 185 0.000131863306932161 THGNYDYFDY
>./b_S11.fasta.summary.txt_unique_cdr3_nt_715 GCCAAAAAGGGGTATGCTATGGACTAC 27 185 0.000131863306932161 AKKGYAMDY
>./b_S11.fasta.summary.txt_unique_cdr3_nt_716 GCTAGATGGGGCGGTAGTAGCTACTTTGACTAC 33 185 0.000131863306932161 ARWGGSSYFDY
>./b_S11.fasta.summary.txt_unique_cdr3_nt_717 GCAAGGGAGAAGAATGGTTACGACTACTTTGACTAC 36 185 0.000131863306932161 AREKNGYDYFDY
>./b_S11.fasta.summary.txt_unique_cdr3_nt_718 GCAAGAGGGGAGGAACTGGGACGTTCGGCTTAC 33 185 0.000131863306932161 ARGEELGRSAY
>./b_S11.fasta.summary.txt_unique_cdr3_nt_719 GCAAGAGACCCTTATGGTAACTACTTTGACTAC 33 184 0.000131150532300095 ARDPYGNYFDY
>./b_S11.fasta.summary.txt_unique_cdr3_nt_720 AAAAGATCTTATGGTAACTACGATGTC 27 184 0.000131150532300095 KRSYGNYDV
>./b_S11.fasta.summary.txt_unique_cdr3_nt_721 GCAAGGGATGGGTACTTCGATGTC 24 184 0.000131150532300095 ARDGYFDV
>./b_S11.fasta.summary.txt_unique_cdr3_nt_722 GCAAGAAAGTACTACGGTAGTAGCTACTACTTTGACTAC 39 184 0.000131150532300095 ARKYYGSSYYFDY
>./b_S11.fasta.summary.txt_unique_cdr3_nt_723 GCTAGACAGCTCGGGCTACGTGACTACTTTGACTAC 36 184 0.000131150532300095 ARQLGLRDYFDY
>./b_S11.fasta.summary.txt_unique_cdr3_nt_724 GCAAGATTCTACTATGGTAACTACTATGCTATGGACTAC 39 184 0.000131150532300095 ARFYYGNYYAMDY
>./b_S11.fasta.summary.txt_unique_cdr3_nt_725 GCAAGGTACTATAGGTACGACTTTGACTAC 30 183 0.000130437757668029 ARYYRYDFDY
>./b_S11.fasta.summary.txt_unique_cdr3_nt_726 GCCAGAGGAGGGGGTAACTGGTACTTCGATGTC 33 183 0.000130437757668029 ARGGGNWYFDV
>./b_S11.fasta.summary.txt_unique_cdr3_nt_727 GCAAGAGCTGGGAGGGGCTGGTACTTCGATGTC 33 183 0.000130437757668029 ARAGRGWYFDV
>./b_S11.fasta.summary.txt_unique_cdr3_nt_728 TCAACTGGGTTTGCTTAC 18 183 0.000130437757668029 STGFAY
>./b_S11.fasta.summary.txt_unique_cdr3_nt_729 GCAAGAGCCTACTATAGGTACGACTATGCTATGGACTAC 39 183 0.000130437757668029 ARAYYRYDYAMDY
>./b_S11.fasta.summary.txt_unique_cdr3_nt_730 GCCAGAGGGGGATCTACTATGATTACGACGGTCTTTGCTTAC 42 183 0.000130437757668029 ARGGSTMITTVFAY
>./b_S11.fasta.summary.txt_unique_cdr3_nt_731 GCAAGATCAGGAGGTAACTTCTTTGACTAC 30 182 0.000129724983035964 ARSGGNFFDY
>./b_S11.fasta.summary.txt_unique_cdr3_nt_732 GCAAGGCTTTATTACTACGGTGCTATGGACTAC 33 182 0.000129724983035964 ARLYYYGAMDY
>./b_S11.fasta.summary.txt_unique_cdr3_nt_733 GCAAGAAGGGACTGGGCCTTCTACTACTTTGACTAC 36 182 0.000129724983035964 ARRDWAFYYFDY
>./b_S11.fasta.summary.txt_unique_cdr3_nt_734 GCAAGAGATAACTGGGACTGGTACTTCGATGTC 33 182 0.000129724983035964 ARDNWDWYFDV
>./b_S11.fasta.summary.txt_unique_cdr3_nt_735 GCAAGATTTAGGGAAAATGGTTACTTTCCCTGGTTTGCTTAC 42 182 0.000129724983035964 ARFRENGYFPWFAY
>./b_S11.fasta.summary.txt_unique_cdr3_nt_736 AAATCTACTATGATTACGACGGGGTACTTCGATGTC 36 182 0.000129724983035964 KSTMITTGYFDV
>./b_S11.fasta.summary.txt_unique_cdr3_nt_737 TCTAGAGGGTACTTCGATGTC 21 182 0.000129724983035964 SRGYFDV
>./b_S11.fasta.summary.txt_unique_cdr3_nt_738 AAAAGATCGCAAACCTCCTACGACTAT 27 181 0.000129012208403898 KRSQTSYDY
>./b_S11.fasta.summary.txt_unique_cdr3_nt_739 ACCAGGGATTACTACAGTATGGACTAC 27 181 0.000129012208403898 TRDYYSMDY
>./b_S11.fasta.summary.txt_unique_cdr3_nt_740 GCAAGAAACTGGGACGGGTTTGCTCAC 27 181 0.000129012208403898 ARNWDGFAH
>./b_S11.fasta.summary.txt_unique_cdr3_nt_741 GCAAGACGGAGGAGGTACGACGGGTTTGACTAC 33 181 0.000129012208403898 ARRRRYDGFDY
>./b_S11.fasta.summary.txt_unique_cdr3_nt_742 ACAAGAGGACTACGGTACTACTTTGACTAC 30 181 0.000129012208403898 TRGLRYYFDY
>./b_S11.fasta.summary.txt_unique_cdr3_nt_743 GCAAGAGCCCTTACTATGATTACGACGGGGTATGGTATGGACTAC 45 181 0.000129012208403898 ARALTMITTGYGMDY
>./b_S11.fasta.summary.txt_unique_cdr3_nt_744 GCAAGAGCTCCCGGGGACTACTTTGACTAC 30 181 0.000129012208403898 ARAPGDYFDY
>./b_S11.fasta.summary.txt_unique_cdr3_nt_745 GCAAGAGACCATTACTACTTTGACTAC 27 181 0.000129012208403898 ARDHYYFDY
>./b_S11.fasta.summary.txt_unique_cdr3_nt_746 GCCATCTATGGTAACTATGCTTAC 24 181 0.000129012208403898 AIYGNYAY
>./b_S11.fasta.summary.txt_unique_cdr3_nt_747 GCAAGGAGGGACTACTACGGTAGTATCTACTTTGACTAC 39 180 0.000128299433771832 ARRDYYGSIYFDY
>./b_S11.fasta.summary.txt_unique_cdr3_nt_748 GCTAGGGACTTTGACTAC 18 180 0.000128299433771832 ARDFDY
>./b_S11.fasta.summary.txt_unique_cdr3_nt_749 GCCAGCCATAGGTCGTTTGCTTAC 24 179 0.000127586659139767 ASHRSFAY
>./b_S11.fasta.summary.txt_unique_cdr3_nt_750 GCAGCCAACTGGGACTGGTTTGCTTAC 27 179 0.000127586659139767 AANWDWFAY
>./b_S11.fasta.summary.txt_unique_cdr3_nt_751 GCAAGATGGGAGTATGGTAACTACTTTGACTAC 33 179 0.000127586659139767 ARWEYGNYFDY
>./b_S11.fasta.summary.txt_unique_cdr3_nt_752 GCAAGATCCTATGGTAACTACGGACGGTTTGACTAC 36 179 0.000127586659139767 ARSYGNYGRFDY
>./b_S11.fasta.summary.txt_unique_cdr3_nt_753 GCAAGAGACCCCTGGTTTGCTTAC 24 179 0.000127586659139767 ARDPWFAY
>./b_S11.fasta.summary.txt_unique_cdr3_nt_754 GCAAGAAGAGATTACTACGGTAGTCATTACTATGCTATGGACTAC 45 179 0.000127586659139767 ARRDYYGSHYYAMDY
>./b_S11.fasta.summary.txt_unique_cdr3_nt_755 GCCAGAGATTCTGCTTAC 18 179 0.000127586659139767 ARDSAY
>./b_S11.fasta.summary.txt_unique_cdr3_nt_756 GCAAGAAGTGGCCACTATGCTATGGACTAC 30 179 0.000127586659139767 ARSGHYAMDY
>./b_S11.fasta.summary.txt_unique_cdr3_nt_757 GCAAGAGAGGGCTTTGCTTAC 21 179 0.000127586659139767 AREGFAY
>./b_S11.fasta.summary.txt_unique_cdr3_nt_758 GCAAGATTTGGTTATGCTATGGACTAC 27 178 0.000126873884507701 ARFGYAMDY
>./b_S11.fasta.summary.txt_unique_cdr3_nt_759 GCAAGATCCGACTACGGTAGTAGCTACTGGTACTTCGATGTC 42 178 0.000126873884507701 ARSDYGSSYWYFDV
>./b_S11.fasta.summary.txt_unique_cdr3_nt_760 GCAAGACGCGAGGATGCTATGGACTAC 27 178 0.000126873884507701 ARREDAMDY
>./b_S11.fasta.summary.txt_unique_cdr3_nt_761 GCCAAACATGGAGAGGTACTAGTCTGGTTTGCTTAC 36 178 0.000126873884507701 AKHGEVLVWFAY
>./b_S11.fasta.summary.txt_unique_cdr3_nt_762 GCCCTCTACAATGGGGCTATGGACTAC 27 178 0.000126873884507701 ALYNGAMDY
>./b_S11.fasta.summary.txt_unique_cdr3_nt_763 GCAGCTATTGATGGTTACTACGTGGCTTAC 30 178 0.000126873884507701 AAIDGYYVAY
>./b_S11.fasta.summary.txt_unique_cdr3_nt_764 AATGCCTGTTATGGTAACTACCCTTACTATGCTATGGACTAC 42 178 0.000126873884507701 NACYGNYPYYAMDY
>./b_S11.fasta.summary.txt_unique_cdr3_nt_765 AATGCATGGACGACGGGATTTGCTTAC 27 177 0.000126161109875635 NAWTTGFAY
>./b_S11.fasta.summary.txt_unique_cdr3_nt_766 GCAAGAGGTGGGGCTTATGGTAACTTCTTTGACTAC 36 177 0.000126161109875635 ARGGAYGNFFDY
>./b_S11.fasta.summary.txt_unique_cdr3_nt_767 GCAAGAGAGGATGGTAACTACGTGAGGTACTTTGACTAC 39 177 0.000126161109875635 AREDGNYVRYFDY
>./b_S11.fasta.summary.txt_unique_cdr3_nt_768 GCCGCCTGGGACTAC 15 177 0.000126161109875635 AAWDY
>./b_S11.fasta.summary.txt_unique_cdr3_nt_769 GCAAGAGGCTACGGTAGTAGCTACTGGTACTTCGATGTC 39 177 0.000126161109875635 ARGYGSSYWYFDV
>./b_S11.fasta.summary.txt_unique_cdr3_nt_770 GCAAGTAGGTACTACTAC 18 177 0.000126161109875635 ASRYYY
>./b_S11.fasta.summary.txt_unique_cdr3_nt_771 GCAAGATGGTACGATTACTACTTTGACTAC 30 177 0.000126161109875635 ARWYDYYFDY
>./b_S11.fasta.summary.txt_unique_cdr3_nt_772 GCAAGATGGAGTAGCTCCTATGCTATGGACTAC 33 176 0.000125448335243569 ARWSSSYAMDY
>./b_S11.fasta.summary.txt_unique_cdr3_nt_773 GCCAGACACGGTAGTAGCTACTGGTACTTCGATGTC 36 176 0.000125448335243569 ARHGSSYWYFDV
>./b_S11.fasta.summary.txt_unique_cdr3_nt_774 GCAAGAGAGGAACAGCTCGGGCTACCTTAC 30 175 0.000124735560611504 AREEQLGLPY
>./b_S11.fasta.summary.txt_unique_cdr3_nt_775 GCAAGATTTTACTACGGTAGTAGCTACTACTTTGACTAC 39 175 0.000124735560611504 ARFYYGSSYYFDY
>./b_S11.fasta.summary.txt_unique_cdr3_nt_776 GCCAGAGATCGGGACTGGTTTGCTTAC 27 175 0.000124735560611504 ARDRDWFAY
>./b_S11.fasta.summary.txt_unique_cdr3_nt_777 GCAACTGTGTACTACTTTGACTAC 24 175 0.000124735560611504 ATVYYFDY
>./b_S11.fasta.summary.txt_unique_cdr3_nt_778 GCAAGAGTAGATACTCCGGAACTTGACTAC 30 175 0.000124735560611504 ARVDTPELDY
>./b_S11.fasta.summary.txt_unique_cdr3_nt_779 GCAAGAGACAGCTCGGGCTACCACTATGCTATGGACTAC 39 174 0.000124022785979438 ARDSSGYHYAMDY
>./b_S11.fasta.summary.txt_unique_cdr3_nt_780 GCCAGAAGGGGTCCTACGGTGGGGGAGTCCTATTACTATGCTATGGACTAC 51 174 0.000124022785979438 ARRGPTVGESYYYAMDY
>./b_S11.fasta.summary.txt_unique_cdr3_nt_781 GCAAGACATTTCTACGGCTACTACTTTGACTAC 33 174 0.000124022785979438 ARHFYGYYFDY
>./b_S11.fasta.summary.txt_unique_cdr3_nt_782 GCCAGCGAACTGGGACCAGGGTACTACTTTGACTAC 36 174 0.000124022785979438 ASELGPGYYFDY
>./b_S11.fasta.summary.txt_unique_cdr3_nt_783 GCCAGAGATCGAAACTGGGACAAGAACTACTTTGACTAC 39 174 0.000124022785979438 ARDRNWDKNYFDY
>./b_S11.fasta.summary.txt_unique_cdr3_nt_784 GCAAGCGGAAAACTCTTCTTTGCTTAC 27 174 0.000124022785979438 ASGKLFFAY
>./b_S11.fasta.summary.txt_unique_cdr3_nt_785 GCAAGATGGCACTGGGAGTACTACTTTGACTAC 33 174 0.000124022785979438 ARWHWEYYFDY
>./b_S11.fasta.summary.txt_unique_cdr3_nt_786 GTGAGACAACTGGACTTTGACTAC 24 173 0.000123310011347372 VRQLDFDY
>./b_S11.fasta.summary.txt_unique_cdr3_nt_787 GCAAGATCCTGGGACGGGGTTGCTTAC 27 173 0.000123310011347372 ARSWDGVAY
>./b_S11.fasta.summary.txt_unique_cdr3_nt_788 GCAAGGGGGGATTCCGCCTGGTTTGCTTAC 30 173 0.000123310011347372 ARGDSAWFAY
>./b_S11.fasta.summary.txt_unique_cdr3_nt_789 TCAAGGTCCGATGGTTACTAC 21 172 0.000122597236715306 SRSDGYY
>./b_S11.fasta.summary.txt_unique_cdr3_nt_790 GCAAGAGAGGGGATTACGGTAGTAGAGGACTTTGACTAC 39 172 0.000122597236715306 AREGITVVEDFDY
>./b_S11.fasta.summary.txt_unique_cdr3_nt_791 GCAAGAGGATTAATGGGCTATGCTATGGACTAC 33 172 0.000122597236715306 ARGLMGYAMDY
>./b_S11.fasta.summary.txt_unique_cdr3_nt_792 GTGGGGGGTAACACTATGGACTAC 24 172 0.000122597236715306 VGGNTMDY
>./b_S11.fasta.summary.txt_unique_cdr3_nt_793 GCAAGATCGTCCGATTACGGCGCCTGGTTTGCTTAC 36 172 0.000122597236715306 ARSSDYGAWFAY
>./b_S11.fasta.summary.txt_unique_cdr3_nt_794 GCAAGAGATAAGGCTATGGACTAC 24 171 0.000121884462083241 ARDKAMDY
>./b_S11.fasta.summary.txt_unique_cdr3_nt_795 GCAAGAACTGGCTATAGGTACTATGCTATGGACTAC 36 171 0.000121884462083241 ARTGYRYYAMDY
>./b_S11.fasta.summary.txt_unique_cdr3_nt_796 GCAAGAGGGGATAGGTACGACGTGGTTTTTGCTTAC 36 171 0.000121884462083241 ARGDRYDVVFAY
>./b_S11.fasta.summary.txt_unique_cdr3_nt_797 GCCAGAGGGGGTACTACGGTAGTAGAGGGGTTTGCTTAC 39 171 0.000121884462083241 ARGGTTVVEGFAY
>./b_S11.fasta.summary.txt_unique_cdr3_nt_798 GCCAACTATGATTACTGGTACTTCGATGTC 30 171 0.000121884462083241 ANYDYWYFDV
>./b_S11.fasta.summary.txt_unique_cdr3_nt_799 GCTAGAAGGGGTAACCACTGGTACTTCGATGTC 33 170 0.000121171687451175 ARRGNHWYFDV
>./b_S11.fasta.summary.txt_unique_cdr3_nt_800 GCCAGAAATTATGGTAACTACGACTATGCTATGGACTAC 39 170 0.000121171687451175 ARNYGNYDYAMDY
>./b_S11.fasta.summary.txt_unique_cdr3_nt_801 GCAAATAGGTACGACGCTTAC 21 170 0.000121171687451175 ANRYDAY
>./b_S11.fasta.summary.txt_unique_cdr3_nt_802 ACCAGCAACTATGGTTACGCCCGGTTTGCTTAC 33 170 0.000121171687451175 TSNYGYARFAY
>./b_S11.fasta.summary.txt_unique_cdr3_nt_803 GCAAGTGATGGTGCTTAC 18 170 0.000121171687451175 ASDGAY
>./b_S11.fasta.summary.txt_unique_cdr3_nt_804 GCAAGAGAAGAGAGGATCTCCCGGGGGTTTGCTTAC 36 170 0.000121171687451175 AREERISRGFAY
>./b_S11.fasta.summary.txt_unique_cdr3_nt_805 GCAAGAAGGGGCTACTATGGTAACTACTTTGACTAC 36 169 0.000120458912819109 ARRGYYGNYFDY
>./b_S11.fasta.summary.txt_unique_cdr3_nt_806 GCACGACTCGGCTATGGTAACGCGTACTACTTTGACTTC 39 169 0.000120458912819109 ARLGYGNAYYFDF
>./b_S11.fasta.summary.txt_unique_cdr3_nt_807 GCTAGAAGGACGCCGCCCTATGCTATGGACTAC 33 169 0.000120458912819109 ARRTPPYAMDY
>./b_S11.fasta.summary.txt_unique_cdr3_nt_808 GCAAGACATTACTACGGTAGTAGCTACTACTTTGACTAC 39 169 0.000120458912819109 ARHYYGSSYYFDY
>./b_S11.fasta.summary.txt_unique_cdr3_nt_809 GCCAGACATAACTATGCTATGGACTAC 27 169 0.000120458912819109 ARHNYAMDY
>./b_S11.fasta.summary.txt_unique_cdr3_nt_810 GCCAGAGAAGGGGGAGACTAC 21 169 0.000120458912819109 AREGGDY
>./b_S11.fasta.summary.txt_unique_cdr3_nt_811 GTGAGAACCGGTAGTAGCTACTATGCTATGGACTAC 36 168 0.000119746138187043 VRTGSSYYAMDY
>./b_S11.fasta.summary.txt_unique_cdr3_nt_812 GCAAGGATCGGCTATGGTAACTACTACTTTGACTAC 36 168 0.000119746138187043 ARIGYGNYYFDY
>./b_S11.fasta.summary.txt_unique_cdr3_nt_813 GCAAGAAGGGGGGCTCTCTTTGATGGTTACTACGGGTTTGCTTAC 45 168 0.000119746138187043 ARRGALFDGYYGFAY
>./b_S11.fasta.summary.txt_unique_cdr3_nt_814 GCAAGACGTTGGTTACTACAGGACTATGCTATGGACTAC 39 168 0.000119746138187043 ARRWLLQDYAMDY
>./b_S11.fasta.summary.txt_unique_cdr3_nt_815 GCAAGATATGATTACTACTTTGACTAC 27 168 0.000119746138187043 ARYDYYFDY
>./b_S11.fasta.summary.txt_unique_cdr3_nt_816 GCTAGAGCTAACTGGGACTAC 21 168 0.000119746138187043 ARANWDY
>./b_S11.fasta.summary.txt_unique_cdr3_nt_817 ACAAGATCTGACTAC 15 168 0.000119746138187043 TRSDY
>./b_S11.fasta.summary.txt_unique_cdr3_nt_818 GCAAGAGATGCTAACTGGGGCTTTGACTAC 30 168 0.000119746138187043 ARDANWGFDY
>./b_S11.fasta.summary.txt_unique_cdr3_nt_819 GCAAGACATAAACTTAAGGCCTGGTTTGCTTAC 33 167 0.000119033363554978 ARHKLKAWFAY
>./b_S11.fasta.summary.txt_unique_cdr3_nt_820 GCCAGAGAGGCTTAC 15 167 0.000119033363554978 AREAY
>./b_S11.fasta.summary.txt_unique_cdr3_nt_821 GCAAGACAGGGGGACTGGGACTGC 24 167 0.000119033363554978 ARQGDWDC
>./b_S11.fasta.summary.txt_unique_cdr3_nt_822 GCAAGCTCCTCAACTGGGTATGCTATGGACTAC 33 167 0.000119033363554978 ASSSTGYAMDY
>./b_S11.fasta.summary.txt_unique_cdr3_nt_823 AATGGTAACTTTGCTTAC 18 166 0.000118320588922912 NGNFAY
>./b_S11.fasta.summary.txt_unique_cdr3_nt_824 GCAAGATCTTTGCACTGGTACTTCGATGTC 30 166 0.000118320588922912 ARSLHWYFDV
>./b_S11.fasta.summary.txt_unique_cdr3_nt_825 GCAAGATACTATGATTACGATTACTATGCTATGGACTAC 39 166 0.000118320588922912 ARYYDYDYYAMDY
>./b_S11.fasta.summary.txt_unique_cdr3_nt_826 GCTAGTCACTGGGCCTATGCTATGGACTAC 30 166 0.000118320588922912 ASHWAYAMDY
>./b_S11.fasta.summary.txt_unique_cdr3_nt_827 GCAAGACTCTACTATGGTAACCACTGGTACTTCGATGTC 39 166 0.000118320588922912 ARLYYGNHWYFDV
>./b_S11.fasta.summary.txt_unique_cdr3_nt_828 GCAAGAGACTACGTCGACTAC 21 165 0.000117607814290846 ARDYVDY
>./b_S11.fasta.summary.txt_unique_cdr3_nt_829 GCAAGATATGGTTACGACTATGCTATGGACTAC 33 165 0.000117607814290846 ARYGYDYAMDY
>./b_S11.fasta.summary.txt_unique_cdr3_nt_830 GCAAGAGGTAACTATGCTATGGACTAC 27 165 0.000117607814290846 ARGNYAMDY
>./b_S11.fasta.summary.txt_unique_cdr3_nt_831 GCCAGAGATCACCACCCTTATTACTACGGTAGTAGCTACTACTTTGACTAC 51 165 0.000117607814290846 ARDHHPYYYGSSYYFDY
>./b_S11.fasta.summary.txt_unique_cdr3_nt_832 GCTAGTAGCTACTGGTACTTCGATGTC 27 165 0.000117607814290846 ASSYWYFDV
>./b_S11.fasta.summary.txt_unique_cdr3_nt_833 GCAAGCAACTGGGACGTCGGCTAC 24 164 0.000116895039658781 ASNWDVGY
>./b_S11.fasta.summary.txt_unique_cdr3_nt_834 GGTAGTCGATGGTTACTACTTCTCTTCTACTTTGACTAC 39 164 0.000116895039658781 GSRWLLLLFYFDY
>./b_S11.fasta.summary.txt_unique_cdr3_nt_835 GCAAGAGGGAATTACTACGGCTACTTTGACTAC 33 164 0.000116895039658781 ARGNYYGYFDY
>./b_S11.fasta.summary.txt_unique_cdr3_nt_836 GCAAAATATTATCATTACTATGCTATGGACTAC 33 164 0.000116895039658781 AKYYHYYAMDY
>./b_S11.fasta.summary.txt_unique_cdr3_nt_837 GCCAGATGGTATGATCAAGGGTACTTCGATGTC 33 164 0.000116895039658781 ARWYDQGYFDV
>./b_S11.fasta.summary.txt_unique_cdr3_nt_838 GCCAGAGGAACCTCCCTGTCCTGGTTTGCTTAC 33 164 0.000116895039658781 ARGTSLSWFAY
>./b_S11.fasta.summary.txt_unique_cdr3_nt_839 GCAAGAGAGAGGGAACTGGGACGCGCGTTTGCTTAC 36 164 0.000116895039658781 ARERELGRAFAY
>./b_S11.fasta.summary.txt_unique_cdr3_nt_840 ACAAGATGGTTACTACGATACTTCGATGTC 30 163 0.000116182265026715 TRWLLRYFDV
>./b_S11.fasta.summary.txt_unique_cdr3_nt_841 GCAAGATGGGACAGCTCGGGCTACGACCGGGGGTTTGCTTAC 42 163 0.000116182265026715 ARWDSSGYDRGFAY
>./b_S11.fasta.summary.txt_unique_cdr3_nt_842 GCAAGAGATTACTACGGTGTTCATTACTATGCTATGGACTAC 42 163 0.000116182265026715 ARDYYGVHYYAMDY
>./b_S11.fasta.summary.txt_unique_cdr3_nt_843 GCAAGACAGGAGGATTACTACGGCTACTATGCTATGGACTAC 42 163 0.000116182265026715 ARQEDYYGYYAMDY
>./b_S11.fasta.summary.txt_unique_cdr3_nt_844 GCAAGATACCAACTTTCGTACTACTTTGACTAC 33 163 0.000116182265026715 ARYQLSYYFDY
>./b_S11.fasta.summary.txt_unique_cdr3_nt_845 GCAAGAGGAGGCTTGTTTATTACTACGGTTTTTGACTAC 39 163 0.000116182265026715 ARGGLFITTVFDY
>./b_S11.fasta.summary.txt_unique_cdr3_nt_846 GCAAGATCGAGGATTACC 18 163 0.000116182265026715 ARSRIT
>./b_S11.fasta.summary.txt_unique_cdr3_nt_847 GCAAGAAGAATGATCTACTATGGTAACTACTATGCTATGGACTAC 45 162 0.000115469490394649 ARRMIYYGNYYAMDY
>./b_S11.fasta.summary.txt_unique_cdr3_nt_848 GCAATGCAGGCCTGGTTTGCTTAC 24 162 0.000115469490394649 AMQAWFAY
>./b_S11.fasta.summary.txt_unique_cdr3_nt_849 GCAAGATCAAGGGTCTACTATGGTTACGACTGGTACTTCGATGTC 45 162 0.000115469490394649 ARSRVYYGYDWYFDV
>./b_S11.fasta.summary.txt_unique_cdr3_nt_850 GCAAGTACGGACTATGCTATGGACTAC 27 162 0.000115469490394649 ASTDYAMDY
>./b_S11.fasta.summary.txt_unique_cdr3_nt_851 GCAAGATTTATTACTACGGTAGTAGCTGACTAC 33 162 0.000115469490394649 ARFITTVVADY
>./b_S11.fasta.summary.txt_unique_cdr3_nt_852 GCAAGGGGGTTTGCTTAC 18 162 0.000115469490394649 ARGFAY
>./b_S11.fasta.summary.txt_unique_cdr3_nt_853 GCTAGACGAGATTACTACGCTGGTAGCTATGCTATGGACTAC 42 162 0.000115469490394649 ARRDYYAGSYAMDY
>./b_S11.fasta.summary.txt_unique_cdr3_nt_854 GCCAAAGAGGGGTTAGGGGACTAC 24 162 0.000115469490394649 AKEGLGDY
>./b_S11.fasta.summary.txt_unique_cdr3_nt_855 GCAAGATTGATTACGAACGACTAC 24 161 0.000114756715762583 ARLITNDY
>./b_S11.fasta.summary.txt_unique_cdr3_nt_856 GCCCCCTATAGGTACGACTACTATGGTATGGACTAC 36 161 0.000114756715762583 APYRYDYYGMDY
>./b_S11.fasta.summary.txt_unique_cdr3_nt_857 GCAAGATTGAACTACGGCTACTATGCTATGGACTAC 36 161 0.000114756715762583 ARLNYGYYAMDY
>./b_S11.fasta.summary.txt_unique_cdr3_nt_858 GCTAGCGCTACGGCGTAC 18 161 0.000114756715762583 ASATAY
>./b_S11.fasta.summary.txt_unique_cdr3_nt_859 GCAACTATGGACTAC 15 161 0.000114756715762583 ATMDY
>./b_S11.fasta.summary.txt_unique_cdr3_nt_860 GCAAGTTCGAGCTATCGGCACTACTTTGACTAC 33 161 0.000114756715762583 ASSSYRHYFDY
>./b_S11.fasta.summary.txt_unique_cdr3_nt_861 GCAAGAAGAGGGTATGGTAACTACTACTTTGACTAC 36 161 0.000114756715762583 ARRGYGNYYFDY
>./b_S11.fasta.summary.txt_unique_cdr3_nt_862 GCAAGAGAGGGGAGGTACCACGGGGGAGGCTACTTTGACTAC 42 161 0.000114756715762583 AREGRYHGGGYFDY
>./b_S11.fasta.summary.txt_unique_cdr3_nt_863 GCCAGACATTACTACGGTAGTAGACCCTATGCTATGGACTAC 42 161 0.000114756715762583 ARHYYGSRPYAMDY
>./b_S11.fasta.summary.txt_unique_cdr3_nt_864 GCAAGAGGAGATTACGACGAAAGAGTCTGGTTTGCTTAC 39 160 0.000114043941130518 ARGDYDERVWFAY
>./b_S11.fasta.summary.txt_unique_cdr3_nt_865 GCAATGATCTACTATGATTACGACGACTAC 30 160 0.000114043941130518 AMIYYDYDDY
>./b_S11.fasta.summary.txt_unique_cdr3_nt_866 GCCAGTGATTACTACGGTAGTAGAGGCGTTGCTTAC 36 160 0.000114043941130518 ASDYYGSRGVAY
>./b_S11.fasta.summary.txt_unique_cdr3_nt_867 GCCAGAACTGGCTTTGACTAC 21 160 0.000114043941130518 ARTGFDY
>./b_S11.fasta.summary.txt_unique_cdr3_nt_868 GCAAGAGGTTATGGTAACTACCCGCACTTTGACTAC 36 160 0.000114043941130518 ARGYGNYPHFDY
>./b_S11.fasta.summary.txt_unique_cdr3_nt_869 GCAAGAAACTGGGCCCCCTATGGTATGGACTAC 33 160 0.000114043941130518 ARNWAPYGMDY
>./b_S11.fasta.summary.txt_unique_cdr3_nt_870 GCCAAAAATGGTTACGACTATGCTATGGACTAC 33 160 0.000114043941130518 AKNGYDYAMDY
>./b_S11.fasta.summary.txt_unique_cdr3_nt_871 GCAAGATCACTAACTGGGATCGTCTGGTTTGCTTAC 36 160 0.000114043941130518 ARSLTGIVWFAY
>./b_S11.fasta.summary.txt_unique_cdr3_nt_872 GCAAGAGGGTACTTCGATGTC 21 160 0.000114043941130518 ARGYFDV
>./b_S11.fasta.summary.txt_unique_cdr3_nt_873 GCTAGGTACGACTTTGACTAC 21 159 0.000113331166498452 ARYDFDY
>./b_S11.fasta.summary.txt_unique_cdr3_nt_874 GCAAGAGAGGGGTTACGACGAGGAGCCTGGTTTGCTTAC 39 159 0.000113331166498452 AREGLRRGAWFAY
>./b_S11.fasta.summary.txt_unique_cdr3_nt_875 GCCAGACTGGGTGCTTAC 18 159 0.000113331166498452 ARLGAY
>./b_S11.fasta.summary.txt_unique_cdr3_nt_876 AAAAGATCGTATGGTAACCCTTTTGACTAC 30 159 0.000113331166498452 KRSYGNPFDY
>./b_S11.fasta.summary.txt_unique_cdr3_nt_877 GCCAGAGATGGTAACTGGTACTTCGATGTC 30 159 0.000113331166498452 ARDGNWYFDV
>./b_S11.fasta.summary.txt_unique_cdr3_nt_878 AAAAGACGGATCTACTATGGTAACTCCTATGCTATGGACTAC 42 159 0.000113331166498452 KRRIYYGNSYAMDY
>./b_S11.fasta.summary.txt_unique_cdr3_nt_879 GCAAGACATGGTTACTACGGCTCCTTCTTTGACTAC 36 159 0.000113331166498452 ARHGYYGSFFDY
>./b_S11.fasta.summary.txt_unique_cdr3_nt_880 GCAAGGCGGAAGTACGACTACTTTGACTAC 30 159 0.000113331166498452 ARRKYDYFDY
>./b_S11.fasta.summary.txt_unique_cdr3_nt_881 GCAATCTACTATGATTACTACTTTGACTAC 30 158 0.000112618391866386 AIYYDYYFDY
>./b_S11.fasta.summary.txt_unique_cdr3_nt_882 GCTAGATGGTCTACTATGCCATTTGCTTAC 30 158 0.000112618391866386 ARWSTMPFAY
>./b_S11.fasta.summary.txt_unique_cdr3_nt_883 GCAAGCAGGAGCGATGGTTACTTCGATTACTATGCTATGGACTAC 45 158 0.000112618391866386 ASRSDGYFDYYAMDY
>./b_S11.fasta.summary.txt_unique_cdr3_nt_884 GCAAGACAGGGCTATGACTAC 21 158 0.000112618391866386 ARQGYDY
>./b_S11.fasta.summary.txt_unique_cdr3_nt_885 GCCAGAGAGAGGGGACGCCACTACTTTGACTAC 33 158 0.000112618391866386 ARERGRHYFDY
>./b_S11.fasta.summary.txt_unique_cdr3_nt_886 GCAATCGATACGGTAGTAGGGGACTAC 27 158 0.000112618391866386 AIDTVVGDY
>./b_S11.fasta.summary.txt_unique_cdr3_nt_887 GCCCCCTATAGGTACGACTACTATGCTATGGACTAC 36 157 0.00011190561723432 APYRYDYYAMDY
>./b_S11.fasta.summary.txt_unique_cdr3_nt_888 GCAAGAGGGGATTTCTACTATGCTATGGACTAC 33 157 0.00011190561723432 ARGDFYYAMDY
>./b_S11.fasta.summary.txt_unique_cdr3_nt_889 GCAAGATACTATAGGTACGACTTTGACTAC 30 157 0.00011190561723432 ARYYRYDFDY
>./b_S11.fasta.summary.txt_unique_cdr3_nt_890 GCAAGAGACTACGATTACTGGTACTTCGATGTC 33 157 0.00011190561723432 ARDYDYWYFDV
>./b_S11.fasta.summary.txt_unique_cdr3_nt_891 GCAAGTATAGGTTACTACGGTAGTAGCGGTTTTGCTTAC 39 157 0.00011190561723432 ASIGYYGSSGFAY
>./b_S11.fasta.summary.txt_unique_cdr3_nt_892 ACAAGATACTATAGGTACTACTTTGACTAC 30 157 0.00011190561723432 TRYYRYYFDY
>./b_S11.fasta.summary.txt_unique_cdr3_nt_893 GCATCCCAGACAGCTCGGGCTACGTTTGCTTAC 33 157 0.00011190561723432 ASQTARATFAY
>./b_S11.fasta.summary.txt_unique_cdr3_nt_894 GCACGAGAAGGGAACGGTAACTTTGACTAC 30 157 0.00011190561723432 AREGNGNFDY
>./b_S11.fasta.summary.txt_unique_cdr3_nt_895 GCCCCACACTGGGACGGGGGCTGGTTTGCTTAC 33 157 0.00011190561723432 APHWDGGWFAY
>./b_S11.fasta.summary.txt_unique_cdr3_nt_896 GCAACTGGGACCTGGTTTGCTTAC 24 157 0.00011190561723432 ATGTWFAY
>./b_S11.fasta.summary.txt_unique_cdr3_nt_897 GCAAGAGATGATTACGATGCTATGGACTAC 30 157 0.00011190561723432 ARDDYDAMDY
>./b_S11.fasta.summary.txt_unique_cdr3_nt_898 GCAAGAGATTCCTATTACTACGGTAGTAGCTACTGGTACTTCGATGTC 48 156 0.000111192842602255 ARDSYYYGSSYWYFDV
>./b_S11.fasta.summary.txt_unique_cdr3_nt_899 GCAAGAGGGGGACCCTATGCTATGGACTAC 30 156 0.000111192842602255 ARGGPYAMDY
>./b_S11.fasta.summary.txt_unique_cdr3_nt_900 GCAAGATCGGAGGTATGGAGGTATGGTAACTACAAC 36 156 0.000111192842602255 ARSEVWRYGNYN
>./b_S11.fasta.summary.txt_unique_cdr3_nt_901 GCAAGAAGCGTCTACTATGGTAACTATGACTAC 33 156 0.000111192842602255 ARSVYYGNYDY
>./b_S11.fasta.summary.txt_unique_cdr3_nt_902 GCAAGATTTGCTTAC 15 156 0.000111192842602255 ARFAY
>./b_S11.fasta.summary.txt_unique_cdr3_nt_903 GCCAGAAACTATGGTAACTACTACTGGTACTTCGATGTC 39 156 0.000111192842602255 ARNYGNYYWYFDV
>./b_S11.fasta.summary.txt_unique_cdr3_nt_904 GCAAGACACGAAGATGGTAACTGGTTTGCTTAC 33 156 0.000111192842602255 ARHEDGNWFAY
>./b_S11.fasta.summary.txt_unique_cdr3_nt_905 GCCAAAGAAGGTCACTACGGCTACGTCTACGGGTACTTCGATGTC 45 155 0.000110480067970189 AKEGHYGYVYGYFDV
>./b_S11.fasta.summary.txt_unique_cdr3_nt_906 GCCAGAAAGGATGATTACGACTTTTACTATGCTATGGACTAC 42 155 0.000110480067970189 ARKDDYDFYYAMDY
>./b_S11.fasta.summary.txt_unique_cdr3_nt_907 GCCAGACATGACGCCTATGATTACCTTGCTTAC 33 155 0.000110480067970189 ARHDAYDYLAY
>./b_S11.fasta.summary.txt_unique_cdr3_nt_908 GCAAGATGGTTGTATGCTATGGACTAC 27 155 0.000110480067970189 ARWLYAMDY
>./b_S11.fasta.summary.txt_unique_cdr3_nt_909 GCAAGAATGGGGTGGGACGAGGGGTTTGCTTAC 33 154 0.000109767293338123 ARMGWDEGFAY
>./b_S11.fasta.summary.txt_unique_cdr3_nt_910 GCAAGAGCCTGGTTTGCTTAC 21 154 0.000109767293338123 ARAWFAY
>./b_S11.fasta.summary.txt_unique_cdr3_nt_911 GCAAGACTTTACGGTAGTAGCTACTTTGACTAC 33 154 0.000109767293338123 ARLYGSSYFDY
>./b_S11.fasta.summary.txt_unique_cdr3_nt_912 GCAAGGAGGGATGATTACGCCTGGTTTGCTTAC 33 154 0.000109767293338123 ARRDDYAWFAY
>./b_S11.fasta.summary.txt_unique_cdr3_nt_913 ACAACAGGTGATTACGGCTATACTATGGACTAC 33 154 0.000109767293338123 TTGDYGYTMDY
>./b_S11.fasta.summary.txt_unique_cdr3_nt_914 GCAAGGGGACGTGCTATGGACTAC 24 153 0.000109054518706057 ARGRAMDY
>./b_S11.fasta.summary.txt_unique_cdr3_nt_915 GCAAGGAAGGGACTGGGATCGTTTGCTTAC 30 153 0.000109054518706057 ARKGLGSFAY
>./b_S11.fasta.summary.txt_unique_cdr3_nt_916 GCAAGAAAGTATGGTAACTACCCTTACTATGCTATGGACTAC 42 153 0.000109054518706057 ARKYGNYPYYAMDY
>./b_S11.fasta.summary.txt_unique_cdr3_nt_917 GCAAGCTATGATTACGACGGGATTGCTTAC 30 152 0.000108341744073992 ASYDYDGIAY
>./b_S11.fasta.summary.txt_unique_cdr3_nt_918 GCAAGATCCCCTTATGATTACTTTGACTAC 30 152 0.000108341744073992 ARSPYDYFDY
>./b_S11.fasta.summary.txt_unique_cdr3_nt_919 GCAAGAGGCTATGGTAACTTCTACTTTGACTAC 33 152 0.000108341744073992 ARGYGNFYFDY
>./b_S11.fasta.summary.txt_unique_cdr3_nt_920 GCCAAAAATGATTACGACGTATGGTACTATGCTATGGACTAC 42 151 0.000107628969441926 AKNDYDVWYYAMDY
>./b_S11.fasta.summary.txt_unique_cdr3_nt_921 GCAAGAACTTACTACGGTAGTAGCTGGTTTGCTTAC 36 151 0.000107628969441926 ARTYYGSSWFAY
>./b_S11.fasta.summary.txt_unique_cdr3_nt_922 GCAAGGGCAGCTCGGGCAAACTACTTTGACTAC 33 151 0.000107628969441926 ARAARANYFDY
>./b_S11.fasta.summary.txt_unique_cdr3_nt_923 GCAAGAGGCTATGATGGTTACTACGGGTTTGCTTAC 36 151 0.000107628969441926 ARGYDGYYGFAY
>./b_S11.fasta.summary.txt_unique_cdr3_nt_924 GCAAGACAGTATGGTAACTACTACTTTGACTAC 33 151 0.000107628969441926 ARQYGNYYFDY
>./b_S11.fasta.summary.txt_unique_cdr3_nt_925 GCAAGGGGAGGTAACTACGAGGCTATGGACTAC 33 151 0.000107628969441926 ARGGNYEAMDY
>./b_S11.fasta.summary.txt_unique_cdr3_nt_926 GCAAGAGGGGAGGTACGAGCCTGGTTTGCTTAC 33 151 0.000107628969441926 ARGEVRAWFAY
>./b_S11.fasta.summary.txt_unique_cdr3_nt_927 GCCAGAGTTAACTGGGCCCACTACTTTGACTAC 33 151 0.000107628969441926 ARVNWAHYFDY
>./b_S11.fasta.summary.txt_unique_cdr3_nt_928 GCAAGAGATACCGGGTACTACTATGGTAACTACTGGTACTTCGATGTC 48 151 0.000107628969441926 ARDTGYYYGNYWYFDV
>./b_S11.fasta.summary.txt_unique_cdr3_nt_929 GCTAGAAGAACTCTTCTGGGACGA 24 150 0.00010691619480986 ARRTLLGR
>./b_S11.fasta.summary.txt_unique_cdr3_nt_930 GCAAGACGGTTTGCTTAC 18 150 0.00010691619480986 ARRFAY
>./b_S11.fasta.summary.txt_unique_cdr3_nt_931 GCCAGAGACATAATTCATTACTACGGCTACGTGGGGTACTTTGACTAC 48 150 0.00010691619480986 ARDIIHYYGYVGYFDY
>./b_S11.fasta.summary.txt_unique_cdr3_nt_932 GCCAAACTTGACTAC 15 150 0.00010691619480986 AKLDY
>./b_S11.fasta.summary.txt_unique_cdr3_nt_933 GCTCCCTATAGGTACGACGCCTGGTTTGCTTAC 33 150 0.00010691619480986 APYRYDAWFAY
>./b_S11.fasta.summary.txt_unique_cdr3_nt_934 GCTCGTAGTAGCCAGGGCTAC 21 149 0.000106203420177795 ARSSQGY
>./b_S11.fasta.summary.txt_unique_cdr3_nt_935 GCCAGAGATAGGCCCTACTACTTTGACTAC 30 149 0.000106203420177795 ARDRPYYFDY
>./b_S11.fasta.summary.txt_unique_cdr3_nt_936 ACGACGGGGTTTGCTTAC 18 149 0.000106203420177795 TTGFAY
>./b_S11.fasta.summary.txt_unique_cdr3_nt_937 GCAAGAGATGGGGCTTAC 18 149 0.000106203420177795 ARDGAY
>./b_S11.fasta.summary.txt_unique_cdr3_nt_938 GCTAGAGGGCTCGGCTAC 18 149 0.000106203420177795 ARGLGY
>./b_S11.fasta.summary.txt_unique_cdr3_nt_939 GCAAGAACCGACTATGGTAACTACGTAGTTGACTAC 36 149 0.000106203420177795 ARTDYGNYVVDY
>./b_S11.fasta.summary.txt_unique_cdr3_nt_940 GCAAGAAACTGGTACTTTGACTAC 24 149 0.000106203420177795 ARNWYFDY
>./b_S11.fasta.summary.txt_unique_cdr3_nt_941 GCAAGTAACTACTATGCTATGGACTAC 27 149 0.000106203420177795 ASNYYAMDY
>./b_S11.fasta.summary.txt_unique_cdr3_nt_942 GCCAAAGAGAGTGGTTACTATCGATATTACTATGCTATGGACTAC 45 149 0.000106203420177795 AKESGYYRYYYAMDY
>./b_S11.fasta.summary.txt_unique_cdr3_nt_943 GCAAGAAAGGATGGTAACACCTATGCTATGGACTAC 36 148 0.000105490645545729 ARKDGNTYAMDY
>./b_S11.fasta.summary.txt_unique_cdr3_nt_944 GCCCGATCCCTTCTCGACAGCTCGGGTCTACTAGGGTACTATGCTATGGACTAC 54 148 0.000105490645545729 ARSLLDSSGLLGYYAMDY
>./b_S11.fasta.summary.txt_unique_cdr3_nt_945 GCTAGGAGGCAGGACTATGGTAACCCGTACTACTTTGACTAC 42 148 0.000105490645545729 ARRQDYGNPYYFDY
>./b_S11.fasta.summary.txt_unique_cdr3_nt_946 TACTACGGTAGTAGCTACTATGCTATGGACTAC 33 148 0.000105490645545729 YYGSSYYAMDY
>./b_S11.fasta.summary.txt_unique_cdr3_nt_947 GCAAGACAAGGTTACTACGGTAGTAGCAACTAC 33 148 0.000105490645545729 ARQGYYGSSNY
>./b_S11.fasta.summary.txt_unique_cdr3_nt_948 GCAAGACTTGGTTACTACGGGTTCTTCGCTGTC 33 148 0.000105490645545729 ARLGYYGFFAV
>./b_S11.fasta.summary.txt_unique_cdr3_nt_949 GCAAGAGGGGGATATTACTACTACTTTGACTAC 33 148 0.000105490645545729 ARGGYYYYFDY
>./b_S11.fasta.summary.txt_unique_cdr3_nt_950 GCAAGATTGGATGTC 15 148 0.000105490645545729 ARLDV
>./b_S11.fasta.summary.txt_unique_cdr3_nt_951 GCAAGAAGGGTGGCAAGGGGGGCCTGGTTTGCTTAC 36 147 0.000104777870913663 ARRVARGAWFAY
>./b_S11.fasta.summary.txt_unique_cdr3_nt_952 GCAAGAGAGGAAAGGACAGGGGACTACTTTGACTAC 36 147 0.000104777870913663 AREERTGDYFDY
>./b_S11.fasta.summary.txt_unique_cdr3_nt_953 GCAAGAGCTGATGGTTACTACTCTTACTATGCTATGGACTAC 42 147 0.000104777870913663 ARADGYYSYYAMDY
>./b_S11.fasta.summary.txt_unique_cdr3_nt_954 GCAAGCTATGATTACGACGGGTTTGCTTAC 30 147 0.000104777870913663 ASYDYDGFAY
>./b_S11.fasta.summary.txt_unique_cdr3_nt_955 GCAAGATATGATTACGATTAC 21 147 0.000104777870913663 ARYDYDY
>./b_S11.fasta.summary.txt_unique_cdr3_nt_956 GCCAGAGAGGGGTTTGCTTAC 21 147 0.000104777870913663 AREGFAY
>./b_S11.fasta.summary.txt_unique_cdr3_nt_957 GCTTACTACGGTAGTAGCTACTCTTAC 27 147 0.000104777870913663 AYYGSSYSY
>./b_S11.fasta.summary.txt_unique_cdr3_nt_958 ACAAGATCCGGTTACTATGCTATGGACTAC 30 147 0.000104777870913663 TRSGYYAMDY
>./b_S11.fasta.summary.txt_unique_cdr3_nt_959 GCTAGAGACGATTACTACGGTAGTAGCCCCTATGCTATGGACTAC 45 146 0.000104065096281597 ARDDYYGSSPYAMDY
>./b_S11.fasta.summary.txt_unique_cdr3_nt_960 GCAAGAGGGGATTATGCTATGGACTAC 27 146 0.000104065096281597 ARGDYAMDY
>./b_S11.fasta.summary.txt_unique_cdr3_nt_961 ACCTCCCTCCTGGTTGCTTAC 21 146 0.000104065096281597 TSLLVAY
>./b_S11.fasta.summary.txt_unique_cdr3_nt_962 GCAAGAGATGGGTGGGGACGAGGCTATGCTATGGACTAC 39 146 0.000104065096281597 ARDGWGRGYAMDY
>./b_S11.fasta.summary.txt_unique_cdr3_nt_963 GCAAGGACAGCTCGGGCTACCTATGCTATGGACTAC 36 146 0.000104065096281597 ARTARATYAMDY
>./b_S11.fasta.summary.txt_unique_cdr3_nt_964 GCAAGAGGGTCCTTCTATGGTAACTTCGCCTGGTTTGCTTAC 42 146 0.000104065096281597 ARGSFYGNFAWFAY
>./b_S11.fasta.summary.txt_unique_cdr3_nt_965 GCTAGAGGGAACTGGGACGACTGGTACTTCGATGTC 36 146 0.000104065096281597 ARGNWDDWYFDV
>./b_S11.fasta.summary.txt_unique_cdr3_nt_966 GCAAGAAAAGAGGGTAGACAGCTCGGGCTAGGTGGGGCTATGGACTAC 48 145 0.000103352321649532 ARKEGRQLGLGGAMDY
>./b_S11.fasta.summary.txt_unique_cdr3_nt_967 GCAAGTTTTTCCTACTTTGACTAC 24 145 0.000103352321649532 ASFSYFDY
>./b_S11.fasta.summary.txt_unique_cdr3_nt_968 GCAAGCTACGGTAGTAGCTACGGCTACTGGTACTTCGATGTC 42 145 0.000103352321649532 ASYGSSYGYWYFDV
>./b_S11.fasta.summary.txt_unique_cdr3_nt_969 GCAAGACACGGATATGCTATGGACTAC 27 145 0.000103352321649532 ARHGYAMDY
>./b_S11.fasta.summary.txt_unique_cdr3_nt_970 GCAAGATACTGGGATTACTATGCTATGGACTAC 33 145 0.000103352321649532 ARYWDYYAMDY
>./b_S11.fasta.summary.txt_unique_cdr3_nt_971 GCAAGAGATCGGGGTTACTACGTTCTCCTTGCTTAC 36 145 0.000103352321649532 ARDRGYYVLLAY
>./b_S11.fasta.summary.txt_unique_cdr3_nt_972 GCAAGATCTGGGTTTGCTTAC 21 145 0.000103352321649532 ARSGFAY
>./b_S11.fasta.summary.txt_unique_cdr3_nt_973 GCTAGGACGGTAGGGGGGGATTACTATGCTATGGACTAC 39 145 0.000103352321649532 ARTVGGDYYAMDY
>./b_S11.fasta.summary.txt_unique_cdr3_nt_974 ACAATACCGGGCTACGGGGCCTGGTGTGCTTAC 33 145 0.000103352321649532 TIPGYGAWCAY
>./b_S11.fasta.summary.txt_unique_cdr3_nt_975 GCCAGAAATTATGGTAACTACTATGCTATGGACTAC 36 145 0.000103352321649532 ARNYGNYYAMDY
>./b_S11.fasta.summary.txt_unique_cdr3_nt_976 GCAAGAAGGGCTTACTACGGTAGTGAGGCTATGGACTAC 39 145 0.000103352321649532 ARRAYYGSEAMDY
>./b_S11.fasta.summary.txt_unique_cdr3_nt_977 GCAAGATCGACTTATTACTACGGTAGTAGCCCTCGTAGGTACTTCGATGTC 51 145 0.000103352321649532 ARSTYYYGSSPRRYFDV
>./b_S11.fasta.summary.txt_unique_cdr3_nt_978 AATGCCTACGGGTACTTCGATGTC 24 144 0.000102639547017466 NAYGYFDV
>./b_S11.fasta.summary.txt_unique_cdr3_nt_979 GCAATTTATTACTACGGTAGTAGCTACGCTATGGACTAC 39 144 0.000102639547017466 AIYYYGSSYAMDY
>./b_S11.fasta.summary.txt_unique_cdr3_nt_980 ACCCCGGCCTGGTTTGCTTAC 21 144 0.000102639547017466 TPAWFAY
>./b_S11.fasta.summary.txt_unique_cdr3_nt_981 GCCAGAGGACATTACTACGGCTATGCTATGGACTAC 36 144 0.000102639547017466 ARGHYYGYAMDY
>./b_S11.fasta.summary.txt_unique_cdr3_nt_982 GCTAGTGGGGACTAC 15 144 0.000102639547017466 ASGDY
>./b_S11.fasta.summary.txt_unique_cdr3_nt_983 GCAAGAAGGAGGGCAATCTACTATGGTAACTCGTACTACTTTGACTAC 48 144 0.000102639547017466 ARRRAIYYGNSYYFDY
>./b_S11.fasta.summary.txt_unique_cdr3_nt_984 GCAATAACTGTCTTTGACTAC 21 144 0.000102639547017466 AITVFDY
>./b_S11.fasta.summary.txt_unique_cdr3_nt_985 GCAAGTTGCTACGGTAGTAGCGACTTTGACTAC 33 144 0.000102639547017466 ASCYGSSDFDY
>./b_S11.fasta.summary.txt_unique_cdr3_nt_986 ACAAGAGGGTTTGCTTAC 18 144 0.000102639547017466 TRGFAY
>./b_S11.fasta.summary.txt_unique_cdr3_nt_987 GCTAGATATTTATTACTACGGTCGCGGTACTTCGATGTC 39 143 0.0001019267723854 ARYLLLRSRYFDV
>./b_S11.fasta.summary.txt_unique_cdr3_nt_988 GCAAGAGAAGGTAACTACGCTATGGACTAC 30 143 0.0001019267723854 AREGNYAMDY
>./b_S11.fasta.summary.txt_unique_cdr3_nt_989 GCAAGAGAACTGGGACGGAGGGTGTTTGCTTAC 33 143 0.0001019267723854 ARELGRRVFAY
>./b_S11.fasta.summary.txt_unique_cdr3_nt_990 GCAAGCTATGGTAACTACGACTGGTACTTCGATGTC 36 143 0.0001019267723854 ASYGNYDWYFDV
>./b_S11.fasta.summary.txt_unique_cdr3_nt_991 AATGCTAACTGGGAAGGGGTTGACTAC 27 143 0.0001019267723854 NANWEGVDY
>./b_S11.fasta.summary.txt_unique_cdr3_nt_992 GCAAGAGACTACGGTAGTAGCTACTTTGACTAC 33 143 0.0001019267723854 ARDYGSSYFDY
>./b_S11.fasta.summary.txt_unique_cdr3_nt_993 GCAAGGGGCCCCTCCTTACTACGGCTACAGGACTGGTACTTCGATGTC 48 143 0.0001019267723854 ARGPSLLRLQDWYFDV
>./b_S11.fasta.summary.txt_unique_cdr3_nt_994 GCAAGATGGGTGGGATTATGGTCCTACTTTGACTAC 36 143 0.0001019267723854 ARWVGLWSYFDY
>./b_S11.fasta.summary.txt_unique_cdr3_nt_995 GCTAGATATGGTAACTACGGGAGGGCTATGGACTAC 36 142 0.000101213997753334 ARYGNYGRAMDY
>./b_S11.fasta.summary.txt_unique_cdr3_nt_996 GCAAGCTGGTTTGCTTAC 18 142 0.000101213997753334 ASWFAY
>./b_S11.fasta.summary.txt_unique_cdr3_nt_997 GCAAGAAAGGACGAGGCTATGGACTAC 27 142 0.000101213997753334 ARKDEAMDY
>./b_S11.fasta.summary.txt_unique_cdr3_nt_998 GCAAGAAGCGGTTACTACGGTAGTAGCTCCTATGCTATGGACTAC 45 142 0.000101213997753334 ARSGYYGSSSYAMDY
>./b_S11.fasta.summary.txt_unique_cdr3_nt_999 GCAAGTGAGGACTACGGGGGGTTTGCTTAC 30 142 0.000101213997753334 ASEDYGGFAY
>./b_S11.fasta.summary.txt_unique_cdr3_nt_1000 ACTAAGGGACTGGACTGGTACTTCGATGTC 30 142 0.000101213997753334 TKGLDWYFDV
>./b_S11.fasta.summary.txt_unique_cdr3_nt_1001 GCCAGAAAGGGGATCTACTATGACTACTTTGACTAC 36 141 0.000100501223121269 ARKGIYYDYFDY
>./b_S11.fasta.summary.txt_unique_cdr3_nt_1002 GCTAGAGAGTATGGTAACTACTGGTACTTCGATGTC 36 141 0.000100501223121269 AREYGNYWYFDV
>./b_S11.fasta.summary.txt_unique_cdr3_nt_1003 GCTAGAGGGCTTGGCTAC 18 141 0.000100501223121269 ARGLGY
>./b_S11.fasta.summary.txt_unique_cdr3_nt_1004 GCCAGAGTCCTTACTACGGGGGCTTAC 27 141 0.000100501223121269 ARVLTTGAY
>./b_S11.fasta.summary.txt_unique_cdr3_nt_1005 GCAAGAGATGGTAACTAC 18 141 0.000100501223121269 ARDGNY
>./b_S11.fasta.summary.txt_unique_cdr3_nt_1006 GCTAGAAGGTACCTTGACTAC 21 141 0.000100501223121269 ARRYLDY
>./b_S11.fasta.summary.txt_unique_cdr3_nt_1007 ACAAGATCGTATTACTACGGTAGTAGCTACTATGCTATGGACTAC 45 140 9.97884484892029e-05 TRSYYYGSSYYAMDY
>./b_S11.fasta.summary.txt_unique_cdr3_nt_1008 GCCAGAACTGGGTTTGACTAC 21 140 9.97884484892029e-05 ARTGFDY
>./b_S11.fasta.summary.txt_unique_cdr3_nt_1009 ACAAGATGGGAGGTACGGTTTGCTTAC 27 140 9.97884484892029e-05 TRWEVRFAY
>./b_S11.fasta.summary.txt_unique_cdr3_nt_1010 AAAAGATACTGGGACTTTGACTAC 24 140 9.97884484892029e-05 KRYWDFDY
>./b_S11.fasta.summary.txt_unique_cdr3_nt_1011 GGAAGGAACTATGACTTTGACTAC 24 140 9.97884484892029e-05 GRNYDFDY
>./b_S11.fasta.summary.txt_unique_cdr3_nt_1012 GCAACCGTAACTGGGAGAAACTACTACTTTGACTAC 36 140 9.97884484892029e-05 ATVTGRNYYFDY
>./b_S11.fasta.summary.txt_unique_cdr3_nt_1013 GCAAGAAGTGGTAACCACGAGGGGTTTGCTTAC 33 140 9.97884484892029e-05 ARSGNHEGFAY
>./b_S11.fasta.summary.txt_unique_cdr3_nt_1014 AAGAACCCGGCTTAC 15 140 9.97884484892029e-05 KNPAY
>./b_S11.fasta.summary.txt_unique_cdr3_nt_1015 GCCAAAATTACTACGTCATGGTACTTCGATGTC 33 140 9.97884484892029e-05 AKITTSWYFDV
>./b_S11.fasta.summary.txt_unique_cdr3_nt_1016 ACAAGAGAGGATGGTTACTTTTTTGCTTAC 30 139 9.90756738571372e-05 TREDGYFFAY
>./b_S11.fasta.summary.txt_unique_cdr3_nt_1017 GCAACGTCCTCCATATATTACTATGTTATGGACTAC 36 139 9.90756738571372e-05 ATSSIYYYVMDY
>./b_S11.fasta.summary.txt_unique_cdr3_nt_1018 GCAAGGGGGTTTTACTACGGTAGTAGCTACTATTACTATGCTATGGACTAC 51 139 9.90756738571372e-05 ARGFYYGSSYYYYAMDY
>./b_S11.fasta.summary.txt_unique_cdr3_nt_1019 GCAAGATGGCACGGTAGTAGGTACTTCGATGTC 33 139 9.90756738571372e-05 ARWHGSRYFDV
>./b_S11.fasta.summary.txt_unique_cdr3_nt_1020 GCAAGAGGAGGGGATGGTTACTACGAAAACTTCGATGTC 39 139 9.90756738571372e-05 ARGGDGYYENFDV
>./b_S11.fasta.summary.txt_unique_cdr3_nt_1021 GCAAGACACGGTGATGGTTACTATGGGTTTGCTTAC 36 139 9.90756738571372e-05 ARHGDGYYGFAY
>./b_S11.fasta.summary.txt_unique_cdr3_nt_1022 GCAAGCGGTAGTAGCTTTGCTTAC 24 138 9.83628992250714e-05 ASGSSFAY
>./b_S11.fasta.summary.txt_unique_cdr3_nt_1023 GCAAGAGGTGGTAACTACGGCAAGATTGACTAC 33 138 9.83628992250714e-05 ARGGNYGKIDY
>./b_S11.fasta.summary.txt_unique_cdr3_nt_1024 GCAAGATGGGGCTATGATTACGACAGGGCCTGGTTTGCTTAC 42 138 9.83628992250714e-05 ARWGYDYDRAWFAY
>./b_S11.fasta.summary.txt_unique_cdr3_nt_1025 GCCAGAGACTACTATGGTAACTACTATGCTATGGACTAC 39 138 9.83628992250714e-05 ARDYYGNYYAMDY
>./b_S11.fasta.summary.txt_unique_cdr3_nt_1026 GCCAGAGGGGGGTTTGCTTAC 21 138 9.83628992250714e-05 ARGGFAY
>./b_S11.fasta.summary.txt_unique_cdr3_nt_1027 GCCAGAGGAAAGTATGGTAACTACGTAGACTAC 33 138 9.83628992250714e-05 ARGKYGNYVDY
>./b_S11.fasta.summary.txt_unique_cdr3_nt_1028 GCAAGATATGGTAACTACGCTATGGACTAC 30 138 9.83628992250714e-05 ARYGNYAMDY
>./b_S11.fasta.summary.txt_unique_cdr3_nt_1029 GCGGAGGGTAAAGGGCTCTATGCTATGGACTAC 33 138 9.83628992250714e-05 AEGKGLYAMDY
>./b_S11.fasta.summary.txt_unique_cdr3_nt_1030 GCAAGACAGGATGGTTTCTAC 21 138 9.83628992250714e-05 ARQDGFY
>./b_S11.fasta.summary.txt_unique_cdr3_nt_1031 GCAAGACAACTGGACTAC 18 137 9.76501245930057e-05 ARQLDY
>./b_S11.fasta.summary.txt_unique_cdr3_nt_1032 GCAAGAAATAACTACGTTTATTACTATGTTATGGACTAC 39 137 9.76501245930057e-05 ARNNYVYYYVMDY
>./b_S11.fasta.summary.txt_unique_cdr3_nt_1033 GCAAGACAGCTCGGGCTCGCCTGGTTTGCTTAC 33 137 9.76501245930057e-05 ARQLGLAWFAY
>./b_S11.fasta.summary.txt_unique_cdr3_nt_1034 GCAAGATGGTTAAGGGGCTATGCTATGGACTAC 33 137 9.76501245930057e-05 ARWLRGYAMDY
>./b_S11.fasta.summary.txt_unique_cdr3_nt_1035 GCAAGAGGGGCGTTTGCTTAC 21 137 9.76501245930057e-05 ARGAFAY
>./b_S11.fasta.summary.txt_unique_cdr3_nt_1036 GCAAGAGGGTATGGTAACTACCCTTTTTTTGACTAC 36 137 9.76501245930057e-05 ARGYGNYPFFDY
>./b_S11.fasta.summary.txt_unique_cdr3_nt_1037 GCTAGATTGGGGTCGTTTGCTTAC 24 137 9.76501245930057e-05 ARLGSFAY
>./b_S11.fasta.summary.txt_unique_cdr3_nt_1038 GCTGGATCGGGCTTACTACGTGACTATGCTATGGACTAC 39 137 9.76501245930057e-05 AGSGLLRDYAMDY
>./b_S11.fasta.summary.txt_unique_cdr3_nt_1039 GCAGTCTACTATGATTACGGCGGATATAACTATGCTATGGACTAC 45 137 9.76501245930057e-05 AVYYDYGGYNYAMDY
>./b_S11.fasta.summary.txt_unique_cdr3_nt_1040 GCAAGAAAAGATGGTTACTACTACTTTGACTAC 33 137 9.76501245930057e-05 ARKDGYYYFDY
>./b_S11.fasta.summary.txt_unique_cdr3_nt_1041 ACCTACGGTAGTAGCTACGGGGATTACTATGCTATGGACTAC 42 137 9.76501245930057e-05 TYGSSYGDYYAMDY
>./b_S11.fasta.summary.txt_unique_cdr3_nt_1042 GCCAGAGCTGACTAC 15 137 9.76501245930057e-05 ARADY
>./b_S11.fasta.summary.txt_unique_cdr3_nt_1043 ACAAGAGAGGGGACTGGTCTCTGGTTTGCTTAC 33 137 9.76501245930057e-05 TREGTGLWFAY
>./b_S11.fasta.summary.txt_unique_cdr3_nt_1044 GCAAGACATCCTTACTATGATTTCGACGGGGGGTTTGCTTAC 42 137 9.76501245930057e-05 ARHPYYDFDGGFAY
>./b_S11.fasta.summary.txt_unique_cdr3_nt_1045 GTGAGACATAAGGAAAGTAGCTACTTTGACTAC 33 137 9.76501245930057e-05 VRHKESSYFDY
>./b_S11.fasta.summary.txt_unique_cdr3_nt_1046 GCAAGACTCTACCTCTATGCTATGGACTAC 30 136 9.69373499609399e-05 ARLYLYAMDY
>./b_S11.fasta.summary.txt_unique_cdr3_nt_1047 GCAAGAGGGGGATTCTTTGACTAC 24 136 9.69373499609399e-05 ARGGFFDY
>./b_S11.fasta.summary.txt_unique_cdr3_nt_1048 GCAAGATATGATTACGATTACTATGCTATGGACTAC 36 136 9.69373499609399e-05 ARYDYDYYAMDY
>./b_S11.fasta.summary.txt_unique_cdr3_nt_1049 GCAAGAGATGATTACGACGGGTTTGCTTAC 30 136 9.69373499609399e-05 ARDDYDGFAY
>./b_S11.fasta.summary.txt_unique_cdr3_nt_1050 GCAAGACACTATAGGTACGACTGCTGGTTTGCTTAC 36 136 9.69373499609399e-05 ARHYRYDCWFAY
>./b_S11.fasta.summary.txt_unique_cdr3_nt_1051 GCTAGCTGGGACTTTGACTAC 21 136 9.69373499609399e-05 ASWDFDY
>./b_S11.fasta.summary.txt_unique_cdr3_nt_1052 GCAAGGTCGTATGGTAACTACGACCCCTGGTTTGCTTAC 39 136 9.69373499609399e-05 ARSYGNYDPWFAY
>./b_S11.fasta.summary.txt_unique_cdr3_nt_1053 GCCAGAGGGGACTACTTTGACTAC 24 136 9.69373499609399e-05 ARGDYFDY
>./b_S11.fasta.summary.txt_unique_cdr3_nt_1054 GCAAGACGGGAGGGTGATCCTTTTGACTAC 30 136 9.69373499609399e-05 ARREGDPFDY
>./b_S11.fasta.summary.txt_unique_cdr3_nt_1055 ACCAATTACTACGGTAGTAGCTGGTACTTCGATGTC 36 136 9.69373499609399e-05 TNYYGSSWYFDV
>./b_S11.fasta.summary.txt_unique_cdr3_nt_1056 GCAACGTCCTCCATATATTATTATATTATGGACTAC 36 136 9.69373499609399e-05 ATSSIYYYIMDY
>./b_S11.fasta.summary.txt_unique_cdr3_nt_1057 ACAAGACGGGGGAACTATGATTACGACTATGTTATGGACTCC 42 136 9.69373499609399e-05 TRRGNYDYDYVMDS
>./b_S11.fasta.summary.txt_unique_cdr3_nt_1058 GCAAGAGGGGATGGTTACCCTTACTGGTACTTCGATGTC 39 136 9.69373499609399e-05 ARGDGYPYWYFDV
>./b_S11.fasta.summary.txt_unique_cdr3_nt_1059 GCAAGATCTACGGTAGTACCTATTGACTAC 30 136 9.69373499609399e-05 ARSTVVPIDY
>./b_S11.fasta.summary.txt_unique_cdr3_nt_1060 GCAAGATGGGTCTACGGTAGTAGCTACTTTGACTAC 36 135 9.62245753288742e-05 ARWVYGSSYFDY
>./b_S11.fasta.summary.txt_unique_cdr3_nt_1061 GCTAGATGGAGACAGCTCGGGTACTTTGACTAC 33 135 9.62245753288742e-05 ARWRQLGYFDY
>./b_S11.fasta.summary.txt_unique_cdr3_nt_1062 GCAAGTATGGACTAC 15 135 9.62245753288742e-05 ASMDY
>./b_S11.fasta.summary.txt_unique_cdr3_nt_1063 GCTAGATGGTACTATGCTATGGACTAC 27 135 9.62245753288742e-05 ARWYYAMDY
>./b_S11.fasta.summary.txt_unique_cdr3_nt_1064 GCAAGATTTTCGATTACGACGGGCGACTTTGACTAC 36 135 9.62245753288742e-05 ARFSITTGDFDY
>./b_S11.fasta.summary.txt_unique_cdr3_nt_1065 GCCAGAAACTGGTACTACTTTGACTAC 27 135 9.62245753288742e-05 ARNWYYFDY
>./b_S11.fasta.summary.txt_unique_cdr3_nt_1066 GCTAGGCGACCGGCTACAGCTTGGTACTTCGATGTC 36 135 9.62245753288742e-05 ARRPATAWYFDV
>./b_S11.fasta.summary.txt_unique_cdr3_nt_1067 GTTTATTACTACGGTAGTAGCTTCTGGTACTTCGATGTC 39 135 9.62245753288742e-05 VYYYGSSFWYFDV
>./b_S11.fasta.summary.txt_unique_cdr3_nt_1068 GCAAGATTTACTACGGTAGTACCCCCCCGGTTTGCTTAC 39 134 9.55118006968085e-05 ARFTTVVPPRFAY
>./b_S11.fasta.summary.txt_unique_cdr3_nt_1069 GCCAGAGGAGGGTTTGCTTAC 21 134 9.55118006968085e-05 ARGGFAY
>./b_S11.fasta.summary.txt_unique_cdr3_nt_1070 GCAAGGGGGGGTAACTACGCCTTTGACTAC 30 134 9.55118006968085e-05 ARGGNYAFDY
>./b_S11.fasta.summary.txt_unique_cdr3_nt_1071 GCAAGAGGGGGCTGGGGTTACTGGTACTTCGATGTC 36 134 9.55118006968085e-05 ARGGWGYWYFDV
>./b_S11.fasta.summary.txt_unique_cdr3_nt_1072 GCTACTGCCTACTATGGTAACTACTTTGACTAC 33 134 9.55118006968085e-05 ATAYYGNYFDY
>./b_S11.fasta.summary.txt_unique_cdr3_nt_1073 GCAAGACATGATGGTTACTACGCTATGGACTAC 33 133 9.47990260647427e-05 ARHDGYYAMDY
>./b_S11.fasta.summary.txt_unique_cdr3_nt_1074 GCCTACTATAGGTACGACTAC 21 133 9.47990260647427e-05 AYYRYDY
>./b_S11.fasta.summary.txt_unique_cdr3_nt_1075 GCAACGTCCTCCATATACTACTATATTATGGACTAC 36 133 9.47990260647427e-05 ATSSIYYYIMDY
>./b_S11.fasta.summary.txt_unique_cdr3_nt_1076 ACTAGGTACGACTAC 15 133 9.47990260647427e-05 TRYDY
>./b_S11.fasta.summary.txt_unique_cdr3_nt_1077 GCTAGGGGTTACTACGGTAGTAGCCCCTATTACTATGCTATGGACTAC 48 133 9.47990260647427e-05 ARGYYGSSPYYYAMDY
>./b_S11.fasta.summary.txt_unique_cdr3_nt_1078 GCAAGACATTACTACGGCTATGCTATGGACTAC 33 133 9.47990260647427e-05 ARHYYGYAMDY
>./b_S11.fasta.summary.txt_unique_cdr3_nt_1079 AATGTTTACTCCCTCTATGCTATGGACTAC 30 133 9.47990260647427e-05 NVYSLYAMDY
>./b_S11.fasta.summary.txt_unique_cdr3_nt_1080 GCAAGAGAGATTACCAGGTACTTTGACTAC 30 133 9.47990260647427e-05 AREITRYFDY
>./b_S11.fasta.summary.txt_unique_cdr3_nt_1081 GGAAGGGGCGAAGTTATGGACTAC 24 133 9.47990260647427e-05 GRGEVMDY
>./b_S11.fasta.summary.txt_unique_cdr3_nt_1082 GGCCGGGGTGGTTACGACGAAGTTGCTTAC 30 133 9.47990260647427e-05 GRGGYDEVAY
>./b_S11.fasta.summary.txt_unique_cdr3_nt_1083 GCAAATCATTACTACGGTAGTCTCTTTGCCTGGTTTGCTTAC 42 132 9.4086251432677e-05 ANHYYGSLFAWFAY
>./b_S11.fasta.summary.txt_unique_cdr3_nt_1084 GCTACTACGGTTGACTAC 18 132 9.4086251432677e-05 ATTVDY
>./b_S11.fasta.summary.txt_unique_cdr3_nt_1085 GGAAGAGAGGGGGATGGTTTCCGTTATTACTATGCTATGGACTAC 45 132 9.4086251432677e-05 GREGDGFRYYYAMDY
>./b_S11.fasta.summary.txt_unique_cdr3_nt_1086 GCTAGAAGGATTACGACGGGACCAGTCTATGCTATGGACTAC 42 132 9.4086251432677e-05 ARRITTGPVYAMDY
>./b_S11.fasta.summary.txt_unique_cdr3_nt_1087 GCAAGAACCCCTCTAACTGGGTATGCTATGGACTAC 36 132 9.4086251432677e-05 ARTPLTGYAMDY
>./b_S11.fasta.summary.txt_unique_cdr3_nt_1088 GCAAGACTGGTCTACTATGGTAACTTTGCTTAC 33 132 9.4086251432677e-05 ARLVYYGNFAY
>./b_S11.fasta.summary.txt_unique_cdr3_nt_1089 ACAAGACCGGGGAATTACGACTACTTTGACTAC 33 132 9.4086251432677e-05 TRPGNYDYFDY
>./b_S11.fasta.summary.txt_unique_cdr3_nt_1090 ACAAGAGATGATTACGAGGAGGGTGCTATGGACTAC 36 132 9.4086251432677e-05 TRDDYEEGAMDY
>./b_S11.fasta.summary.txt_unique_cdr3_nt_1091 AAAAGATCGCAAACATCCTACGACTAC 27 132 9.4086251432677e-05 KRSQTSYDY
>./b_S11.fasta.summary.txt_unique_cdr3_nt_1092 GCAAGAGATGGTAACTACCGTTTTGACTAC 30 132 9.4086251432677e-05 ARDGNYRFDY
>./b_S11.fasta.summary.txt_unique_cdr3_nt_1093 ACAAGAGATGGTTACTGGTACTTCGATGTC 30 132 9.4086251432677e-05 TRDGYWYFDV
>./b_S11.fasta.summary.txt_unique_cdr3_nt_1094 GCAAGTGCGATCTACTATGGTTACGACAAGGGGGCTATGGACTAC 45 132 9.4086251432677e-05 ASAIYYGYDKGAMDY
>./b_S11.fasta.summary.txt_unique_cdr3_nt_1095 GCCAGAGGCCCGCCATGGGGGGCTATGGACTAC 33 132 9.4086251432677e-05 ARGPPWGAMDY
>./b_S11.fasta.summary.txt_unique_cdr3_nt_1096 GCAAGAGGGAGGTGGGGCTTTGACTAC 27 131 9.33734768006113e-05 ARGRWGFDY
>./b_S11.fasta.summary.txt_unique_cdr3_nt_1097 ACCAGGCCGGACTGGGACTCGTACTACTTTGACTAC 36 131 9.33734768006113e-05 TRPDWDSYYFDY
>./b_S11.fasta.summary.txt_unique_cdr3_nt_1098 GCAAGATATTTCTTTGACTAC 21 131 9.33734768006113e-05 ARYFFDY
>./b_S11.fasta.summary.txt_unique_cdr3_nt_1099 GCAACCTATAGGTACGACGGAGTTGCTTAC 30 131 9.33734768006113e-05 ATYRYDGVAY
>./b_S11.fasta.summary.txt_unique_cdr3_nt_1100 GCCAGAGGAGAGTACGACGCCTGGTTTGCTTAC 33 131 9.33734768006113e-05 ARGEYDAWFAY
>./b_S11.fasta.summary.txt_unique_cdr3_nt_1101 ACAAGATCCTCCTATGGTTACGACTACTTTGACTAC 36 131 9.33734768006113e-05 TRSSYGYDYFDY
>./b_S11.fasta.summary.txt_unique_cdr3_nt_1102 GCAAGAAGGGGCCACGGTAGGGGCTATGCTATGGACTAC 39 130 9.26607021685455e-05 ARRGHGRGYAMDY
>./b_S11.fasta.summary.txt_unique_cdr3_nt_1103 GCAAGATGGTTTAACTTCTACTTTGACTAC 30 130 9.26607021685455e-05 ARWFNFYFDY
>./b_S11.fasta.summary.txt_unique_cdr3_nt_1104 GCCAGCTATGATGGTTACTACAGTTGGTATGCTATGGACTAC 42 130 9.26607021685455e-05 ASYDGYYSWYAMDY
>./b_S11.fasta.summary.txt_unique_cdr3_nt_1105 AAAAGATCTATGGCCTGGTTTGCTTAC 27 130 9.26607021685455e-05 KRSMAWFAY
>./b_S11.fasta.summary.txt_unique_cdr3_nt_1106 GCAAGAAATTACTACGGTAGTAGCCAGGACTAC 33 130 9.26607021685455e-05 ARNYYGSSQDY
>./b_S11.fasta.summary.txt_unique_cdr3_nt_1107 GCCATCTACGGTAGTAGCCCTTACTGGTACTTCGATGTC 39 130 9.26607021685455e-05 AIYGSSPYWYFDV
>./b_S11.fasta.summary.txt_unique_cdr3_nt_1108 GCAAGATGTAACTATGGTAACTACGAAGGGTACTTTGACTAC 42 130 9.26607021685455e-05 ARCNYGNYEGYFDY
>./b_S11.fasta.summary.txt_unique_cdr3_nt_1109 GCAAGAGAACTACGAGGCCTTATGGACTAC 30 130 9.26607021685455e-05 ARELRGLMDY
>./b_S11.fasta.summary.txt_unique_cdr3_nt_1110 GCAAGAGATGGTAACTACGCTTAC 24 130 9.26607021685455e-05 ARDGNYAY
>./b_S11.fasta.summary.txt_unique_cdr3_nt_1111 GCTAGATACTACGGTAGTCCCCTCTATGCTATGGACTAC 39 129 9.19479275364798e-05 ARYYGSPLYAMDY
>./b_S11.fasta.summary.txt_unique_cdr3_nt_1112 GCAAGAACTTTAACTGCCAACTACTTTGACTAC 33 129 9.19479275364798e-05 ARTLTANYFDY
>./b_S11.fasta.summary.txt_unique_cdr3_nt_1113 GCTAGACAACTATGGTACTATTACTATGCTATGGACTAC 39 129 9.19479275364798e-05 ARQLWYYYYAMDY
>./b_S11.fasta.summary.txt_unique_cdr3_nt_1114 ACAAGAAGCGGGGGATTACGACGGGGGGGCTATGCTATGGACTAC 45 129 9.19479275364798e-05 TRSGGLRRGGYAMDY
>./b_S11.fasta.summary.txt_unique_cdr3_nt_1115 GCTAGAAAGTCGTACGACGATTACTACTTTGACTAC 36 129 9.19479275364798e-05 ARKSYDDYYFDY
>./b_S11.fasta.summary.txt_unique_cdr3_nt_1116 GCACTCTATGATGGTTACGGACCTTTTGACTAC 33 129 9.19479275364798e-05 ALYDGYGPFDY
>./b_S11.fasta.summary.txt_unique_cdr3_nt_1117 GCAAGAGAACTGGGACGGGGGTTTGCTTAC 30 129 9.19479275364798e-05 ARELGRGFAY
>./b_S11.fasta.summary.txt_unique_cdr3_nt_1118 GCAAGAATACTACGGTACTTTGACTAC 27 129 9.19479275364798e-05 ARILRYFDY
>./b_S11.fasta.summary.txt_unique_cdr3_nt_1119 GCAAGACCAAATTCATTACTACGGCTACGAGGTGCTATGGACTAC 45 129 9.19479275364798e-05 ARPNSLLRLRGAMDY
>./b_S11.fasta.summary.txt_unique_cdr3_nt_1120 GCAAGAGAGGGATTACGACGGAAAACACCTTGTGCTTAC 39 128 9.12351529044141e-05 AREGLRRKTPCAY
>./b_S11.fasta.summary.txt_unique_cdr3_nt_1121 GCTAGAAGGGACTACGGTAGTAGCTCCTGGTTTGCTTAC 39 128 9.12351529044141e-05 ARRDYGSSSWFAY
>./b_S11.fasta.summary.txt_unique_cdr3_nt_1122 GCAAGCTACTATGGTAATGCTATGGACTAC 30 128 9.12351529044141e-05 ASYYGNAMDY
>./b_S11.fasta.summary.txt_unique_cdr3_nt_1123 GCAAGAAACTACTTTGACTAC 21 128 9.12351529044141e-05 ARNYFDY
>./b_S11.fasta.summary.txt_unique_cdr3_nt_1124 GCAAGATGGTTTGACTAC 18 128 9.12351529044141e-05 ARWFDY
>./b_S11.fasta.summary.txt_unique_cdr3_nt_1125 GCAAGACCCCATTACTACGGCTACGCGGCTTAC 33 128 9.12351529044141e-05 ARPHYYGYAAY
>./b_S11.fasta.summary.txt_unique_cdr3_nt_1126 ACAAGATGGGACTACGGTAGTAGAACTGCCTGGTTTGCTTAC 42 128 9.12351529044141e-05 TRWDYGSRTAWFAY
>./b_S11.fasta.summary.txt_unique_cdr3_nt_1127 GCAAGATCCTTTTATGATTACGAGGACTAC 30 128 9.12351529044141e-05 ARSFYDYEDY
>./b_S11.fasta.summary.txt_unique_cdr3_nt_1128 CTGATCTATGATGGTTAC 18 128 9.12351529044141e-05 LIYDGY
>./b_S11.fasta.summary.txt_unique_cdr3_nt_1129 GCCAGGGACTATCCCTTCTATGCTATGGACTAC 33 128 9.12351529044141e-05 ARDYPFYAMDY
>./b_S11.fasta.summary.txt_unique_cdr3_nt_1130 GCCAGAGATTATTACTACGGTAGTAGTGCTATGGACTAC 39 128 9.12351529044141e-05 ARDYYYGSSAMDY
>./b_S11.fasta.summary.txt_unique_cdr3_nt_1131 GCAAGATATGGTAACTACTACTTTGACTAC 30 127 9.05223782723483e-05 ARYGNYYFDY
>./b_S11.fasta.summary.txt_unique_cdr3_nt_1132 GCAAGAGGGGACTATGATTACGACCCAGAGGATTACTATGCTATGGACTAC 51 127 9.05223782723483e-05 ARGDYDYDPEDYYAMDY
>./b_S11.fasta.summary.txt_unique_cdr3_nt_1133 GCAAGAAAGTATGGTAACTCCCACTTTGACTAC 33 127 9.05223782723483e-05 ARKYGNSHFDY
>./b_S11.fasta.summary.txt_unique_cdr3_nt_1134 GCAAGAGAAGGGGACTAC 18 127 9.05223782723483e-05 AREGDY
>./b_S11.fasta.summary.txt_unique_cdr3_nt_1135 GCAAGAAGAGTCCTACTATGGTATTACTTTGACTAC 36 127 9.05223782723483e-05 ARRVLLWYYFDY
>./b_S11.fasta.summary.txt_unique_cdr3_nt_1136 GGAAGATCGGGGGCCGGGGTTTATGGAAACGAGGGCTGGTTTGCTTAC 48 127 9.05223782723483e-05 GRSGAGVYGNEGWFAY
>./b_S11.fasta.summary.txt_unique_cdr3_nt_1137 GCCAGAGACGGGGATGGTTACCTCGCCTGGTTTGCTTAC 39 127 9.05223782723483e-05 ARDGDGYLAWFAY
>./b_S11.fasta.summary.txt_unique_cdr3_nt_1138 GCCCTCTTTTCCCAGAGGTACTTCGATGTC 30 127 9.05223782723483e-05 ALFSQRYFDV
>./b_S11.fasta.summary.txt_unique_cdr3_nt_1139 GCAAGAGACTACTATGGTCACTTATACTGGTACTTCGCTGTC 42 127 9.05223782723483e-05 ARDYYGHLYWYFAV
>./b_S11.fasta.summary.txt_unique_cdr3_nt_1140 ACAAGATCTTACTACGGCTCTCCCGACTAC 30 127 9.05223782723483e-05 TRSYYGSPDY
>./b_S11.fasta.summary.txt_unique_cdr3_nt_1141 GCTACCCCTTATTACTACGGTAGTAGCTATGCTATGGACTAC 42 127 9.05223782723483e-05 ATPYYYGSSYAMDY
>./b_S11.fasta.summary.txt_unique_cdr3_nt_1142 GCAAGAGGAAGCTACTATAGGTACGACGAGGATCCTATGGACTAC 45 127 9.05223782723483e-05 ARGSYYRYDEDPMDY
>./b_S11.fasta.summary.txt_unique_cdr3_nt_1143 GCAAGTTATTACTACGGTAGTAGCTATGCTATGGACTAC 39 127 9.05223782723483e-05 ASYYYGSSYAMDY
>./b_S11.fasta.summary.txt_unique_cdr3_nt_1144 GCAAGAAGGGACTACGGTAGTGACTATGCTATGGACTAC 39 127 9.05223782723483e-05 ARRDYGSDYAMDY
>./b_S11.fasta.summary.txt_unique_cdr3_nt_1145 ACTATTACTACGGTTGACTAC 21 127 9.05223782723483e-05 TITTVDY
>./b_S11.fasta.summary.txt_unique_cdr3_nt_1146 GCCAGACATATAACTATGGACTAC 24 127 9.05223782723483e-05 ARHITMDY
>./b_S11.fasta.summary.txt_unique_cdr3_nt_1147 GCCAGAGCTGGGTTTGACTAC 21 127 9.05223782723483e-05 ARAGFDY
>./b_S11.fasta.summary.txt_unique_cdr3_nt_1148 GCAAGAGGGGATGGTTACGACTTTGCTTAC 30 127 9.05223782723483e-05 ARGDGYDFAY
>./b_S11.fasta.summary.txt_unique_cdr3_nt_1149 AATATCTACTATGGTAATGCTATGGACTAC 30 126 8.98096036402826e-05 NIYYGNAMDY
>./b_S11.fasta.summary.txt_unique_cdr3_nt_1150 GCAAGATGGTCTCCTGCGGCCTTCGATGTC 30 126 8.98096036402826e-05 ARWSPAAFDV
>./b_S11.fasta.summary.txt_unique_cdr3_nt_1151 GCAAGACATGACCCACCTATCTACTATGGTTACGCCTGGTTTGCTTAC 48 126 8.98096036402826e-05 ARHDPPIYYGYAWFAY
>./b_S11.fasta.summary.txt_unique_cdr3_nt_1152 GCAAGAGAGGGGTACTACGGTAGTAGCCCTCGGTACTTTGACTAC 45 126 8.98096036402826e-05 AREGYYGSSPRYFDY
>./b_S11.fasta.summary.txt_unique_cdr3_nt_1153 GCCAGAGCCTGGGATGACTAC 21 126 8.98096036402826e-05 ARAWDDY
>./b_S11.fasta.summary.txt_unique_cdr3_nt_1154 ACAAGATCAGCCTACGGTAGTGACTAC 27 126 8.98096036402826e-05 TRSAYGSDY
>./b_S11.fasta.summary.txt_unique_cdr3_nt_1155 GCAAGGCCACTATGGAGTTACTATGCTATGGACTAC 36 126 8.98096036402826e-05 ARPLWSYYAMDY
>./b_S11.fasta.summary.txt_unique_cdr3_nt_1156 GCAAGAGATGCTGGGGACTGGTACTTCGATGTC 33 126 8.98096036402826e-05 ARDAGDWYFDV
>./b_S11.fasta.summary.txt_unique_cdr3_nt_1157 GCAACCACCGGATTTGACTAC 21 125 8.90968290082169e-05 ATTGFDY
>./b_S11.fasta.summary.txt_unique_cdr3_nt_1158 GCAAGAAGGGGTAACTACGAGGGTTTTGCTTAC 33 125 8.90968290082169e-05 ARRGNYEGFAY
>./b_S11.fasta.summary.txt_unique_cdr3_nt_1159 GCAAGAAAGACCTACTATGGTAACCCCTTTGACTAC 36 125 8.90968290082169e-05 ARKTYYGNPFDY
>./b_S11.fasta.summary.txt_unique_cdr3_nt_1160 GCAAGATCGGGGTTTGCTTAC 21 125 8.90968290082169e-05 ARSGFAY
>./b_S11.fasta.summary.txt_unique_cdr3_nt_1161 GCAAGATGCCTTCGTACCTATAACTATGCTATGGACTAC 39 125 8.90968290082169e-05 ARCLRTYNYAMDY
>./b_S11.fasta.summary.txt_unique_cdr3_nt_1162 GCAAGAAACTGGGCCCCCTATGCTATGGACTAT 33 125 8.90968290082169e-05 ARNWAPYAMDY
>./b_S11.fasta.summary.txt_unique_cdr3_nt_1163 GCTAGAAGACAGCTCGGGCCAGGGTACTATGCTATGGACTAC 42 125 8.90968290082169e-05 ARRQLGPGYYAMDY
>./b_S11.fasta.summary.txt_unique_cdr3_nt_1164 ACAAGATACTATGGTAATTACTATGCTATGGACTAC 36 125 8.90968290082169e-05 TRYYGNYYAMDY
>./b_S11.fasta.summary.txt_unique_cdr3_nt_1165 GCTCAAGACAGCTCGGGCTACGTAGGCTAC 30 125 8.90968290082169e-05 AQDSSGYVGY
>./b_S11.fasta.summary.txt_unique_cdr3_nt_1166 GCAAGATACGGTAGTAGCTACTGGTACTTCGATGTC 36 125 8.90968290082169e-05 ARYGSSYWYFDV
>./b_S11.fasta.summary.txt_unique_cdr3_nt_1167 GCAAGAGAAGGGTTTGCTTAC 21 125 8.90968290082169e-05 AREGFAY
>./b_S11.fasta.summary.txt_unique_cdr3_nt_1168 GCAAGGTACGACTATGCTATGGACTAC 27 125 8.90968290082169e-05 ARYDYAMDY
>./b_S11.fasta.summary.txt_unique_cdr3_nt_1169 GCCAGAGATTGGGTACGCTATGCTATGGACTAC 33 125 8.90968290082169e-05 ARDWVRYAMDY
>./b_S11.fasta.summary.txt_unique_cdr3_nt_1170 GCAAGATACTATAGGTACGCTATGGACTAC 30 125 8.90968290082169e-05 ARYYRYAMDY
>./b_S11.fasta.summary.txt_unique_cdr3_nt_1171 GCTAGACAGCTCGGGCTTTTTGACTAC 27 124 8.83840543761511e-05 ARQLGLFDY
>./b_S11.fasta.summary.txt_unique_cdr3_nt_1172 GCAAGATACTATGGTAACTACGACGCCCACTACTTTGACTAC 42 124 8.83840543761511e-05 ARYYGNYDAHYFDY
>./b_S11.fasta.summary.txt_unique_cdr3_nt_1173 GCAAGAGGTAGTAGCCTTGACTAC 24 124 8.83840543761511e-05 ARGSSLDY
>./b_S11.fasta.summary.txt_unique_cdr3_nt_1174 GCAAGATCCCAATATGGTAACTACGACTAC 30 124 8.83840543761511e-05 ARSQYGNYDY
>./b_S11.fasta.summary.txt_unique_cdr3_nt_1175 ACATTACTTGACTAC 15 124 8.83840543761511e-05 TLLDY
>./b_S11.fasta.summary.txt_unique_cdr3_nt_1176 GCCAAAGGGACCTGGTTTGCTTAC 24 124 8.83840543761511e-05 AKGTWFAY
>./b_S11.fasta.summary.txt_unique_cdr3_nt_1177 GCTAGAAGGGATAACTACGAGGGGTACTATGCTATGGACTAC 42 124 8.83840543761511e-05 ARRDNYEGYYAMDY
>./b_S11.fasta.summary.txt_unique_cdr3_nt_1178 ACAAGAGACTACGGTAGTAGCGGCTACTTTGACTAC 36 124 8.83840543761511e-05 TRDYGSSGYFDY
>./b_S11.fasta.summary.txt_unique_cdr3_nt_1179 GCAAGAGAACTGGGACAAGGCTAC 24 124 8.83840543761511e-05 ARELGQGY
>./b_S11.fasta.summary.txt_unique_cdr3_nt_1180 GCAAGAATGAGTTACTACGGTAGTAGCTCTTTTGCTTAC 39 124 8.83840543761511e-05 ARMSYYGSSSFAY
>./b_S11.fasta.summary.txt_unique_cdr3_nt_1181 GCCAGGGGAGGGGTTACTATGATTACGACGTACTATGCTATGGACTAC 48 124 8.83840543761511e-05 ARGGVTMITTYYAMDY
>./b_S11.fasta.summary.txt_unique_cdr3_nt_1182 GCCAGAGCTCGTTATGATTCCTGGTTTGCTTAC 33 123 8.76712797440854e-05 ARARYDSWFAY
>./b_S11.fasta.summary.txt_unique_cdr3_nt_1183 ACCAGGCATGGTAACTACCTCTAC 24 123 8.76712797440854e-05 TRHGNYLY
>./b_S11.fasta.summary.txt_unique_cdr3_nt_1184 GCCTATGGTAACTACGGGTTTGCTTAC 27 123 8.76712797440854e-05 AYGNYGFAY
>./b_S11.fasta.summary.txt_unique_cdr3_nt_1185 GCAAGACTAATATGGCCCCCCCATGCTATGGACTAC 36 123 8.76712797440854e-05 ARLIWPPHAMDY
>./b_S11.fasta.summary.txt_unique_cdr3_nt_1186 GCAAGGGTGGACTATGATTACGGCTGGTTTGCTTAC 36 123 8.76712797440854e-05 ARVDYDYGWFAY
>./b_S11.fasta.summary.txt_unique_cdr3_nt_1187 GCAAGACTGGGACGCTACTGGTACTTCGATGTC 33 123 8.76712797440854e-05 ARLGRYWYFDV
>./b_S11.fasta.summary.txt_unique_cdr3_nt_1188 GCAAGAGGGAACTGGGACTATGCTATGGACTAC 33 123 8.76712797440854e-05 ARGNWDYAMDY
>./b_S11.fasta.summary.txt_unique_cdr3_nt_1189 GGTCTGGGACAGGATTTTGCTTAC 24 123 8.76712797440854e-05 GLGQDFAY
>./b_S11.fasta.summary.txt_unique_cdr3_nt_1190 GCAAGAAGAGATGGTAACTACGACTACTGGTACTTCGATGTC 42 123 8.76712797440854e-05 ARRDGNYDYWYFDV
>./b_S11.fasta.summary.txt_unique_cdr3_nt_1191 GCAAGAGCTGGGTCCGGCGTCTTTGAGTAC 30 123 8.76712797440854e-05 ARAGSGVFEY
>./b_S11.fasta.summary.txt_unique_cdr3_nt_1192 GCAAGAAGGCCTGATTATTACTATGCTATGGACTAC 36 123 8.76712797440854e-05 ARRPDYYYAMDY
>./b_S11.fasta.summary.txt_unique_cdr3_nt_1193 GCCAGACAGCTCGGTCCTTACAATGCTATGGACTAC 36 123 8.76712797440854e-05 ARQLGPYNAMDY
>./b_S11.fasta.summary.txt_unique_cdr3_nt_1194 GCAAGACATTCGCGTTATGGTAACTACGGGTACTTTGACTAC 42 122 8.69585051120197e-05 ARHSRYGNYGYFDY
>./b_S11.fasta.summary.txt_unique_cdr3_nt_1195 GCCAGACTGGGACCTTAC 18 122 8.69585051120197e-05 ARLGPY
>./b_S11.fasta.summary.txt_unique_cdr3_nt_1196 GCAAGATTACTACGGTATGCTATGGACTAC 30 122 8.69585051120197e-05 ARLLRYAMDY
>./b_S11.fasta.summary.txt_unique_cdr3_nt_1197 GCTAGGGACCCTACTATGATTACGACGGGTGCTTAC 36 122 8.69585051120197e-05 ARDPTMITTGAY
>./b_S11.fasta.summary.txt_unique_cdr3_nt_1198 GCAAGATCCCTGATCTACTATGACCCCTCCTGGTTTGCTTAC 42 122 8.69585051120197e-05 ARSLIYYDPSWFAY
>./b_S11.fasta.summary.txt_unique_cdr3_nt_1199 GCCATCTATGATGGTTACTAC 21 122 8.69585051120197e-05 AIYDGYY
>./b_S11.fasta.summary.txt_unique_cdr3_nt_1200 GCAAGAGTGGATGGTTACTACGTAGGGTTTGCTTAC 36 121 8.62457304799539e-05 ARVDGYYVGFAY
>./b_S11.fasta.summary.txt_unique_cdr3_nt_1201 GCAAGAGATGGTAACTACTACTTTGACTAC 30 121 8.62457304799539e-05 ARDGNYYFDY
>./b_S11.fasta.summary.txt_unique_cdr3_nt_1202 GCCCGGGAGGGGGGGTATGCTATGGACTAC 30 121 8.62457304799539e-05 AREGGYAMDY
>./b_S11.fasta.summary.txt_unique_cdr3_nt_1203 GCAAGATCGGAATGGTTACTACGTGGCTATGCTATGGACTAC 42 121 8.62457304799539e-05 ARSEWLLRGYAMDY
>./b_S11.fasta.summary.txt_unique_cdr3_nt_1204 GCAAGAGAGGAGTTTGCTTAC 21 121 8.62457304799539e-05 AREEFAY
>./b_S11.fasta.summary.txt_unique_cdr3_nt_1205 GCTAGGGATGGTAACTACGTGGACTACTTTGACTAC 36 121 8.62457304799539e-05 ARDGNYVDYFDY
>./b_S11.fasta.summary.txt_unique_cdr3_nt_1206 ACAGTGGGACTTGCTTAC 18 121 8.62457304799539e-05 TVGLAY
>./b_S11.fasta.summary.txt_unique_cdr3_nt_1207 GCAAGATCAAACAATTACTACGGTAGTAGCCCGATCGACTAC 42 121 8.62457304799539e-05 ARSNNYYGSSPIDY
>./b_S11.fasta.summary.txt_unique_cdr3_nt_1208 GCTAGAAGCTACTATGGCCATTACTATGCTATGGACTAC 39 121 8.62457304799539e-05 ARSYYGHYYAMDY
>./b_S11.fasta.summary.txt_unique_cdr3_nt_1209 GCAAGAGAGGGGTGGGAGTACTACTTTGACTAC 33 121 8.62457304799539e-05 AREGWEYYFDY
>./b_S11.fasta.summary.txt_unique_cdr3_nt_1210 GTGAGACAGGGCGATGGTTACTGGTTTGCTTAC 33 121 8.62457304799539e-05 VRQGDGYWFAY
>./b_S11.fasta.summary.txt_unique_cdr3_nt_1211 GCAACTGGGTACTACTTTGACTAC 24 120 8.55329558478882e-05 ATGYYFDY
>./b_S11.fasta.summary.txt_unique_cdr3_nt_1212 GCAAGATCGTTTGATGGTTTTGACTAC 27 120 8.55329558478882e-05 ARSFDGFDY
>./b_S11.fasta.summary.txt_unique_cdr3_nt_1213 GCCAAAATGGCCAATTACTACGGTAGTAGCTACGACTATGCTATGGACTAC 51 120 8.55329558478882e-05 AKMANYYGSSYDYAMDY
>./b_S11.fasta.summary.txt_unique_cdr3_nt_1214 GCAAGTAACTGGGCCCCCTATGCTATGGACTAC 33 120 8.55329558478882e-05 ASNWAPYAMDY
>./b_S11.fasta.summary.txt_unique_cdr3_nt_1215 AATGCAGCAGTCACAGCTCGGGCTACCTGGTTTGCTTAC 39 120 8.55329558478882e-05 NAAVTARATWFAY
>./b_S11.fasta.summary.txt_unique_cdr3_nt_1216 GCAAGACATGATGGTTACTATGCTATGGACTAC 33 120 8.55329558478882e-05 ARHDGYYAMDY
>./b_S11.fasta.summary.txt_unique_cdr3_nt_1217 GCAAGGAATGATGGTTACTAC 21 120 8.55329558478882e-05 ARNDGYY
>./b_S11.fasta.summary.txt_unique_cdr3_nt_1218 GCAACTGATTACGACGGGTTTGCTTAC 27 120 8.55329558478882e-05 ATDYDGFAY
>./b_S11.fasta.summary.txt_unique_cdr3_nt_1219 ACCAGGTATGACTAC 15 120 8.55329558478882e-05 TRYDY
>./b_S11.fasta.summary.txt_unique_cdr3_nt_1220 GCCAGGGGGGATTACGTGACGACCTGGTTTGCTTAC 36 120 8.55329558478882e-05 ARGDYVTTWFAY
>./b_S11.fasta.summary.txt_unique_cdr3_nt_1221 GCAACTGGGGCCTGGTTTGCTTAC 24 120 8.55329558478882e-05 ATGAWFAY
>./b_S11.fasta.summary.txt_unique_cdr3_nt_1222 GCAAGACATGGTTACTATGCTATGGACTAC 30 120 8.55329558478882e-05 ARHGYYAMDY
>./b_S11.fasta.summary.txt_unique_cdr3_nt_1223 GCTAGAGACTATGATTACCCCTATTACTATGCTATGGACTAC 42 120 8.55329558478882e-05 ARDYDYPYYYAMDY
>./b_S11.fasta.summary.txt_unique_cdr3_nt_1224 GCCAGAGGAAGAGGCTACGCCTGGTTTGCTTAC 33 119 8.48201812158225e-05 ARGRGYAWFAY
>./b_S11.fasta.summary.txt_unique_cdr3_nt_1225 GCCAGGGTCTATGGTCACTATGCTATGGACTAC 33 119 8.48201812158225e-05 ARVYGHYAMDY
>./b_S11.fasta.summary.txt_unique_cdr3_nt_1226 GCTAGACGGAGTACTACGGCCCATTACTATGCTATGGACTAC 42 119 8.48201812158225e-05 ARRSTTAHYYAMDY
>./b_S11.fasta.summary.txt_unique_cdr3_nt_1227 ACAAGAGATTACTACGGTAGTAGGTACTTCGATGTC 36 119 8.48201812158225e-05 TRDYYGSRYFDV
>./b_S11.fasta.summary.txt_unique_cdr3_nt_1228 ACAAGATCGGGGTATGATGACCCGTTTGTTTAC 33 119 8.48201812158225e-05 TRSGYDDPFVY
>./b_S11.fasta.summary.txt_unique_cdr3_nt_1229 GCAAGAGAACTGGGACGAGGGTTTGCTTAC 30 119 8.48201812158225e-05 ARELGRGFAY
>./b_S11.fasta.summary.txt_unique_cdr3_nt_1230 GCAAGAAAGGACTATAGGTACGACGGGTACTACTTTGACTAC 42 119 8.48201812158225e-05 ARKDYRYDGYYFDY
>./b_S11.fasta.summary.txt_unique_cdr3_nt_1231 GCCAGAGATCAGGGGTCTTACTATGCTATGGACTAC 36 119 8.48201812158225e-05 ARDQGSYYAMDY
>./b_S11.fasta.summary.txt_unique_cdr3_nt_1232 AAAAGATCCCTGGGCTGGTTTGCTTAC 27 119 8.48201812158225e-05 KRSLGWFAY
>./b_S11.fasta.summary.txt_unique_cdr3_nt_1233 GCAAGATCGGGGGACTACTTTGACTAC 27 119 8.48201812158225e-05 ARSGDYFDY
>./b_S11.fasta.summary.txt_unique_cdr3_nt_1234 GCAAGAGAGGGTGGTAACTACGTAGGGTTTGCTTAC 36 119 8.48201812158225e-05 AREGGNYVGFAY
>./b_S11.fasta.summary.txt_unique_cdr3_nt_1235 GCAAGATCGAACTATGATTACGGCTTTGCTTAC 33 119 8.48201812158225e-05 ARSNYDYGFAY
>./b_S11.fasta.summary.txt_unique_cdr3_nt_1236 GCCAGACGAGGTAACTACTATGCTATGGACTAC 33 119 8.48201812158225e-05 ARRGNYYAMDY
>./b_S11.fasta.summary.txt_unique_cdr3_nt_1237 GCAAGATTACTACGCTATGCTATGGACTAC 30 119 8.48201812158225e-05 ARLLRYAMDY
>./b_S11.fasta.summary.txt_unique_cdr3_nt_1238 GCCAGAGATAGGTACGACAGTCTCTGGTACTTCGATGTC 39 119 8.48201812158225e-05 ARDRYDSLWYFDV
>./b_S11.fasta.summary.txt_unique_cdr3_nt_1239 GCCAGAGGGTACGACCTTGACTAC 24 119 8.48201812158225e-05 ARGYDLDY
>./b_S11.fasta.summary.txt_unique_cdr3_nt_1240 GCAAGATGGTTACCCTATGCTATGGACTAC 30 119 8.48201812158225e-05 ARWLPYAMDY
>./b_S11.fasta.summary.txt_unique_cdr3_nt_1241 AAAAGGAGGGACTACGACTCCTTTGACTAC 30 118 8.41074065837567e-05 KRRDYDSFDY
>./b_S11.fasta.summary.txt_unique_cdr3_nt_1242 GCAAGAGATGGCTATGATTACCCCTATTACTATGCTATGGACTAC 45 118 8.41074065837567e-05 ARDGYDYPYYYAMDY
>./b_S11.fasta.summary.txt_unique_cdr3_nt_1243 GCAAGATTCTATGATGGTTACTACTTTGACTAC 33 118 8.41074065837567e-05 ARFYDGYYFDY
>./b_S11.fasta.summary.txt_unique_cdr3_nt_1244 GCCAGAGGGGGCTACGGCTACGTGGGGGATTTATTTCTTTATTACTATGCTATGGACTAC 60 118 8.41074065837567e-05 ARGGYGYVGDLFLYYYAMDY
>./b_S11.fasta.summary.txt_unique_cdr3_nt_1245 GCCAGAGATGGGGGTAACTACTATGCTATGGACTAC 36 118 8.41074065837567e-05 ARDGGNYYAMDY
>./b_S11.fasta.summary.txt_unique_cdr3_nt_1246 GCAAGGTTAACTGGGACGTTTGCTTAC 27 118 8.41074065837567e-05 ARLTGTFAY
>./b_S11.fasta.summary.txt_unique_cdr3_nt_1247 GCCAGACATGGTGGTTACTTTCCTTATTACTATGCTATGGACTAC 45 118 8.41074065837567e-05 ARHGGYFPYYYAMDY
>./b_S11.fasta.summary.txt_unique_cdr3_nt_1248 GCCAGGGATAACTGGGAGGGCCCCTGGTTTGCTTAC 36 118 8.41074065837567e-05 ARDNWEGPWFAY
>./b_S11.fasta.summary.txt_unique_cdr3_nt_1249 GCTTATGGTAACTACTTTGACTAC 24 118 8.41074065837567e-05 AYGNYFDY
>./b_S11.fasta.summary.txt_unique_cdr3_nt_1250 GCCAGAGATGATGGTTACAAGTTTGCTTAC 30 118 8.41074065837567e-05 ARDDGYKFAY
>./b_S11.fasta.summary.txt_unique_cdr3_nt_1251 GCAAGAAACCATTACTACGGTAGTAGCCCCTTTGACTAC 39 118 8.41074065837567e-05 ARNHYYGSSPFDY
>./b_S11.fasta.summary.txt_unique_cdr3_nt_1252 GCAAGATATGTTGGCGACTAC 21 118 8.41074065837567e-05 ARYVGDY
>./b_S11.fasta.summary.txt_unique_cdr3_nt_1253 GCACCCATCTACTATGGTAACTACGTAGGCTAC 33 118 8.41074065837567e-05 APIYYGNYVGY
>./b_S11.fasta.summary.txt_unique_cdr3_nt_1254 GGGTACGACGCTATGGACTAC 21 118 8.41074065837567e-05 GYDAMDY
>./b_S11.fasta.summary.txt_unique_cdr3_nt_1255 GCAAGATGGAACTGGGCGTTTGCTTAC 27 117 8.3394631951691e-05 ARWNWAFAY
>./b_S11.fasta.summary.txt_unique_cdr3_nt_1256 GCAAGAGCGAGTCCTTCATTACTACGCAACTTTGACTAC 39 117 8.3394631951691e-05 ARASPSLLRNFDY
>./b_S11.fasta.summary.txt_unique_cdr3_nt_1257 GCAAGAACATTTATTACTACGGCTTAC 27 117 8.3394631951691e-05 ARTFITTAY
>./b_S11.fasta.summary.txt_unique_cdr3_nt_1258 GCAAGAAGGGATATTAACTACGGTAGTAGCGAGTACTACTTTGACTAC 48 117 8.3394631951691e-05 ARRDINYGSSEYYFDY
>./b_S11.fasta.summary.txt_unique_cdr3_nt_1259 GTAAGGACGGGCTGGGCCTTTGACTAC 27 117 8.3394631951691e-05 VRTGWAFDY
>./b_S11.fasta.summary.txt_unique_cdr3_nt_1260 GTCGGATCTACTATGATTACGACCGGGGTTTTTGACTAC 39 117 8.3394631951691e-05 VGSTMITTGVFDY
>./b_S11.fasta.summary.txt_unique_cdr3_nt_1261 GCAAGAGGGGCTTAC 15 117 8.3394631951691e-05 ARGAY
>./b_S11.fasta.summary.txt_unique_cdr3_nt_1262 GCAAGACCCCTCTACGGTAGTAAACCGTTTGCTTAC 36 117 8.3394631951691e-05 ARPLYGSKPFAY
>./b_S11.fasta.summary.txt_unique_cdr3_nt_1263 GCTGGGGGTTACGACGAC 18 116 8.26818573196252e-05 AGGYDD
>./b_S11.fasta.summary.txt_unique_cdr3_nt_1264 GCTAGATGGGCCTACGGTAGTAGCTACGGGTACTTCGATGTC 42 116 8.26818573196252e-05 ARWAYGSSYGYFDV
>./b_S11.fasta.summary.txt_unique_cdr3_nt_1265 GCAAGTTTCGACTACGGTAGTAGGTACTACTTTGACTAC 39 116 8.26818573196252e-05 ASFDYGSRYYFDY
>./b_S11.fasta.summary.txt_unique_cdr3_nt_1266 GCAAGACATGGAGGTTACTAC 21 116 8.26818573196252e-05 ARHGGYY
>./b_S11.fasta.summary.txt_unique_cdr3_nt_1267 GCTAGAAATCACTGGTACTTCGATGTC 27 116 8.26818573196252e-05 ARNHWYFDV
>./b_S11.fasta.summary.txt_unique_cdr3_nt_1268 GCCAGTTACTATAGGTATGCTATGGACTAC 30 116 8.26818573196252e-05 ASYYRYAMDY
>./b_S11.fasta.summary.txt_unique_cdr3_nt_1269 AATGTACGACTTGCTTAC 18 116 8.26818573196252e-05 NVRLAY
>./b_S11.fasta.summary.txt_unique_cdr3_nt_1270 GCAAGAGATGGTAACTACTTTGCTTAC 27 116 8.26818573196252e-05 ARDGNYFAY
>./b_S11.fasta.summary.txt_unique_cdr3_nt_1271 GCAAGAGGTACTACGGTAGTAGCTAACTTTGACTAC 36 116 8.26818573196252e-05 ARGTTVVANFDY
>./b_S11.fasta.summary.txt_unique_cdr3_nt_1272 GCCAAACCGGATGGTAACCTGTACTACTTTGACTAC 36 115 8.19690826875595e-05 AKPDGNLYYFDY
>./b_S11.fasta.summary.txt_unique_cdr3_nt_1273 GCAAGACGAGGAGTATGGTTGTACTACTTTGACTAC 36 115 8.19690826875595e-05 ARRGVWLYYFDY
>./b_S11.fasta.summary.txt_unique_cdr3_nt_1274 GCAACCTATGATTACCACTATGCTATGGACTAC 33 115 8.19690826875595e-05 ATYDYHYAMDY
>./b_S11.fasta.summary.txt_unique_cdr3_nt_1275 ACCAGAGACTATGGGGCTTAC 21 115 8.19690826875595e-05 TRDYGAY
>./b_S11.fasta.summary.txt_unique_cdr3_nt_1276 GCCAGAGGCTATGATCACTAC 21 115 8.19690826875595e-05 ARGYDHY
>./b_S11.fasta.summary.txt_unique_cdr3_nt_1277 GCTAGAAGAATGATTAAGGGGTGGTACTTCGATGTC 36 115 8.19690826875595e-05 ARRMIKGWYFDV
>./b_S11.fasta.summary.txt_unique_cdr3_nt_1278 GCCAGAGATGGTTACTACGAGGGCTATGCTATGGACTAC 39 115 8.19690826875595e-05 ARDGYYEGYAMDY
>./b_S11.fasta.summary.txt_unique_cdr3_nt_1279 GCAAGAGACTACGGTAGTAGCTACTATGCTATGGACTAC 39 115 8.19690826875595e-05 ARDYGSSYYAMDY
>./b_S11.fasta.summary.txt_unique_cdr3_nt_1280 GCAAGAGAACGACGTCGCTATGCTATGGACTAC 33 115 8.19690826875595e-05 ARERRRYAMDY
>./b_S11.fasta.summary.txt_unique_cdr3_nt_1281 AATGCTCCCTTCTACTATGATTACGACGACGGCGGAGAAAAC 42 115 8.19690826875595e-05 NAPFYYDYDDGGEN
>./b_S11.fasta.summary.txt_unique_cdr3_nt_1282 GCTAGACGGGACTACTTTGACTAC 24 114 8.12563080554938e-05 ARRDYFDY
>./b_S11.fasta.summary.txt_unique_cdr3_nt_1283 GCCAGACGATATTACGACGGTGCTATGGACTAC 33 114 8.12563080554938e-05 ARRYYDGAMDY
>./b_S11.fasta.summary.txt_unique_cdr3_nt_1284 GCTAGTGCTAGGCCTTACTATGCTATGGACTAC 33 114 8.12563080554938e-05 ASARPYYAMDY
>./b_S11.fasta.summary.txt_unique_cdr3_nt_1285 GCTAGAGACTATGATTACGTCCCGGGGTACTTCGATGTC 39 114 8.12563080554938e-05 ARDYDYVPGYFDV
>./b_S11.fasta.summary.txt_unique_cdr3_nt_1286 GCAAGAAATTACTACGGTCTTGACTAC 27 114 8.12563080554938e-05 ARNYYGLDY
>./b_S11.fasta.summary.txt_unique_cdr3_nt_1287 GCAAGACATGGGCAGACTATGCGATTACGCCTTGCTTAC 39 114 8.12563080554938e-05 ARHGQTMRLRLAY
>./b_S11.fasta.summary.txt_unique_cdr3_nt_1288 GCAAGAGATGATGGTTACTACTACTGGTACTTCGATGTC 39 114 8.12563080554938e-05 ARDDGYYYWYFDV
>./b_S11.fasta.summary.txt_unique_cdr3_nt_1289 GCCAGGTACGACTATTACTATGCTATGGACTAC 33 114 8.12563080554938e-05 ARYDYYYAMDY
>./b_S11.fasta.summary.txt_unique_cdr3_nt_1290 GCAAGAAAAGGCCTAGTATGGTACTACTTTGACTAC 36 114 8.12563080554938e-05 ARKGLVWYYFDY
>./b_S11.fasta.summary.txt_unique_cdr3_nt_1291 GCAAGACAACTCTACTATGGTTACGAGAACTATGCTATGGACTAC 45 114 8.12563080554938e-05 ARQLYYGYENYAMDY
>./b_S11.fasta.summary.txt_unique_cdr3_nt_1292 GCTAGAAGGGATGATGGTTACTGGGGGTTTGCTTAC 36 114 8.12563080554938e-05 ARRDDGYWGFAY
>./b_S11.fasta.summary.txt_unique_cdr3_nt_1293 GCTAGATCTCGATGGTACCTAGACTAC 27 114 8.12563080554938e-05 ARSRWYLDY
>./b_S11.fasta.summary.txt_unique_cdr3_nt_1294 GTAAGAGACCACTCACTACTATCCTGGTTTGCTTAC 36 114 8.12563080554938e-05 VRDHSLLSWFAY
>./b_S11.fasta.summary.txt_unique_cdr3_nt_1295 GCCGCGGCCTACTATAGGTACGACGATGCTATGGACTAC 39 113 8.0543533423428e-05 AAAYYRYDDAMDY
>./b_S11.fasta.summary.txt_unique_cdr3_nt_1296 GCACGAGACGGTGATTACGACGGGTACTTTGACTAC 36 113 8.0543533423428e-05 ARDGDYDGYFDY
>./b_S11.fasta.summary.txt_unique_cdr3_nt_1297 ACAAGGGTTGGGATACTCACGGGGTACTTCGATGTC 36 113 8.0543533423428e-05 TRVGILTGYFDV
>./b_S11.fasta.summary.txt_unique_cdr3_nt_1298 GCAAGACGACACGGGGGGTTTGCTTAC 27 113 8.0543533423428e-05 ARRHGGFAY
>./b_S11.fasta.summary.txt_unique_cdr3_nt_1299 GCTAGACAGCTCGGGCTACACTATGCTATGGACTAC 36 113 8.0543533423428e-05 ARQLGLHYAMDY
>./b_S11.fasta.summary.txt_unique_cdr3_nt_1300 ACCCACCTAACTGGGGCAGGGGAGGCTATGGACTAC 36 113 8.0543533423428e-05 THLTGAGEAMDY
>./b_S11.fasta.summary.txt_unique_cdr3_nt_1301 GCTAGACGGATCTATGATGATTACTACCTTGACTAC 36 113 8.0543533423428e-05 ARRIYDDYYLDY
>./b_S11.fasta.summary.txt_unique_cdr3_nt_1302 GCAAGAATGGGTTACTATGGTAACTACGTGATTTACTATGCTATGGACTAC 51 113 8.0543533423428e-05 ARMGYYGNYVIYYAMDY
>./b_S11.fasta.summary.txt_unique_cdr3_nt_1303 GCAAGATGGTTACGGTACTTCGATGTC 27 113 8.0543533423428e-05 ARWLRYFDV
>./b_S11.fasta.summary.txt_unique_cdr3_nt_1304 GCCAGAAACCCCTATGGTCATGCTATGGACTAC 33 113 8.0543533423428e-05 ARNPYGHAMDY
>./b_S11.fasta.summary.txt_unique_cdr3_nt_1305 GCAAGACGTTATGGTAACTACTGGTACTTCGATGTC 36 113 8.0543533423428e-05 ARRYGNYWYFDV
>./b_S11.fasta.summary.txt_unique_cdr3_nt_1306 GCAAGAAGGTATGGTAACTACCCTTACTATGCTATGGACTAC 42 113 8.0543533423428e-05 ARRYGNYPYYAMDY
>./b_S11.fasta.summary.txt_unique_cdr3_nt_1307 GCAAGCTACTATAGGTACTACTTTGACTAC 30 113 8.0543533423428e-05 ASYYRYYFDY
>./b_S11.fasta.summary.txt_unique_cdr3_nt_1308 GCAAGATCGACAGCTCGGGAGGCTGCTTAC 30 113 8.0543533423428e-05 ARSTAREAAY
>./b_S11.fasta.summary.txt_unique_cdr3_nt_1309 GCTAGATTAGGGGTAGTC 18 113 8.0543533423428e-05 ARLGVV
>./b_S11.fasta.summary.txt_unique_cdr3_nt_1310 GCAAGAAATGGGTATGATTACGACGGGTTTGCTTAC 36 113 8.0543533423428e-05 ARNGYDYDGFAY
>./b_S11.fasta.summary.txt_unique_cdr3_nt_1311 ACAATCCTTCCTTATTATTATGGTAGTAGTTACAAATATTTCGATGTC 48 113 8.0543533423428e-05 TILPYYYGSSYKYFDV
>./b_S11.fasta.summary.txt_unique_cdr3_nt_1312 GCAAGAAGGGGTTACGCTTAC 21 113 8.0543533423428e-05 ARRGYAY
>./b_S11.fasta.summary.txt_unique_cdr3_nt_1313 GCCAGAAATGGGGACAGCTCGGGCTACGTGGGGATTCGCTATTACTATGCTATGGACTAC 60 113 8.0543533423428e-05 ARNGDSSGYVGIRYYYAMDY
>./b_S11.fasta.summary.txt_unique_cdr3_nt_1314 GCTTTCCCGGGCCTGTTTGCTTAC 24 113 8.0543533423428e-05 AFPGLFAY
>./b_S11.fasta.summary.txt_unique_cdr3_nt_1315 GCAAGAGGGGATGGTAATTACTATGCTATGGACTAC 36 112 7.98307587913623e-05 ARGDGNYYAMDY
>./b_S11.fasta.summary.txt_unique_cdr3_nt_1316 GCAAGACAGACAGCTCGGGCCGGGGGGTTTGCTTAC 36 112 7.98307587913623e-05 ARQTARAGGFAY
>./b_S11.fasta.summary.txt_unique_cdr3_nt_1317 GCAAGGAGTGTGACCACGATGTTCCCGTTTGCTTAC 36 112 7.98307587913623e-05 ARSVTTMFPFAY
>./b_S11.fasta.summary.txt_unique_cdr3_nt_1318 GCAAGGCTCTATAGGTACCAGGGGGGCTATGCTATGGACTAC 42 112 7.98307587913623e-05 ARLYRYQGGYAMDY
>./b_S11.fasta.summary.txt_unique_cdr3_nt_1319 AATGCGTTCTACTACGGTACCCTCTTTGCTTAC 33 112 7.98307587913623e-05 NAFYYGTLFAY
>./b_S11.fasta.summary.txt_unique_cdr3_nt_1320 GCAAGACAGGGTTATGACTAC 21 112 7.98307587913623e-05 ARQGYDY
>./b_S11.fasta.summary.txt_unique_cdr3_nt_1321 GCACTTACTACGGCTACGGCTTAC 24 112 7.98307587913623e-05 ALTTATAY
>./b_S11.fasta.summary.txt_unique_cdr3_nt_1322 GCAGGGTACGACGCTTAC 18 112 7.98307587913623e-05 AGYDAY
>./b_S11.fasta.summary.txt_unique_cdr3_nt_1323 GCAAGATTGCGATACTACGGTATTACCTACCCTTACTTTGACTAC 45 112 7.98307587913623e-05 ARLRYYGITYPYFDY
>./b_S11.fasta.summary.txt_unique_cdr3_nt_1324 GCTAGATGGGGACTGGGACGGGCCTGGTTTGCTTAC 36 112 7.98307587913623e-05 ARWGLGRAWFAY
>./b_S11.fasta.summary.txt_unique_cdr3_nt_1325 GCCAGACTATATTACTACGGGATCCATTACTATGCTATGGACTAC 45 112 7.98307587913623e-05 ARLYYYGIHYYAMDY
>./b_S11.fasta.summary.txt_unique_cdr3_nt_1326 GCAAGATCAGGTTATTACTACGAGGGGGACTAC 33 112 7.98307587913623e-05 ARSGYYYEGDY
>./b_S11.fasta.summary.txt_unique_cdr3_nt_1327 GCAAGGGATCATTACTACGGTAGTAGCTACTACTTTGACTAC 42 112 7.98307587913623e-05 ARDHYYGSSYYFDY
>./b_S11.fasta.summary.txt_unique_cdr3_nt_1328 GCAAGGGGGGGACGTGAGGGGTACTTCGATGTC 33 112 7.98307587913623e-05 ARGGREGYFDV
>./b_S11.fasta.summary.txt_unique_cdr3_nt_1329 GCCTATGATTACGACGGGTTTGCTTAC 27 112 7.98307587913623e-05 AYDYDGFAY
>./b_S11.fasta.summary.txt_unique_cdr3_nt_1330 GCTAGGGGGTACCCTGACTAC 21 112 7.98307587913623e-05 ARGYPDY
>./b_S11.fasta.summary.txt_unique_cdr3_nt_1331 GCAAGATATGGTAACTACTTTGACTAC 27 112 7.98307587913623e-05 ARYGNYFDY
>./b_S11.fasta.summary.txt_unique_cdr3_nt_1332 GCAAGAGATACTGGGACGGAGTTTGCTTAC 30 112 7.98307587913623e-05 ARDTGTEFAY
>./b_S11.fasta.summary.txt_unique_cdr3_nt_1333 GCAAGATCTTACTACGGCTACAAGGGTTACTGGTACTTCGATGTC 45 112 7.98307587913623e-05 ARSYYGYKGYWYFDV
>./b_S11.fasta.summary.txt_unique_cdr3_nt_1334 GCCAAAAATGATGGTTACTACTATGCTATGGACTAC 36 112 7.98307587913623e-05 AKNDGYYYAMDY
>./b_S11.fasta.summary.txt_unique_cdr3_nt_1335 GCTAGAGGGGACTGGGAGGGGTACTACTTTGACTAC 36 111 7.91179841592966e-05 ARGDWEGYYFDY
>./b_S11.fasta.summary.txt_unique_cdr3_nt_1336 GCAAGACGGGGACTTGACTAC 21 111 7.91179841592966e-05 ARRGLDY
>./b_S11.fasta.summary.txt_unique_cdr3_nt_1337 GCAAGATATTACTACGGTAGTAGCGACTAC 30 111 7.91179841592966e-05 ARYYYGSSDY
>./b_S11.fasta.summary.txt_unique_cdr3_nt_1338 GCTAGAAATGGTTTCTACTTAGACTAC 27 111 7.91179841592966e-05 ARNGFYLDY
>./b_S11.fasta.summary.txt_unique_cdr3_nt_1339 GCAAGACCGCGCTACTATGGTAACTACGACTATGCTATGGACTAC 45 111 7.91179841592966e-05 ARPRYYGNYDYAMDY
>./b_S11.fasta.summary.txt_unique_cdr3_nt_1340 GCAAAAGATGGCTACTTCTATGCTATGGACTAC 33 111 7.91179841592966e-05 AKDGYFYAMDY
>./b_S11.fasta.summary.txt_unique_cdr3_nt_1341 GCAAGATGGAAGTATGGTAACTACGATGCTATGGACTAC 39 111 7.91179841592966e-05 ARWKYGNYDAMDY
>./b_S11.fasta.summary.txt_unique_cdr3_nt_1342 GCAAGAAAGGACTATAGGTACTACTTTGACTAC 33 111 7.91179841592966e-05 ARKDYRYYFDY
>./b_S11.fasta.summary.txt_unique_cdr3_nt_1343 ACAAGATCTGATAACTGGTACTTCGATGTC 30 111 7.91179841592966e-05 TRSDNWYFDV
>./b_S11.fasta.summary.txt_unique_cdr3_nt_1344 GCAAGAGATAAAACGGATGATTACTACTGGTACTTCGATGTC 42 110 7.84052095272308e-05 ARDKTDDYYWYFDV
>./b_S11.fasta.summary.txt_unique_cdr3_nt_1345 GCCAGACATTACTACGGTAGTAGCTATGCTATGGACTAC 39 110 7.84052095272308e-05 ARHYYGSSYAMDY
>./b_S11.fasta.summary.txt_unique_cdr3_nt_1346 GCCTCCCAATTCATTACTACGGCTACGGGGGCTATGGACTAC 42 110 7.84052095272308e-05 ASQFITTATGAMDY
>./b_S11.fasta.summary.txt_unique_cdr3_nt_1347 GCCAGAGATTGGGCTTAC 18 110 7.84052095272308e-05 ARDWAY
>./b_S11.fasta.summary.txt_unique_cdr3_nt_1348 AATGCTAACTGGGAAGGTGACTAC 24 110 7.84052095272308e-05 NANWEGDY
>./b_S11.fasta.summary.txt_unique_cdr3_nt_1349 GCAAAGGTCGATGGTTACTACGGGGTTCCCTTTGCTTAC 39 110 7.84052095272308e-05 AKVDGYYGVPFAY
>./b_S11.fasta.summary.txt_unique_cdr3_nt_1350 GCAAGATCCTGGGACTACTTTGACTAC 27 110 7.84052095272308e-05 ARSWDYFDY
>./b_S11.fasta.summary.txt_unique_cdr3_nt_1351 GCAAGAGAGGGGTATGGTAACTTTCTTGCTATGGACTAC 39 110 7.84052095272308e-05 AREGYGNFLAMDY
>./b_S11.fasta.summary.txt_unique_cdr3_nt_1352 GCCAGAGAACTTCAC 15 110 7.84052095272308e-05 ARELH
>./b_S11.fasta.summary.txt_unique_cdr3_nt_1353 TTCTATGATTACGCTTAC 18 110 7.84052095272308e-05 FYDYAY
>./b_S11.fasta.summary.txt_unique_cdr3_nt_1354 GCCAGACATGATTACTACGGTAGTAGCTACTTTGACTAC 39 110 7.84052095272308e-05 ARHDYYGSSYFDY
>./b_S11.fasta.summary.txt_unique_cdr3_nt_1355 GCAAGATCCTCTTATGGTAACCCCCGTATATGGGACTAC 39 110 7.84052095272308e-05 ARSSYGNPRIWDY
>./b_S11.fasta.summary.txt_unique_cdr3_nt_1356 GCTAGCTCGGGCTATGCTATGGACTAC 27 109 7.76924348951651e-05 ASSGYAMDY
>./b_S11.fasta.summary.txt_unique_cdr3_nt_1357 GTGAGACGTCGTGACTAC 18 109 7.76924348951651e-05 VRRRDY
>./b_S11.fasta.summary.txt_unique_cdr3_nt_1358 GCAGGGGGATTTGCTTAC 18 109 7.76924348951651e-05 AGGFAY
>./b_S11.fasta.summary.txt_unique_cdr3_nt_1359 GCCAGCCCCTATGGTTACGACCCGTTTGCTTAC 33 109 7.76924348951651e-05 ASPYGYDPFAY
>./b_S11.fasta.summary.txt_unique_cdr3_nt_1360 GCCAAACCTGAACTGGGACGGGGGTTTGCTTAC 33 109 7.76924348951651e-05 AKPELGRGFAY
>./b_S11.fasta.summary.txt_unique_cdr3_nt_1361 GCCAGAGATCGAGCTCGGGTCTATTACTATGCTATGGACTAC 42 109 7.76924348951651e-05 ARDRARVYYYAMDY
>./b_S11.fasta.summary.txt_unique_cdr3_nt_1362 ACAAGAAGGGGTAGTAGCTACGAGGACTAC 30 109 7.76924348951651e-05 TRRGSSYEDY
>./b_S11.fasta.summary.txt_unique_cdr3_nt_1363 GCAAGAGATGGTTACTATGCTATGGACTAC 30 109 7.76924348951651e-05 ARDGYYAMDY
>./b_S11.fasta.summary.txt_unique_cdr3_nt_1364 ACCAAACTGGGACTTGCTTAC 21 109 7.76924348951651e-05 TKLGLAY
>./b_S11.fasta.summary.txt_unique_cdr3_nt_1365 GCAAGAAGGGGCATGAGGTACGACGTGGGCTATGCTATGGACTAC 45 109 7.76924348951651e-05 ARRGMRYDVGYAMDY
>./b_S11.fasta.summary.txt_unique_cdr3_nt_1366 GCTAGAGAGACTCGCTAC 18 109 7.76924348951651e-05 ARETRY
>./b_S11.fasta.summary.txt_unique_cdr3_nt_1367 ACAACTGGGTTTGCTTAC 18 109 7.76924348951651e-05 TTGFAY
>./b_S11.fasta.summary.txt_unique_cdr3_nt_1368 AAAAGATCTTATGGTAACTTTGACTAC 27 109 7.76924348951651e-05 KRSYGNFDY
>./b_S11.fasta.summary.txt_unique_cdr3_nt_1369 GCTAGATCTAACTGGGAAGGGGACTACTTTGACTAC 36 109 7.76924348951651e-05 ARSNWEGDYFDY
>./b_S11.fasta.summary.txt_unique_cdr3_nt_1370 GCTAGAGGCTACGGTAGTAGCTACTGGTACTTCGATGTC 39 109 7.76924348951651e-05 ARGYGSSYWYFDV
>./b_S11.fasta.summary.txt_unique_cdr3_nt_1371 GCAAGGGGGGGTTACGCGGATTATTCTGTGGACTAC 36 109 7.76924348951651e-05 ARGGYADYSVDY
>./b_S11.fasta.summary.txt_unique_cdr3_nt_1372 GCCAGAACAGCTCGGGCTACTTACTATGCTATGGACTAC 39 108 7.69796602630994e-05 ARTARATYYAMDY
>./b_S11.fasta.summary.txt_unique_cdr3_nt_1373 GCGACTACGGTAGTTGACTAC 21 108 7.69796602630994e-05 ATTVVDY
>./b_S11.fasta.summary.txt_unique_cdr3_nt_1374 GCAAGATGGGGGAGGTACGACCCCTCTTACTATGCTATGGACTAC 45 108 7.69796602630994e-05 ARWGRYDPSYYAMDY
>./b_S11.fasta.summary.txt_unique_cdr3_nt_1375 GCCAAACCCCATTACTACGGCTACGTGGGGTACTTCGATGTC 42 108 7.69796602630994e-05 AKPHYYGYVGYFDV
>./b_S11.fasta.summary.txt_unique_cdr3_nt_1376 GCAAGAGCTAACTGGGACTAC 21 108 7.69796602630994e-05 ARANWDY
>./b_S11.fasta.summary.txt_unique_cdr3_nt_1377 GCAAGATACTATGGTAACTGGTACTTCGATGTC 33 108 7.69796602630994e-05 ARYYGNWYFDV
>./b_S11.fasta.summary.txt_unique_cdr3_nt_1378 GCAAGAGAACATTACTACGGTAGTAGCTACCTGTACTTCGATGTC 45 108 7.69796602630994e-05 AREHYYGSSYLYFDV
>./b_S11.fasta.summary.txt_unique_cdr3_nt_1379 GCAAGATTGTCCTATGGTAACTACTTTGACTAC 33 108 7.69796602630994e-05 ARLSYGNYFDY
>./b_S11.fasta.summary.txt_unique_cdr3_nt_1380 AAATTGTCTACCTGGTTTGCTTAC 24 108 7.69796602630994e-05 KLSTWFAY
>./b_S11.fasta.summary.txt_unique_cdr3_nt_1381 GCTAGTATGATTACGTTTGCTTAC 24 108 7.69796602630994e-05 ASMITFAY
>./b_S11.fasta.summary.txt_unique_cdr3_nt_1382 GCAAGATCTAGAAGCTTTGACTAC 24 108 7.69796602630994e-05 ARSRSFDY
>./b_S11.fasta.summary.txt_unique_cdr3_nt_1383 GCAAGAGAATGGGGTAAAGGTGGGGCTTAC 30 108 7.69796602630994e-05 AREWGKGGAY
>./b_S11.fasta.summary.txt_unique_cdr3_nt_1384 GCAAGACATGGTAACTACGAGGACTAC 27 108 7.69796602630994e-05 ARHGNYEDY
>./b_S11.fasta.summary.txt_unique_cdr3_nt_1385 GCAAGAGATAGTGGGAGGCTACAGGCCTGGTTTGCTTAC 39 108 7.69796602630994e-05 ARDSGRLQAWFAY
>./b_S11.fasta.summary.txt_unique_cdr3_nt_1386 GCTAGAAGGGATGGTAACTACGGATATTACTATGCTATGGACTAC 45 108 7.69796602630994e-05 ARRDGNYGYYYAMDY
>./b_S11.fasta.summary.txt_unique_cdr3_nt_1387 GCTCCTAACTGGGACGCGGGCTAC 24 108 7.69796602630994e-05 APNWDAGY
>./b_S11.fasta.summary.txt_unique_cdr3_nt_1388 GCAACCGTAACTGGGAGAAGCTACTACTTTGACTAC 36 108 7.69796602630994e-05 ATVTGRSYYFDY
>./b_S11.fasta.summary.txt_unique_cdr3_nt_1389 GCAAGATACACCGTTAGTAGCTACTTTGACTAC 33 108 7.69796602630994e-05 ARYTVSSYFDY
>./b_S11.fasta.summary.txt_unique_cdr3_nt_1390 AACGCCCCTATTACTACGGCGTGGTACTTTGACTAC 36 108 7.69796602630994e-05 NAPITTAWYFDY
>./b_S11.fasta.summary.txt_unique_cdr3_nt_1391 GCAAGATCGATCTACTATGATTACGACCTTGACTAC 36 108 7.69796602630994e-05 ARSIYYDYDLDY
>./b_S11.fasta.summary.txt_unique_cdr3_nt_1392 GCTAGAGGTCGGGATTTCTAC 21 108 7.69796602630994e-05 ARGRDFY
>./b_S11.fasta.summary.txt_unique_cdr3_nt_1393 GCCAAACCCTCTTATGCTATGGACTAC 27 108 7.69796602630994e-05 AKPSYAMDY
>./b_S11.fasta.summary.txt_unique_cdr3_nt_1394 GCAAGAGGGGGCCTCTACTATGGTAACTACCAGTACTACTTTGACTAC 48 108 7.69796602630994e-05 ARGGLYYGNYQYYFDY
>./b_S11.fasta.summary.txt_unique_cdr3_nt_1395 GCTAGAAAGTCGTACGACGGGTACTTCTTTGACTAC 36 108 7.69796602630994e-05 ARKSYDGYFFDY
>./b_S11.fasta.summary.txt_unique_cdr3_nt_1396 GCCAGAGATACCAACTACTTTGACTAC 27 108 7.69796602630994e-05 ARDTNYFDY
>./b_S11.fasta.summary.txt_unique_cdr3_nt_1397 GCAAGAGGGTACGACTCTGACTAC 24 108 7.69796602630994e-05 ARGYDSDY
>./b_S11.fasta.summary.txt_unique_cdr3_nt_1398 GCAAGATACTACGGTAGTAGCTGGTACTTCGATGTC 36 107 7.62668856310336e-05 ARYYGSSWYFDV
>./b_S11.fasta.summary.txt_unique_cdr3_nt_1399 GCTAGAGCTGACTAC 15 107 7.62668856310336e-05 ARADY
>./b_S11.fasta.summary.txt_unique_cdr3_nt_1400 GCAGGTTTCCCGGGGGCTATGGACTAC 27 107 7.62668856310336e-05 AGFPGAMDY
>./b_S11.fasta.summary.txt_unique_cdr3_nt_1401 GCCAGAAACTATGATTACGACGGGTTTGCTTAC 33 107 7.62668856310336e-05 ARNYDYDGFAY
>./b_S11.fasta.summary.txt_unique_cdr3_nt_1402 GTGAGACATAGGTACGATTACTATGCTATGGACTAC 36 107 7.62668856310336e-05 VRHRYDYYAMDY
>./b_S11.fasta.summary.txt_unique_cdr3_nt_1403 GCAAGAAGAGGGTCTACGGTAGTAGCTGACTAC 33 107 7.62668856310336e-05 ARRGSTVVADY
>./b_S11.fasta.summary.txt_unique_cdr3_nt_1404 GCAAGATATCATTACTACGGATATGCTATGGACTAC 36 107 7.62668856310336e-05 ARYHYYGYAMDY
>./b_S11.fasta.summary.txt_unique_cdr3_nt_1405 TCTAGAGGCAACTGGGACGGGTACTACTTTGACTAC 36 107 7.62668856310336e-05 SRGNWDGYYFDY
>./b_S11.fasta.summary.txt_unique_cdr3_nt_1406 GCAAGACCTACGGACTGGTACTTCGATGTC 30 107 7.62668856310336e-05 ARPTDWYFDV
>./b_S11.fasta.summary.txt_unique_cdr3_nt_1407 GCGGGGACAGGGTATGCTATGGACTAC 27 107 7.62668856310336e-05 AGTGYAMDY
>./b_S11.fasta.summary.txt_unique_cdr3_nt_1408 GCAAGACATTACTACGGTAGTAGCTACTGGTACTTCGATGTC 42 107 7.62668856310336e-05 ARHYYGSSYWYFDV
>./b_S11.fasta.summary.txt_unique_cdr3_nt_1409 GCTAGAAAGGGGGCCTACTATGATAGCTACCTCGACTAC 39 107 7.62668856310336e-05 ARKGAYYDSYLDY
>./b_S11.fasta.summary.txt_unique_cdr3_nt_1410 GCAAGAGCCCGGGGGGCTATGGACTAC 27 107 7.62668856310336e-05 ARARGAMDY
>./b_S11.fasta.summary.txt_unique_cdr3_nt_1411 GCAAGACGAGGCAGCTCGGGCTCGTTTGCTTAC 33 107 7.62668856310336e-05 ARRGSSGSFAY
>./b_S11.fasta.summary.txt_unique_cdr3_nt_1412 GCAAGACACTACTATGGTAACTTTGCTTAC 30 107 7.62668856310336e-05 ARHYYGNFAY
>./b_S11.fasta.summary.txt_unique_cdr3_nt_1413 ACAAGAAGCGCCTACTATGGTAACTACGGGGCTGCTGCTTAC 42 107 7.62668856310336e-05 TRSAYYGNYGAAAY
>./b_S11.fasta.summary.txt_unique_cdr3_nt_1414 GCTGTCTATGGTTTTTTTGACTAC 24 107 7.62668856310336e-05 AVYGFFDY
>./b_S11.fasta.summary.txt_unique_cdr3_nt_1415 GCAAGAGATGGTAACTACCTGTACTACTTTGACTAC 36 107 7.62668856310336e-05 ARDGNYLYYFDY
>./b_S11.fasta.summary.txt_unique_cdr3_nt_1416 GCAAGATTTGGTGATTACGACGGGTACTACTTTGACTAC 39 106 7.55541109989679e-05 ARFGDYDGYYFDY
>./b_S11.fasta.summary.txt_unique_cdr3_nt_1417 GCAAGACGTTATTACTACGGTAGGTACTTCGATGTC 36 106 7.55541109989679e-05 ARRYYYGRYFDV
>./b_S11.fasta.summary.txt_unique_cdr3_nt_1418 GCAAGAGAATGGGACGCCTTTGCTTAC 27 106 7.55541109989679e-05 AREWDAFAY
>./b_S11.fasta.summary.txt_unique_cdr3_nt_1419 GCAAGATGGTTACTTGACTAC 21 106 7.55541109989679e-05 ARWLLDY
>./b_S11.fasta.summary.txt_unique_cdr3_nt_1420 GGAAGAGAGGGGGATGGTTACCGTTATTACTATGCTATGGACTAC 45 106 7.55541109989679e-05 GREGDGYRYYYAMDY
>./b_S11.fasta.summary.txt_unique_cdr3_nt_1421 GCAAGAGATGGTTACGACTACTTTGACTAC 30 106 7.55541109989679e-05 ARDGYDYFDY
>./b_S11.fasta.summary.txt_unique_cdr3_nt_1422 GCAAGAAGGGGGGACTATAGGTACTACTTTGACTAC 36 106 7.55541109989679e-05 ARRGDYRYYFDY
>./b_S11.fasta.summary.txt_unique_cdr3_nt_1423 GCTAGTCGATTATTACTACTTCTCTACTACTTTGACTAC 39 106 7.55541109989679e-05 ASRLLLLLYYFDY
>./b_S11.fasta.summary.txt_unique_cdr3_nt_1424 GCAAGAAGGGGCAACTATAGGTACTGGTTTGCTTAC 36 106 7.55541109989679e-05 ARRGNYRYWFAY
>./b_S11.fasta.summary.txt_unique_cdr3_nt_1425 GCTGGCAGTGAGTGGTGCTTCGATGTC 27 106 7.55541109989679e-05 AGSEWCFDV
>./b_S11.fasta.summary.txt_unique_cdr3_nt_1426 GCAAGATTAACTGGGACGGGGGCTTAC 27 106 7.55541109989679e-05 ARLTGTGAY
>./b_S11.fasta.summary.txt_unique_cdr3_nt_1427 GGAAGATGGTCTACTACGGCCTTCGATGTC 30 106 7.55541109989679e-05 GRWSTTAFDV
>./b_S11.fasta.summary.txt_unique_cdr3_nt_1428 GCAAGATATTACTACGGTAGTCTTTACTATGCTATGGACTAC 42 106 7.55541109989679e-05 ARYYYGSLYYAMDY
>./b_S11.fasta.summary.txt_unique_cdr3_nt_1429 GCAAGAGGGGGATTCTATGGTTACGACGCCTGGTTTGTTTAC 42 106 7.55541109989679e-05 ARGGFYGYDAWFVY
>./b_S11.fasta.summary.txt_unique_cdr3_nt_1430 GCGCGCAGTTACTACGGTAGTAAGGGTGACTCC 33 106 7.55541109989679e-05 ARSYYGSKGDS
>./b_S11.fasta.summary.txt_unique_cdr3_nt_1431 GCAAGGACTGCGGCTTAC 18 106 7.55541109989679e-05 ARTAAY
>./b_S11.fasta.summary.txt_unique_cdr3_nt_1432 GCAAGAACCATCTACTATGGTTACGGCCTTGACTAC 36 106 7.55541109989679e-05 ARTIYYGYGLDY
>./b_S11.fasta.summary.txt_unique_cdr3_nt_1433 GTCAGGTTTAACTGGGCCTTTGACTAC 27 106 7.55541109989679e-05 VRFNWAFDY
>./b_S11.fasta.summary.txt_unique_cdr3_nt_1434 GCAAGATTTGGGGATTACGGGGCTTAC 27 105 7.48413363669022e-05 ARFGDYGAY
>./b_S11.fasta.summary.txt_unique_cdr3_nt_1435 GCAAGAGATGGTAACTATGCTATGGACTAC 30 105 7.48413363669022e-05 ARDGNYAMDY
>./b_S11.fasta.summary.txt_unique_cdr3_nt_1436 ATTTATTACTGGTTTGCTTAC 21 105 7.48413363669022e-05 IYYWFAY
>./b_S11.fasta.summary.txt_unique_cdr3_nt_1437 GCAAGAGACTATGGTAACTACTTTGACTAC 30 105 7.48413363669022e-05 ARDYGNYFDY
>./b_S11.fasta.summary.txt_unique_cdr3_nt_1438 GCCAGAGATATGATTACGAAGTACTTCGATGTC 33 105 7.48413363669022e-05 ARDMITKYFDV
>./b_S11.fasta.summary.txt_unique_cdr3_nt_1439 GCAAGAGACTATAGGACAGGGTTTGCTTAC 30 105 7.48413363669022e-05 ARDYRTGFAY
>./b_S11.fasta.summary.txt_unique_cdr3_nt_1440 GCCAGCGCCTACTATGGTAACCTCTATGCTATGGACTAC 39 105 7.48413363669022e-05 ASAYYGNLYAMDY
>./b_S11.fasta.summary.txt_unique_cdr3_nt_1441 GCAAGAGACTACGGTAGTAGCTACTGGTTTGCTTAC 36 105 7.48413363669022e-05 ARDYGSSYWFAY
>./b_S11.fasta.summary.txt_unique_cdr3_nt_1442 GCAAGATCTGGTTATTACTACGGTAGTAGCTATGCTATGGACTAC 45 105 7.48413363669022e-05 ARSGYYYGSSYAMDY
>./b_S11.fasta.summary.txt_unique_cdr3_nt_1443 GCAAGACGCTCTGGGACGAGGGCTATGGACTAC 33 105 7.48413363669022e-05 ARRSGTRAMDY
>./b_S11.fasta.summary.txt_unique_cdr3_nt_1444 GCCCGATGGTTACTACGTCGGTACTTCGATGTC 33 105 7.48413363669022e-05 ARWLLRRYFDV
>./b_S11.fasta.summary.txt_unique_cdr3_nt_1445 ACAAGACGCGAATACCTGTACTACTTTGACTAC 33 105 7.48413363669022e-05 TRREYLYYFDY
>./b_S11.fasta.summary.txt_unique_cdr3_nt_1446 GTGAGAGACTACGGTAGTCTAAGGTACTTCGATGTC 36 105 7.48413363669022e-05 VRDYGSLRYFDV
>./b_S11.fasta.summary.txt_unique_cdr3_nt_1447 GCAAGGAGGTATGGTAACTACTATGCTATGGACTAC 36 105 7.48413363669022e-05 ARRYGNYYAMDY
>./b_S11.fasta.summary.txt_unique_cdr3_nt_1448 GCAAGAGAACTGGGACGAAAC 21 105 7.48413363669022e-05 ARELGRN
>./b_S11.fasta.summary.txt_unique_cdr3_nt_1449 GCAAGACAGGGCTGGGACAAC 21 105 7.48413363669022e-05 ARQGWDN
>./b_S11.fasta.summary.txt_unique_cdr3_nt_1450 AAAAGATCCGGCCCAGGGTACTTCGATGTC 30 105 7.48413363669022e-05 KRSGPGYFDV
>./b_S11.fasta.summary.txt_unique_cdr3_nt_1451 GCAAGGGGATACTACGGTAGTAGCTACTTCCTCTTTGCTTAC 42 105 7.48413363669022e-05 ARGYYGSSYFLFAY
>./b_S11.fasta.summary.txt_unique_cdr3_nt_1452 ACAAGTGGTAACGCTTAC 18 105 7.48413363669022e-05 TSGNAY
>./b_S11.fasta.summary.txt_unique_cdr3_nt_1453 GCAAGAGGGGAGGGGACTTATGACTGGTACTTCGATGTC 39 105 7.48413363669022e-05 ARGEGTYDWYFDV
>./b_S11.fasta.summary.txt_unique_cdr3_nt_1454 GCAAGAGGGGGCTGGGACTCCCCTTTTGCTTAC 33 105 7.48413363669022e-05 ARGGWDSPFAY
>./b_S11.fasta.summary.txt_unique_cdr3_nt_1455 GCAAGAGGGGACAGCTCGGGCTACGTGAGGTTTGCTTAC 39 105 7.48413363669022e-05 ARGDSSGYVRFAY
>./b_S11.fasta.summary.txt_unique_cdr3_nt_1456 GCTAGATCGGGCTTACTACGTGACTATGCTATGGACCAG 39 105 7.48413363669022e-05 ARSGLLRDYAMDQ
>./b_S11.fasta.summary.txt_unique_cdr3_nt_1457 GCAAGATCAGGGATCTATGATGGCCCCGCTACAGGTTTGGACTAC 45 105 7.48413363669022e-05 ARSGIYDGPATGLDY
>./b_S11.fasta.summary.txt_unique_cdr3_nt_1458 GCAAGAAACTATAGGTACGACGGACCCTATGCTATGGACTAC 42 105 7.48413363669022e-05 ARNYRYDGPYAMDY
>./b_S11.fasta.summary.txt_unique_cdr3_nt_1459 GCCAAAAGGAGGGAAGGCCTTGATGGTTACGGGGGTTTTGCTTAC 45 105 7.48413363669022e-05 AKRREGLDGYGGFAY
>./b_S11.fasta.summary.txt_unique_cdr3_nt_1460 GCCAGAGCGGGCGATGGTTACTACGGCTGGTTTGCTTAC 39 104 7.41285617348364e-05 ARAGDGYYGWFAY
>./b_S11.fasta.summary.txt_unique_cdr3_nt_1461 GATAGAAACGGTCGGGCTACTTGGTTTGCTTAC 33 104 7.41285617348364e-05 DRNGRATWFAY
>./b_S11.fasta.summary.txt_unique_cdr3_nt_1462 GCAAGGGCTAACTGGGACGAAGAGGAATACTTTGACTAC 39 104 7.41285617348364e-05 ARANWDEEEYFDY
>./b_S11.fasta.summary.txt_unique_cdr3_nt_1463 GCAAGATCTATGAGCCAAACTGCTTAC 27 104 7.41285617348364e-05 ARSMSQTAY
>./b_S11.fasta.summary.txt_unique_cdr3_nt_1464 GCCAGAGATCTGGGGTTTGCTTAC 24 104 7.41285617348364e-05 ARDLGFAY
>./b_S11.fasta.summary.txt_unique_cdr3_nt_1465 GCCAAAGGCTATGGTAACTACGCTATGGACTAC 33 104 7.41285617348364e-05 AKGYGNYAMDY
>./b_S11.fasta.summary.txt_unique_cdr3_nt_1466 GCTTATTACTACGGTAGTAGCTTTGACTAC 30 104 7.41285617348364e-05 AYYYGSSFDY
>./b_S11.fasta.summary.txt_unique_cdr3_nt_1467 GCCAGCAACTGGGACGACTGGTACTTCGATGTC 33 104 7.41285617348364e-05 ASNWDDWYFDV
>./b_S11.fasta.summary.txt_unique_cdr3_nt_1468 GCAAGATCGGGGGATGGTTACTCTCAGGCTTAC 33 104 7.41285617348364e-05 ARSGDGYSQAY
>./b_S11.fasta.summary.txt_unique_cdr3_nt_1469 GCAAGAGATACTACGGTAGTAGCTGGTGGGGCCTGGTTTGCTTAC 45 104 7.41285617348364e-05 ARDTTVVAGGAWFAY
>./b_S11.fasta.summary.txt_unique_cdr3_nt_1470 GCAAGAACTGGGACGGACTGGTACTTCGATGTC 33 104 7.41285617348364e-05 ARTGTDWYFDV
>./b_S11.fasta.summary.txt_unique_cdr3_nt_1471 GCAAGAAGCTCGGGCTACGTGGCTTAC 27 104 7.41285617348364e-05 ARSSGYVAY
>./b_S11.fasta.summary.txt_unique_cdr3_nt_1472 GCTAGATCGTGGGTACTACGGCCCTATGCTATGGACTAC 39 104 7.41285617348364e-05 ARSWVLRPYAMDY
>./b_S11.fasta.summary.txt_unique_cdr3_nt_1473 GCTAGATTACAAGTCAACTAC 21 104 7.41285617348364e-05 ARLQVNY
>./b_S11.fasta.summary.txt_unique_cdr3_nt_1474 GGATATGGTAACGACTAC 18 104 7.41285617348364e-05 GYGNDY
>./b_S11.fasta.summary.txt_unique_cdr3_nt_1475 GCAAGTTCGGGTTACGACGGAAAGGCCGGGTTTGCTTAC 39 103 7.34157871027707e-05 ASSGYDGKAGFAY
>./b_S11.fasta.summary.txt_unique_cdr3_nt_1476 GCCAGAGAAGGACTAGGTGGGAGGTTTGCTTAC 33 103 7.34157871027707e-05 AREGLGGRFAY
>./b_S11.fasta.summary.txt_unique_cdr3_nt_1477 GCAACCTCTACTATGATTACGACGAAGGCTATGGACTAC 39 103 7.34157871027707e-05 ATSTMITTKAMDY
>./b_S11.fasta.summary.txt_unique_cdr3_nt_1478 GCAAGAGGGAGGGCAACTGATTACTATGCTATGGACTAC 39 103 7.34157871027707e-05 ARGRATDYYAMDY
>./b_S11.fasta.summary.txt_unique_cdr3_nt_1479 GCAAGAGACAGCTCGGGCTGGTTTGCTTAC 30 103 7.34157871027707e-05 ARDSSGWFAY
>./b_S11.fasta.summary.txt_unique_cdr3_nt_1480 GCTAGATCACAGCTCGGGCTACCGTACTACTTTGACTAC 39 103 7.34157871027707e-05 ARSQLGLPYYFDY
>./b_S11.fasta.summary.txt_unique_cdr3_nt_1481 GCAAGACATGGTAACTTTGACTAC 24 103 7.34157871027707e-05 ARHGNFDY
>./b_S11.fasta.summary.txt_unique_cdr3_nt_1482 GCTAGTATTACTACGGTAGTAGCTCCCTACTTTGACTAC 39 103 7.34157871027707e-05 ASITTVVAPYFDY
>./b_S11.fasta.summary.txt_unique_cdr3_nt_1483 GCAACTGACTAC 12 103 7.34157871027707e-05 ATDY
>./b_S11.fasta.summary.txt_unique_cdr3_nt_1484 GCCAGAAACTGGGACGACTGGTACTTCGATGTC 33 103 7.34157871027707e-05 ARNWDDWYFDV
>./b_S11.fasta.summary.txt_unique_cdr3_nt_1485 GCCAAAGAGGATGGTTACTACCCCTACTATGCTATGGACTAC 42 103 7.34157871027707e-05 AKEDGYYPYYAMDY
>./b_S11.fasta.summary.txt_unique_cdr3_nt_1486 GCAAGAGATGGTTACGACGCGTACTACTTTGACTAC 36 103 7.34157871027707e-05 ARDGYDAYYFDY
>./b_S11.fasta.summary.txt_unique_cdr3_nt_1487 AATGCAGAGAGGTTTGCTTAC 21 103 7.34157871027707e-05 NAERFAY
>./b_S11.fasta.summary.txt_unique_cdr3_nt_1488 AATGCCCCTACTACGGTAGTAGCTAAGAACTGGTACTTCGATGTC 45 103 7.34157871027707e-05 NAPTTVVAKNWYFDV
>./b_S11.fasta.summary.txt_unique_cdr3_nt_1489 GCAAGAGGGGACAGCTCGGGCCGGTTTGCTTAC 33 103 7.34157871027707e-05 ARGDSSGRFAY
>./b_S11.fasta.summary.txt_unique_cdr3_nt_1490 GCCAAACTGGGACTATGGTTTGCTTAC 27 103 7.34157871027707e-05 AKLGLWFAY
>./b_S11.fasta.summary.txt_unique_cdr3_nt_1491 ACAAGATGTCTAGGATGGGTTATGGACTAC 30 103 7.34157871027707e-05 TRCLGWVMDY
>./b_S11.fasta.summary.txt_unique_cdr3_nt_1492 GCCAGGTTGGCATTACTACGGCTACAGTACTATGCTATGGACTAC 45 103 7.34157871027707e-05 ARLALLRLQYYAMDY
>./b_S11.fasta.summary.txt_unique_cdr3_nt_1493 GCAAGATCTGCCTATTACTACGGTAGTAGTTACCTTGACTAC 42 103 7.34157871027707e-05 ARSAYYYGSSYLDY
>./b_S11.fasta.summary.txt_unique_cdr3_nt_1494 GCCAGAGGAGATTACTTTGACTAC 24 103 7.34157871027707e-05 ARGDYFDY
>./b_S11.fasta.summary.txt_unique_cdr3_nt_1495 GCAAGATCAGATTACTACGGTAGTAGCTACGAATATTACTATGCTATGGACTAC 54 102 7.2703012470705e-05 ARSDYYGSSYEYYYAMDY
>./b_S11.fasta.summary.txt_unique_cdr3_nt_1496 GCAAGATTTGCTATGGACTAC 21 102 7.2703012470705e-05 ARFAMDY
>./b_S11.fasta.summary.txt_unique_cdr3_nt_1497 ACAAGATGGGCCTACTATGGTAACTACGAGGCTATGGACTAC 42 102 7.2703012470705e-05 TRWAYYGNYEAMDY
>./b_S11.fasta.summary.txt_unique_cdr3_nt_1498 GCAAGGAAGGTGTATGGTAACTACTGGTACTTCGATGTC 39 102 7.2703012470705e-05 ARKVYGNYWYFDV
>./b_S11.fasta.summary.txt_unique_cdr3_nt_1499 GCCAGAAATAATGGCTACGGCTATGCTATGGACTAC 36 102 7.2703012470705e-05 ARNNGYGYAMDY
>./b_S11.fasta.summary.txt_unique_cdr3_nt_1500 GCCAGACTGACGCCTTACTATGCTATGGACTAC 33 102 7.2703012470705e-05 ARLTPYYAMDY
>./b_S11.fasta.summary.txt_unique_cdr3_nt_1501 GTGAGACGAGCTATGGACTAC 21 102 7.2703012470705e-05 VRRAMDY
>./b_S11.fasta.summary.txt_unique_cdr3_nt_1502 ACAAGAGAGCAAGACAGCTCGGGCTACGACTACTTTGACTAC 42 102 7.2703012470705e-05 TREQDSSGYDYFDY
>./b_S11.fasta.summary.txt_unique_cdr3_nt_1503 GCAAGAGATCTCCGGGGGCCCTACGGCTCCTTTGCTTAC 39 102 7.2703012470705e-05 ARDLRGPYGSFAY
>./b_S11.fasta.summary.txt_unique_cdr3_nt_1504 GCAAGACGGGGCTACGGTAGTAGCCCCTCCTATGCTATGGACTAC 45 102 7.2703012470705e-05 ARRGYGSSPSYAMDY
>./b_S11.fasta.summary.txt_unique_cdr3_nt_1505 GCAAGAGGGGCAGCTCGGGCGGGGTACTTTGACTAC 36 102 7.2703012470705e-05 ARGAARAGYFDY
>./b_S11.fasta.summary.txt_unique_cdr3_nt_1506 AAAAGATCGGAGCCTGGGAGTGCTTAC 27 102 7.2703012470705e-05 KRSEPGSAY
>./b_S11.fasta.summary.txt_unique_cdr3_nt_1507 GCTGTCTACTATGATTACTCCTGGTTTGCTTAC 33 102 7.2703012470705e-05 AVYYDYSWFAY
>./b_S11.fasta.summary.txt_unique_cdr3_nt_1508 GCTAGGCCGCATAGGTACGACGTAAGGGTCATTGACTAC 39 102 7.2703012470705e-05 ARPHRYDVRVIDY
>./b_S11.fasta.summary.txt_unique_cdr3_nt_1509 GCAAGCCCGATCTACTATGAGATGGACTAC 30 102 7.2703012470705e-05 ASPIYYEMDY
>./b_S11.fasta.summary.txt_unique_cdr3_nt_1510 GCAAGTAGGGACTACGGCTACGCTTAC 27 102 7.2703012470705e-05 ASRDYGYAY
>./b_S11.fasta.summary.txt_unique_cdr3_nt_1511 GCAAGATCTGTTCATTACTACGGCTACGTGGACTATGCTATGGACTAC 48 101 7.19902378386392e-05 ARSVHYYGYVDYAMDY
>./b_S11.fasta.summary.txt_unique_cdr3_nt_1512 GCCAGAGCCTCCTATGATCAC 21 101 7.19902378386392e-05 ARASYDH
>./b_S11.fasta.summary.txt_unique_cdr3_nt_1513 GCCAGCTACGGTAGTAGAGCTATGGACTAC 30 101 7.19902378386392e-05 ASYGSRAMDY
>./b_S11.fasta.summary.txt_unique_cdr3_nt_1514 GCAAGATGGGATTACGATGCTATGGACTAC 30 101 7.19902378386392e-05 ARWDYDAMDY
>./b_S11.fasta.summary.txt_unique_cdr3_nt_1515 GCAAGGGGGAATGGTTACTACGTGACCTGGTTTGCTTAC 39 101 7.19902378386392e-05 ARGNGYYVTWFAY
>./b_S11.fasta.summary.txt_unique_cdr3_nt_1516 ACCCGCTGGGACTAC 15 101 7.19902378386392e-05 TRWDY
>./b_S11.fasta.summary.txt_unique_cdr3_nt_1517 GCCAACCTCCGGGCTTAC 18 101 7.19902378386392e-05 ANLRAY
>./b_S11.fasta.summary.txt_unique_cdr3_nt_1518 GCAAGATCAGCCCACTATGCTATGGACTAC 30 101 7.19902378386392e-05 ARSAHYAMDY
>./b_S11.fasta.summary.txt_unique_cdr3_nt_1519 ACAAGACTGGGACTTGACTAC 21 101 7.19902378386392e-05 TRLGLDY
>./b_S11.fasta.summary.txt_unique_cdr3_nt_1520 GCCAAACATGTTAACTACCCCAGTTACTGGTGGTTCGATGTC 42 101 7.19902378386392e-05 AKHVNYPSYWWFDV
>./b_S11.fasta.summary.txt_unique_cdr3_nt_1521 GGAAGATCGCGGGATTACGAAAAGGCCTGGTTTGCTTAC 39 101 7.19902378386392e-05 GRSRDYEKAWFAY
>./b_S11.fasta.summary.txt_unique_cdr3_nt_1522 GCAAGACAAGACTATGATTACGACGGGACTTAC 33 101 7.19902378386392e-05 ARQDYDYDGTY
>./b_S11.fasta.summary.txt_unique_cdr3_nt_1523 GCAAGAAAGCTAACTGGGACCGCTATGGACTAC 33 101 7.19902378386392e-05 ARKLTGTAMDY
>./b_S11.fasta.summary.txt_unique_cdr3_nt_1524 GCAAGACGGGCAGGGACGAGGGCTATGGACTAC 33 101 7.19902378386392e-05 ARRAGTRAMDY
>./b_S11.fasta.summary.txt_unique_cdr3_nt_1525 GCCAGACATGAGAGAGCCCGGGGGTTTGCTTAC 33 100 7.12774632065735e-05 ARHERARGFAY
>./b_S11.fasta.summary.txt_unique_cdr3_nt_1526 GCAAGATCGAGGTATGGTAACTACGATGATGCTATGGACTAC 42 100 7.12774632065735e-05 ARSRYGNYDDAMDY
>./b_S11.fasta.summary.txt_unique_cdr3_nt_1527 GCAAGCCCTTCCGGGTATGGTAACTACGGCTACTATGCTATGGACTAC 48 100 7.12774632065735e-05 ASPSGYGNYGYYAMDY
>./b_S11.fasta.summary.txt_unique_cdr3_nt_1528 GCCAGAGTATCTACTATGATTACGACGGGGGCTTACTATGCTATGGACTAC 51 100 7.12774632065735e-05 ARVSTMITTGAYYAMDY
>./b_S11.fasta.summary.txt_unique_cdr3_nt_1529 ACCGGGTACTTTGCTTAC 18 100 7.12774632065735e-05 TGYFAY
>./b_S11.fasta.summary.txt_unique_cdr3_nt_1530 GCAAGAAGAGGAGATGGTTAC 21 100 7.12774632065735e-05 ARRGDGY
>./b_S11.fasta.summary.txt_unique_cdr3_nt_1531 GTGAGACATGGGAGATGGTTACCACATTACTATGCTATGGACTAC 45 100 7.12774632065735e-05 VRHGRWLPHYYAMDY
>./b_S11.fasta.summary.txt_unique_cdr3_nt_1532 GCAAGAGATAATGATGGTTACTCCTATGCTATGGACTAC 39 100 7.12774632065735e-05 ARDNDGYSYAMDY
>./b_S11.fasta.summary.txt_unique_cdr3_nt_1533 GCAAGAGGAGATAGGAACTAC 21 100 7.12774632065735e-05 ARGDRNY
>./b_S11.fasta.summary.txt_unique_cdr3_nt_1534 ACCATTGGGTTTGCTTAC 18 100 7.12774632065735e-05 TIGFAY
>./b_S11.fasta.summary.txt_unique_cdr3_nt_1535 ACAACCTATATGGATTCCTACGGTAGTACTTCCTACTTTGACTAC 45 100 7.12774632065735e-05 TTYMDSYGSTSYFDY
>./b_S11.fasta.summary.txt_unique_cdr3_nt_1536 GCAAGAGGGGGCTCTAAACGAGCTTACTATGCTATGGACTAC 42 100 7.12774632065735e-05 ARGGSKRAYYAMDY
>./b_S11.fasta.summary.txt_unique_cdr3_nt_1537 GCCCCGTATGGTAACTGGTTTGCTTAC 27 100 7.12774632065735e-05 APYGNWFAY
>./b_S11.fasta.summary.txt_unique_cdr3_nt_1538 GCCAGACATATTTACTACGGTAGTAGCTACTATGCTATGGACTAC 45 100 7.12774632065735e-05 ARHIYYGSSYYAMDY
>./b_S11.fasta.summary.txt_unique_cdr3_nt_1539 ACACAGGGGTTGTATGATTACTACTTTGACTAC 33 100 7.12774632065735e-05 TQGLYDYYFDY
>./b_S11.fasta.summary.txt_unique_cdr3_nt_1540 GCTAGATTCCGTACTGGGGTCTAC 24 99 7.05646885745078e-05 ARFRTGVY
>./b_S11.fasta.summary.txt_unique_cdr3_nt_1541 GCAAGGGCGGGTTACGACTACTACTTTGACTAC 33 99 7.05646885745078e-05 ARAGYDYYFDY
>./b_S11.fasta.summary.txt_unique_cdr3_nt_1542 GCCAGACATTACTACGGTAGTAGCTACGCTATGGACTAC 39 99 7.05646885745078e-05 ARHYYGSSYAMDY
>./b_S11.fasta.summary.txt_unique_cdr3_nt_1543 GCAAGAAGAGGTTATTACTATGCTATGGACTAC 33 99 7.05646885745078e-05 ARRGYYYAMDY
>./b_S11.fasta.summary.txt_unique_cdr3_nt_1544 GCAAGGTATAGGTACGACTTTGACTAC 27 99 7.05646885745078e-05 ARYRYDFDY
>./b_S11.fasta.summary.txt_unique_cdr3_nt_1545 GCAAGATCGGACTACTATGGTAACTTGGGTGACTAC 36 99 7.05646885745078e-05 ARSDYYGNLGDY
>./b_S11.fasta.summary.txt_unique_cdr3_nt_1546 GCAAGAGGCTACGGTAGTAGCTGGTACTTCGATGTC 36 99 7.05646885745078e-05 ARGYGSSWYFDV
>./b_S11.fasta.summary.txt_unique_cdr3_nt_1547 GCTAGACAGCTCGGGCACTAC 21 99 7.05646885745078e-05 ARQLGHY
>./b_S11.fasta.summary.txt_unique_cdr3_nt_1548 GCTAGACTAACTGGGACGTACTTCGATGTC 30 99 7.05646885745078e-05 ARLTGTYFDV
>./b_S11.fasta.summary.txt_unique_cdr3_nt_1549 GCAAGACCCCAACTGGGTCGGTTTGCTTAC 30 99 7.05646885745078e-05 ARPQLGRFAY
>./b_S11.fasta.summary.txt_unique_cdr3_nt_1550 GCAAGAGAGACTGGGAAGTACTTCGATGTC 30 99 7.05646885745078e-05 ARETGKYFDV
>./b_S11.fasta.summary.txt_unique_cdr3_nt_1551 GCCACCCTCTATGGTAACTACGCCTGGTTTGCTTAC 36 99 7.05646885745078e-05 ATLYGNYAWFAY
>./b_S11.fasta.summary.txt_unique_cdr3_nt_1552 GCAAGAGCGGCTCGGGCTAGCCTTCATTACTATGCTATGGACTAC 45 99 7.05646885745078e-05 ARAARASLHYYAMDY
>./b_S11.fasta.summary.txt_unique_cdr3_nt_1553 GCTAGAAGGCACTATGGTAACTCCTATGCTATGGACTAC 39 99 7.05646885745078e-05 ARRHYGNSYAMDY
>./b_S11.fasta.summary.txt_unique_cdr3_nt_1554 GTGAGACGGTTTGCTTAC 18 98 6.9851913942442e-05 VRRFAY
>./b_S11.fasta.summary.txt_unique_cdr3_nt_1555 GCAAGAGGGTCACCTTTTGACTAC 24 98 6.9851913942442e-05 ARGSPFDY
>./b_S11.fasta.summary.txt_unique_cdr3_nt_1556 GCAAGAAGAAGGGAATATGCTATGGACTAC 30 98 6.9851913942442e-05 ARRREYAMDY
>./b_S11.fasta.summary.txt_unique_cdr3_nt_1557 GCAAGAGGGGGTGATTACGACGTTGACTATGCTATGGACTAC 42 98 6.9851913942442e-05 ARGGDYDVDYAMDY
>./b_S11.fasta.summary.txt_unique_cdr3_nt_1558 GCCAGAGAGGATGGTCCTTACTGGTACTTCGATGTC 36 98 6.9851913942442e-05 AREDGPYWYFDV
>./b_S11.fasta.summary.txt_unique_cdr3_nt_1559 GCAAGACATGACTATAGGTACGCCTGGTTTGCTTAC 36 98 6.9851913942442e-05 ARHDYRYAWFAY
>./b_S11.fasta.summary.txt_unique_cdr3_nt_1560 ACAAGATGTTACGACGGATATGCTATGGACTAC 33 98 6.9851913942442e-05 TRCYDGYAMDY
>./b_S11.fasta.summary.txt_unique_cdr3_nt_1561 GCAAGAGAATCGGCTAACTACTTTGACTAC 30 98 6.9851913942442e-05 ARESANYFDY
>./b_S11.fasta.summary.txt_unique_cdr3_nt_1562 GCAAGAGTATGGTTACTACCGGATTACTGGTACTTCGATGTC 42 98 6.9851913942442e-05 ARVWLLPDYWYFDV
>./b_S11.fasta.summary.txt_unique_cdr3_nt_1563 GCAAGACAACAGCTCGGGCTACGTGGCTGGTTTGCTTAC 39 98 6.9851913942442e-05 ARQQLGLRGWFAY
>./b_S11.fasta.summary.txt_unique_cdr3_nt_1564 GCAAGGGACTACTTTGACTAC 21 98 6.9851913942442e-05 ARDYFDY
>./b_S11.fasta.summary.txt_unique_cdr3_nt_1565 GCAAGATCCGGCTTTTATTACTACGGTAGTAGCTACTCTTACTGGTACTTCGATGTC 57 98 6.9851913942442e-05 ARSGFYYYGSSYSYWYFDV
>./b_S11.fasta.summary.txt_unique_cdr3_nt_1566 GCAAGAAGGGACTATGAGTACTACTTTGACTAC 33 98 6.9851913942442e-05 ARRDYEYYFDY
>./b_S11.fasta.summary.txt_unique_cdr3_nt_1567 GCAAGAGAGGGGGTACGGTTTGACTAC 27 98 6.9851913942442e-05 AREGVRFDY
>./b_S11.fasta.summary.txt_unique_cdr3_nt_1568 GCAAGGGATGAGGGGGCCTGGTTTGCTTAC 30 98 6.9851913942442e-05 ARDEGAWFAY
>./b_S11.fasta.summary.txt_unique_cdr3_nt_1569 GCAAGAGAGGCTTTTGACTAC 21 98 6.9851913942442e-05 AREAFDY
>./b_S11.fasta.summary.txt_unique_cdr3_nt_1570 GCAAGAAAGGGGGGTTATGGTATGTACTACTTTGACTAC 39 98 6.9851913942442e-05 ARKGGYGMYYFDY
>./b_S11.fasta.summary.txt_unique_cdr3_nt_1571 GCAAGAGATGTCCACTAC 18 98 6.9851913942442e-05 ARDVHY
>./b_S11.fasta.summary.txt_unique_cdr3_nt_1572 GACTACGGTAGTAGCTACTTTGACTAC 27 97 6.91391393103763e-05 DYGSSYFDY
>./b_S11.fasta.summary.txt_unique_cdr3_nt_1573 GCCAAAAATGACCACTATAGGTTCCCTTTTGCTTAC 36 97 6.91391393103763e-05 AKNDHYRFPFAY
>./b_S11.fasta.summary.txt_unique_cdr3_nt_1574 GCAAGATGGACTACGGCTACGGCTTAC 27 97 6.91391393103763e-05 ARWTTATAY
>./b_S11.fasta.summary.txt_unique_cdr3_nt_1575 GCAAGATCGGTGGATTACGCCGCCTGGTTTGCTTAC 36 97 6.91391393103763e-05 ARSVDYAAWFAY
>./b_S11.fasta.summary.txt_unique_cdr3_nt_1576 GTGGCTAACTTTGACTAC 18 97 6.91391393103763e-05 VANFDY
>./b_S11.fasta.summary.txt_unique_cdr3_nt_1577 GCAAGATACTATGGTAACTACGGGTTTGCTTAC 33 97 6.91391393103763e-05 ARYYGNYGFAY
>./b_S11.fasta.summary.txt_unique_cdr3_nt_1578 GCTAGATTTGGCTATGGTAACGACTACTTTGACTAC 36 97 6.91391393103763e-05 ARFGYGNDYFDY
>./b_S11.fasta.summary.txt_unique_cdr3_nt_1579 ACAAGAGAAGGGGGATTACCTCTTGACTAC 30 97 6.91391393103763e-05 TREGGLPLDY
>./b_S11.fasta.summary.txt_unique_cdr3_nt_1580 GCCAAAGGTAGTAGCTACGACTATGCTATGGACTAC 36 97 6.91391393103763e-05 AKGSSYDYAMDY
>./b_S11.fasta.summary.txt_unique_cdr3_nt_1581 GCTAGAAACTTTGACTAC 18 97 6.91391393103763e-05 ARNFDY
>./b_S11.fasta.summary.txt_unique_cdr3_nt_1582 GCAAGCCACTGGGACTTAGCCTGGTTTGCTTAC 33 97 6.91391393103763e-05 ASHWDLAWFAY
>./b_S11.fasta.summary.txt_unique_cdr3_nt_1583 GCTAGCTATGGTCCCCGTGCTATGGACTAC 30 97 6.91391393103763e-05 ASYGPRAMDY
>./b_S11.fasta.summary.txt_unique_cdr3_nt_1584 GCTAGAATTCGTATTGATTACGACGCTATGGACTAC 36 97 6.91391393103763e-05 ARIRIDYDAMDY
>./b_S11.fasta.summary.txt_unique_cdr3_nt_1585 GCAAGAGGAGGGTACTACGGTAGTAGCTACGGGGCTATGGACTAC 45 97 6.91391393103763e-05 ARGGYYGSSYGAMDY
>./b_S11.fasta.summary.txt_unique_cdr3_nt_1586 GCTAGCCACTATGATTACGCAGACTGTGCTATGGACTAC 39 97 6.91391393103763e-05 ASHYDYADCAMDY
>./b_S11.fasta.summary.txt_unique_cdr3_nt_1587 GCTAGACTACTATGGCCATATTACTATGCTATGGACTAC 39 96 6.84263646783106e-05 ARLLWPYYYAMDY
>./b_S11.fasta.summary.txt_unique_cdr3_nt_1588 GCAAGATCGTATTACTATGCTATGGACTAC 30 96 6.84263646783106e-05 ARSYYYAMDY
>./b_S11.fasta.summary.txt_unique_cdr3_nt_1589 GCGCTACCCTCCTATGATCCTTTTGCTTAC 30 96 6.84263646783106e-05 ALPSYDPFAY
>./b_S11.fasta.summary.txt_unique_cdr3_nt_1590 GCAAGAGAAGGGGATCTACTATGGTACTACTTTGACTAC 39 96 6.84263646783106e-05 AREGDLLWYYFDY
>./b_S11.fasta.summary.txt_unique_cdr3_nt_1591 GCAAGATCCTACGGTAGTAGC 21 96 6.84263646783106e-05 ARSYGSS
>./b_S11.fasta.summary.txt_unique_cdr3_nt_1592 GCTAGGCTCTATGATTACGACGGGACTTAC 30 96 6.84263646783106e-05 ARLYDYDGTY
>./b_S11.fasta.summary.txt_unique_cdr3_nt_1593 GCAACTACGGTAGTAGCTATGGACTAC 27 96 6.84263646783106e-05 ATTVVAMDY
>./b_S11.fasta.summary.txt_unique_cdr3_nt_1594 GCAATTTATTACTACGGTAGTAGCTACTATGCTATGGACTAC 42 96 6.84263646783106e-05 AIYYYGSSYYAMDY
>./b_S11.fasta.summary.txt_unique_cdr3_nt_1595 GCAAGAGGGGACTACGGTAGTAACTTTGACTAC 33 96 6.84263646783106e-05 ARGDYGSNFDY
>./b_S11.fasta.summary.txt_unique_cdr3_nt_1596 GCAAGGGAAACTACGGCTACGTCCTGGTTTGCTTAC 36 96 6.84263646783106e-05 ARETTATSWFAY
>./b_S11.fasta.summary.txt_unique_cdr3_nt_1597 GCTAGAAAGGGGGCCTACTATGATAACTACCTCGACTAC 39 96 6.84263646783106e-05 ARKGAYYDNYLDY
>./b_S11.fasta.summary.txt_unique_cdr3_nt_1598 GCTAGACGGGGGGATTACGACGGGAAATCCTGGTTTGCTTAC 42 96 6.84263646783106e-05 ARRGDYDGKSWFAY
>./b_S11.fasta.summary.txt_unique_cdr3_nt_1599 GCAAGACAGCTCGGGCTACAGGCTATGGACTAC 33 96 6.84263646783106e-05 ARQLGLQAMDY
>./b_S11.fasta.summary.txt_unique_cdr3_nt_1600 GCAAGATTTTACTACGGTAGCTACTGGTACTTCGATGTC 39 96 6.84263646783106e-05 ARFYYGSYWYFDV
>./b_S11.fasta.summary.txt_unique_cdr3_nt_1601 GCAAGTAGTAGCTATGCTATGGACTAC 27 96 6.84263646783106e-05 ASSSYAMDY
>./b_S11.fasta.summary.txt_unique_cdr3_nt_1602 GCAAGACACTACGGTAGTAGCTACTACTTTGACTAC 36 96 6.84263646783106e-05 ARHYGSSYYFDY
>./b_S11.fasta.summary.txt_unique_cdr3_nt_1603 ACAAGACTGGGACGGGATGCTTAC 24 96 6.84263646783106e-05 TRLGRDAY
>./b_S11.fasta.summary.txt_unique_cdr3_nt_1604 GCTATGGGGTTTGCTTAC 18 96 6.84263646783106e-05 AMGFAY
>./b_S11.fasta.summary.txt_unique_cdr3_nt_1605 GCAAGATCAAGGTACGACGTGGGGTATGCTATGGACTAC 39 96 6.84263646783106e-05 ARSRYDVGYAMDY
>./b_S11.fasta.summary.txt_unique_cdr3_nt_1606 GCAAGATCGTACTACGGCTACGACTAC 27 96 6.84263646783106e-05 ARSYYGYDY
>./b_S11.fasta.summary.txt_unique_cdr3_nt_1607 GCAAGATTGATTACGACCTGGTTTGCTTAC 30 96 6.84263646783106e-05 ARLITTWFAY
>./b_S11.fasta.summary.txt_unique_cdr3_nt_1608 GCTAGGAGGTACCTCTATGCTATGGACTAC 30 96 6.84263646783106e-05 ARRYLYAMDY
>./b_S11.fasta.summary.txt_unique_cdr3_nt_1609 GCAAGATACCTTCCCAACTGGGACGACTATGCTATGGACTAC 42 95 6.77135900462448e-05 ARYLPNWDDYAMDY
>./b_S11.fasta.summary.txt_unique_cdr3_nt_1610 ACAAGAACTGGGTTTGCTTAC 21 95 6.77135900462448e-05 TRTGFAY
>./b_S11.fasta.summary.txt_unique_cdr3_nt_1611 GCAAGACACGGTAGTAACTACGAGTACTTCGATGTC 36 95 6.77135900462448e-05 ARHGSNYEYFDV
>./b_S11.fasta.summary.txt_unique_cdr3_nt_1612 GCAAGAGCTTATGGTTTCTACTGGTACTTCGATGTC 36 95 6.77135900462448e-05 ARAYGFYWYFDV
>./b_S11.fasta.summary.txt_unique_cdr3_nt_1613 GCAAGATCCTATGATTACGACGGGGGGGCCTGGTTTGCTTAC 42 95 6.77135900462448e-05 ARSYDYDGGAWFAY
>./b_S11.fasta.summary.txt_unique_cdr3_nt_1614 ACAAGAGAGGACTATGGTAAATCTGTCCTTTTTGCTTAC 39 95 6.77135900462448e-05 TREDYGKSVLFAY
>./b_S11.fasta.summary.txt_unique_cdr3_nt_1615 GCAAGATCCTATGATGGTTACTACGACTGGTTTGCTTAC 39 95 6.77135900462448e-05 ARSYDGYYDWFAY
>./b_S11.fasta.summary.txt_unique_cdr3_nt_1616 GCAAGAGACTACTATGATTACGACGGTTTTGCTTAC 36 95 6.77135900462448e-05 ARDYYDYDGFAY
>./b_S11.fasta.summary.txt_unique_cdr3_nt_1617 GCCAGAGATCCCCCCCATTACTTCGGTATTAGCTACGTCGGCTTTGCTTAC 51 95 6.77135900462448e-05 ARDPPHYFGISYVGFAY
>./b_S11.fasta.summary.txt_unique_cdr3_nt_1618 GCTAGGTACTTTGACTAC 18 95 6.77135900462448e-05 ARYFDY
>./b_S11.fasta.summary.txt_unique_cdr3_nt_1619 AATGCAGGGTACTACGGTAGTAGCTACTACTTTGACTAC 39 95 6.77135900462448e-05 NAGYYGSSYYFDY
>./b_S11.fasta.summary.txt_unique_cdr3_nt_1620 GCAAGAGATGGTAACTGGTACTTCGATGTC 30 95 6.77135900462448e-05 ARDGNWYFDV
>./b_S11.fasta.summary.txt_unique_cdr3_nt_1621 GCTAGAACTGGTGACTAC 18 95 6.77135900462448e-05 ARTGDY
>./b_S11.fasta.summary.txt_unique_cdr3_nt_1622 AAAACTACTATGATTACGACGTACTACTTTGACTAC 36 95 6.77135900462448e-05 KTTMITTYYFDY
>./b_S11.fasta.summary.txt_unique_cdr3_nt_1623 GCAAGATTTGGTTACGACGAGGGTTATGCTATGGACTAC 39 95 6.77135900462448e-05 ARFGYDEGYAMDY
>./b_S11.fasta.summary.txt_unique_cdr3_nt_1624 GCAAGAGAGGGAGGATACGGAAACTACTTTGACTAC 36 95 6.77135900462448e-05 AREGGYGNYFDY
>./b_S11.fasta.summary.txt_unique_cdr3_nt_1625 GCAAGAGATAGGAGGTACGACGGGTACTACTTTGACTAC 39 95 6.77135900462448e-05 ARDRRYDGYYFDY
>./b_S11.fasta.summary.txt_unique_cdr3_nt_1626 GCAAGTCACTATGGTTTCTATGCTATGGACTAC 33 95 6.77135900462448e-05 ASHYGFYAMDY
>./b_S11.fasta.summary.txt_unique_cdr3_nt_1627 ACAAGTTACTGGGGGTTTGCTTAC 24 95 6.77135900462448e-05 TSYWGFAY
>./b_S11.fasta.summary.txt_unique_cdr3_nt_1628 GCCAGAGGAGGGTATGGTAACTACGTCGGAGTTGCTTAC 39 95 6.77135900462448e-05 ARGGYGNYVGVAY
>./b_S11.fasta.summary.txt_unique_cdr3_nt_1629 GCTACTACGGTAGACTAC 18 95 6.77135900462448e-05 ATTVDY
>./b_S11.fasta.summary.txt_unique_cdr3_nt_1630 GCAAGAGATAACTACGCTATGGACTAC 27 95 6.77135900462448e-05 ARDNYAMDY
>./b_S11.fasta.summary.txt_unique_cdr3_nt_1631 GCAAGAGGACCCTACTATGGTAACAGGGGTGCTATGGACTAC 42 95 6.77135900462448e-05 ARGPYYGNRGAMDY
>./b_S11.fasta.summary.txt_unique_cdr3_nt_1632 GCCAGACATGGTAACTATGCTATGGACTAC 30 94 6.70008154141791e-05 ARHGNYAMDY
>./b_S11.fasta.summary.txt_unique_cdr3_nt_1633 GCCAAACCCGATAGGTACGGGATGGACTAC 30 94 6.70008154141791e-05 AKPDRYGMDY
>./b_S11.fasta.summary.txt_unique_cdr3_nt_1634 GCCAATAGGTACGACTGGTTTGCTTAC 27 94 6.70008154141791e-05 ANRYDWFAY
>./b_S11.fasta.summary.txt_unique_cdr3_nt_1635 GCCAGAGATAGGACTGCCCTTGACTAC 27 94 6.70008154141791e-05 ARDRTALDY
>./b_S11.fasta.summary.txt_unique_cdr3_nt_1636 GCAAGAGAAGATGGTAACCGTTACTATGCTATGGACTAC 39 94 6.70008154141791e-05 AREDGNRYYAMDY
>./b_S11.fasta.summary.txt_unique_cdr3_nt_1637 GCAAGATCTATCTATGATGGTCATTACTATGCTATGGACTAC 42 94 6.70008154141791e-05 ARSIYDGHYYAMDY
>./b_S11.fasta.summary.txt_unique_cdr3_nt_1638 GCAAGAGGAACTGGGACTAGGGACTACTTTGACTAC 36 94 6.70008154141791e-05 ARGTGTRDYFDY
>./b_S11.fasta.summary.txt_unique_cdr3_nt_1639 GCAAGATCCCTTTATTACTACGGTAGCAATGCTATGGACTAC 42 94 6.70008154141791e-05 ARSLYYYGSNAMDY
>./b_S11.fasta.summary.txt_unique_cdr3_nt_1640 GCCAGAGATAACGGGTGGTTACTACCTTATTACTATGCTATGGACTAC 48 94 6.70008154141791e-05 ARDNGWLLPYYYAMDY
>./b_S11.fasta.summary.txt_unique_cdr3_nt_1641 GCCAGAGGTGATTACGATGCCTGGTTTGCTTAC 33 94 6.70008154141791e-05 ARGDYDAWFAY
>./b_S11.fasta.summary.txt_unique_cdr3_nt_1642 GCAAGAGCTAACTGGGAGTACTACTTTGACTAC 33 94 6.70008154141791e-05 ARANWEYYFDY
>./b_S11.fasta.summary.txt_unique_cdr3_nt_1643 GCCTGGGTTACTCATGCTATGGACTAC 27 94 6.70008154141791e-05 AWVTHAMDY
>./b_S11.fasta.summary.txt_unique_cdr3_nt_1644 GTGAGACCTTACTACGGCAGCTACTGGTACTTCGATGTC 39 94 6.70008154141791e-05 VRPYYGSYWYFDV
>./b_S11.fasta.summary.txt_unique_cdr3_nt_1645 GCAAGAAGGGATGATGGTTACTACGAAGGGGCTTAC 36 94 6.70008154141791e-05 ARRDDGYYEGAY
>./b_S11.fasta.summary.txt_unique_cdr3_nt_1646 GCAAGATCTGAGTATGGTAACTATGCTATGGACTAC 36 94 6.70008154141791e-05 ARSEYGNYAMDY
>./b_S11.fasta.summary.txt_unique_cdr3_nt_1647 GCAAGACATAGAGATGATTACCCACTTTACTATGCTATGGACTAC 45 94 6.70008154141791e-05 ARHRDDYPLYYAMDY
>./b_S11.fasta.summary.txt_unique_cdr3_nt_1648 GCAAGAAGTAGGTACGACTATGCTATGGACTAC 33 94 6.70008154141791e-05 ARSRYDYAMDY
>./b_S11.fasta.summary.txt_unique_cdr3_nt_1649 GCAACTGTTGCTTAC 15 94 6.70008154141791e-05 ATVAY
>./b_S11.fasta.summary.txt_unique_cdr3_nt_1650 GCTAGAGGGGGCTATGATTACGACTATGCTATGGACTAC 39 93 6.62880407821133e-05 ARGGYDYDYAMDY
>./b_S11.fasta.summary.txt_unique_cdr3_nt_1651 GTGAGAGAGAACTACCTGGGGGCCTGGTTTGCTTAC 36 93 6.62880407821133e-05 VRENYLGAWFAY
>./b_S11.fasta.summary.txt_unique_cdr3_nt_1652 GCAAGGATACTACGAGAGGGGTACTTCGATGTC 33 93 6.62880407821133e-05 ARILREGYFDV
>./b_S11.fasta.summary.txt_unique_cdr3_nt_1653 GCAATTACTACGGCTACGGCTTAC 24 93 6.62880407821133e-05 AITTATAY
>./b_S11.fasta.summary.txt_unique_cdr3_nt_1654 GCAAGTTACTACGGTAGTAGCTACTGGTACTTCGATGTC 39 93 6.62880407821133e-05 ASYYGSSYWYFDV
>./b_S11.fasta.summary.txt_unique_cdr3_nt_1655 GCAAGACGTTACTACGGTAGTAGCTACTACTTTGACTAC 39 93 6.62880407821133e-05 ARRYYGSSYYFDY
>./b_S11.fasta.summary.txt_unique_cdr3_nt_1656 GCTAGGGGGGACTATAGGTACCCATTTGCTTAC 33 93 6.62880407821133e-05 ARGDYRYPFAY
>./b_S11.fasta.summary.txt_unique_cdr3_nt_1657 GCAAGACACGAAGAAGCTAACTGGGAGTTTGCTTAC 36 93 6.62880407821133e-05 ARHEEANWEFAY
>./b_S11.fasta.summary.txt_unique_cdr3_nt_1658 GCAAGATACTATAGGTACGATGCTATGGACTAC 33 93 6.62880407821133e-05 ARYYRYDAMDY
>./b_S11.fasta.summary.txt_unique_cdr3_nt_1659 GCCAGTTCATTACTACGGCTACGAGGGGGTTACTATGCTATGGACTAC 48 93 6.62880407821133e-05 ASSLLRLRGGYYAMDY
>./b_S11.fasta.summary.txt_unique_cdr3_nt_1660 GCAAGATGGAAGGGTAATGTTCATTACTATACTATGGACTAC 42 93 6.62880407821133e-05 ARWKGNVHYYTMDY
>./b_S11.fasta.summary.txt_unique_cdr3_nt_1661 GCAAGAGAGGGGAACTATGGTAACCTCTTTGACTAC 36 93 6.62880407821133e-05 AREGNYGNLFDY
>./b_S11.fasta.summary.txt_unique_cdr3_nt_1662 GCAAGATGGACTAATGGTAACTACGGGTACTACTTTGACTAC 42 93 6.62880407821133e-05 ARWTNGNYGYYFDY
>./b_S11.fasta.summary.txt_unique_cdr3_nt_1663 GCAAGAGGAGAGACTACGACTACGAGCTTTGACTAC 36 93 6.62880407821133e-05 ARGETTTTSFDY
>./b_S11.fasta.summary.txt_unique_cdr3_nt_1664 GCAAGAGGGCGGATGATTCCCGACTGGTTTGCTTAC 36 93 6.62880407821133e-05 ARGRMIPDWFAY
>./b_S11.fasta.summary.txt_unique_cdr3_nt_1665 GCAAGAGGTGGTAACTACGACTAC 24 93 6.62880407821133e-05 ARGGNYDY
>./b_S11.fasta.summary.txt_unique_cdr3_nt_1666 ACAAGACAGGACTAC 15 93 6.62880407821133e-05 TRQDY
>./b_S11.fasta.summary.txt_unique_cdr3_nt_1667 GCAAGAGGGGCGGGGAGCTATGGTAACCGTGCCTGGTTTGCTTAC 45 92 6.55752661500476e-05 ARGAGSYGNRAWFAY
>./b_S11.fasta.summary.txt_unique_cdr3_nt_1668 GTCAGAACTGACTAC 15 92 6.55752661500476e-05 VRTDY
>./b_S11.fasta.summary.txt_unique_cdr3_nt_1669 GCCAGAGATGGGGGCTGGTACTTCGATGTC 30 92 6.55752661500476e-05 ARDGGWYFDV
>./b_S11.fasta.summary.txt_unique_cdr3_nt_1670 GCAAGACGGACTGGGACGAGTGCTATGGACTAC 33 92 6.55752661500476e-05 ARRTGTSAMDY
>./b_S11.fasta.summary.txt_unique_cdr3_nt_1671 GCTAGAGCTGGGACGTATGCTATGGACTAC 30 92 6.55752661500476e-05 ARAGTYAMDY
>./b_S11.fasta.summary.txt_unique_cdr3_nt_1672 GCTAGATGGGACTATGCTATGGACTAC 27 92 6.55752661500476e-05 ARWDYAMDY
>./b_S11.fasta.summary.txt_unique_cdr3_nt_1673 GCAAGAGGCGACAAGGTGGCCTGGTTTGCTTAC 33 92 6.55752661500476e-05 ARGDKVAWFAY
>./b_S11.fasta.summary.txt_unique_cdr3_nt_1674 GCAAGAACAGCTCGGGCTACGGCTATGGACTAC 33 92 6.55752661500476e-05 ARTARATAMDY
>./b_S11.fasta.summary.txt_unique_cdr3_nt_1675 GTAAGAGATAGGTTTGCTTAC 21 92 6.55752661500476e-05 VRDRFAY
>./b_S11.fasta.summary.txt_unique_cdr3_nt_1676 GCTAGATCGGGGGACGCCGTTGACTAC 27 92 6.55752661500476e-05 ARSGDAVDY
>./b_S11.fasta.summary.txt_unique_cdr3_nt_1677 ACAGGCCATAGGTACGACTAC 21 92 6.55752661500476e-05 TGHRYDY
>./b_S11.fasta.summary.txt_unique_cdr3_nt_1678 GCAAGATCTGACTAC 15 92 6.55752661500476e-05 ARSDY
>./b_S11.fasta.summary.txt_unique_cdr3_nt_1679 GCTAGATCAGTAACTGGGACAGGCTGGTACTTCGATGTC 39 92 6.55752661500476e-05 ARSVTGTGWYFDV
>./b_S11.fasta.summary.txt_unique_cdr3_nt_1680 GCAAGAGGCTGGGACGGGTTTGCTTAC 27 92 6.55752661500476e-05 ARGWDGFAY
>./b_S11.fasta.summary.txt_unique_cdr3_nt_1681 ACTCGAGAGGGGTATGCTATGGACTAC 27 92 6.55752661500476e-05 TREGYAMDY
>./b_S11.fasta.summary.txt_unique_cdr3_nt_1682 GCAAGACAGGTCTGGTACTTCGATGTC 27 92 6.55752661500476e-05 ARQVWYFDV
>./b_S11.fasta.summary.txt_unique_cdr3_nt_1683 GCAAGAGATTACGACTGGTACTTCGATGTC 30 92 6.55752661500476e-05 ARDYDWYFDV
>./b_S11.fasta.summary.txt_unique_cdr3_nt_1684 GCCAGAGATGGGGGAGCTATGGACTAC 27 92 6.55752661500476e-05 ARDGGAMDY
>./b_S11.fasta.summary.txt_unique_cdr3_nt_1685 GCCCACATATGGCAACCACGTCCTTACTATGCTATGGACTAC 42 92 6.55752661500476e-05 AHIWQPRPYYAMDY
>./b_S11.fasta.summary.txt_unique_cdr3_nt_1686 GCAAGATGGGACTATGGTTACGACTACTTTGACTAC 36 92 6.55752661500476e-05 ARWDYGYDYFDY
>./b_S11.fasta.summary.txt_unique_cdr3_nt_1687 GCAACGTCCTCCATATATTACTATATAATGGACTAC 36 91 6.48624915179819e-05 ATSSIYYYIMDY
>./b_S11.fasta.summary.txt_unique_cdr3_nt_1688 GCAAGAGATGCGGGCTAC 18 91 6.48624915179819e-05 ARDAGY
>./b_S11.fasta.summary.txt_unique_cdr3_nt_1689 GCCAGGCTGAATGGTAACTACGATGCTATGGACTAC 36 91 6.48624915179819e-05 ARLNGNYDAMDY
>./b_S11.fasta.summary.txt_unique_cdr3_nt_1690 GCATCTACTGGGACGAGAAGAGTTTACTATGCTATGGACTAC 42 91 6.48624915179819e-05 ASTGTRRVYYAMDY
>./b_S11.fasta.summary.txt_unique_cdr3_nt_1691 GCAAGATATGGTAACTACTATGCTATGGACTAC 33 91 6.48624915179819e-05 ARYGNYYAMDY
>./b_S11.fasta.summary.txt_unique_cdr3_nt_1692 GCCAGAGATGATGGTTACTATTTTGCTTAC 30 91 6.48624915179819e-05 ARDDGYYFAY
>./b_S11.fasta.summary.txt_unique_cdr3_nt_1693 GCAAGACCTATTTACTACGGTAGTAGCTTCTACTACTTTGACTAC 45 91 6.48624915179819e-05 ARPIYYGSSFYYFDY
>./b_S11.fasta.summary.txt_unique_cdr3_nt_1694 GCATTTGACTAC 12 91 6.48624915179819e-05 AFDY
>./b_S11.fasta.summary.txt_unique_cdr3_nt_1695 GCAAGAGGGTACGACTACGGTAGTAGCTACGGGTACTTCGATGTC 45 91 6.48624915179819e-05 ARGYDYGSSYGYFDV
>./b_S11.fasta.summary.txt_unique_cdr3_nt_1696 GCCAGAAATTACTACGGTAGTAGCTATTACTATGCTATGGACTAC 45 91 6.48624915179819e-05 ARNYYGSSYYYAMDY
>./b_S11.fasta.summary.txt_unique_cdr3_nt_1697 GCAAGAAATGGTAACTACCGTCGGTACTTCGATGTC 36 91 6.48624915179819e-05 ARNGNYRRYFDV
>./b_S11.fasta.summary.txt_unique_cdr3_nt_1698 GCTAGAGTTTACTACGGCTTTTATTACTATGCTATGGACTAC 42 91 6.48624915179819e-05 ARVYYGFYYYAMDY
>./b_S11.fasta.summary.txt_unique_cdr3_nt_1699 ACAAGACATGACTAC 15 91 6.48624915179819e-05 TRHDY
>./b_S11.fasta.summary.txt_unique_cdr3_nt_1700 GCCACCCTCATTACTACGGATGCTATGGACTAC 33 91 6.48624915179819e-05 ATLITTDAMDY
>./b_S11.fasta.summary.txt_unique_cdr3_nt_1701 ACCCCGTCCATGTATGGTCAGTTTGCTTAC 30 91 6.48624915179819e-05 TPSMYGQFAY
>./b_S11.fasta.summary.txt_unique_cdr3_nt_1702 GCAAGAACGGAAACTGGGACAGAGTACTACTTTGACTAC 39 91 6.48624915179819e-05 ARTETGTEYYFDY
>./b_S11.fasta.summary.txt_unique_cdr3_nt_1703 GCAAGATGGGGCTACGGTAGTAGCTACGGGTATGCTATGGACTAC 45 91 6.48624915179819e-05 ARWGYGSSYGYAMDY
>./b_S11.fasta.summary.txt_unique_cdr3_nt_1704 GCAAGCTATGATGGTTACTTCGATGTC 27 91 6.48624915179819e-05 ASYDGYFDV
>./b_S11.fasta.summary.txt_unique_cdr3_nt_1705 GCAAGAGGGACTGGGACGTCGGACTAC 27 91 6.48624915179819e-05 ARGTGTSDY
>./b_S11.fasta.summary.txt_unique_cdr3_nt_1706 GCAAGTTCAGGTAACGATGCTATGGACTAC 30 91 6.48624915179819e-05 ASSGNDAMDY
>./b_S11.fasta.summary.txt_unique_cdr3_nt_1707 GCAAGAGGCGGTACTACGGTAGTACCCAACTGGTACTTCGATGTC 45 91 6.48624915179819e-05 ARGGTTVVPNWYFDV
>./b_S11.fasta.summary.txt_unique_cdr3_nt_1708 AAAAGATCGCAAATCTCCTACGACTAC 27 91 6.48624915179819e-05 KRSQISYDY
>./b_S11.fasta.summary.txt_unique_cdr3_nt_1709 GCAAACTGGGCCTGGTTTGCTTAC 24 91 6.48624915179819e-05 ANWAWFAY
>./b_S11.fasta.summary.txt_unique_cdr3_nt_1710 GCAAGACCCTTTATGATTACGACTGCTATGGACTAC 36 91 6.48624915179819e-05 ARPFMITTAMDY
>./b_S11.fasta.summary.txt_unique_cdr3_nt_1711 GCCAGGATCATTACTACGGCTACTTAC 27 91 6.48624915179819e-05 ARIITTATY
>./b_S11.fasta.summary.txt_unique_cdr3_nt_1712 GCGAGGGGTAACTACGGGCTATGGGCTATGGACTAC 36 90 6.41497168859161e-05 ARGNYGLWAMDY
>./b_S11.fasta.summary.txt_unique_cdr3_nt_1713 GCCAGAGATCGAGCTTACTATGCTATGGACTAC 33 90 6.41497168859161e-05 ARDRAYYAMDY
>./b_S11.fasta.summary.txt_unique_cdr3_nt_1714 GCCAGCTGGGACTTTGCTTAC 21 90 6.41497168859161e-05 ASWDFAY
>./b_S11.fasta.summary.txt_unique_cdr3_nt_1715 GCAAGAATTACTACGGTAGTAGCTACGAACTACTTTGACTAC 42 90 6.41497168859161e-05 ARITTVVATNYFDY
>./b_S11.fasta.summary.txt_unique_cdr3_nt_1716 GCAAGATCTAATTACTACGGCTCCTACTACTTTGACTAC 39 90 6.41497168859161e-05 ARSNYYGSYYFDY
>./b_S11.fasta.summary.txt_unique_cdr3_nt_1717 TCTACTATGATGGCCTGGTTTGCTTAC 27 90 6.41497168859161e-05 STMMAWFAY
>./b_S11.fasta.summary.txt_unique_cdr3_nt_1718 GCAAGATTTGATTACGACGGCTACTGGTACTTCGATGTC 39 90 6.41497168859161e-05 ARFDYDGYWYFDV
>./b_S11.fasta.summary.txt_unique_cdr3_nt_1719 GCGTACGACTGGTTTGCTTAC 21 90 6.41497168859161e-05 AYDWFAY
>./b_S11.fasta.summary.txt_unique_cdr3_nt_1720 GCAAGAGGGGAATGGCCCCAGGGCTAC 27 90 6.41497168859161e-05 ARGEWPQGY
>./b_S11.fasta.summary.txt_unique_cdr3_nt_1721 GCCAGAGTGGGACTGGACCCGTTTGCTTAC 30 90 6.41497168859161e-05 ARVGLDPFAY
>./b_S11.fasta.summary.txt_unique_cdr3_nt_1722 GCCAGAGAGGACTAC 15 90 6.41497168859161e-05 AREDY
>./b_S11.fasta.summary.txt_unique_cdr3_nt_1723 GCACGCTATGATGGTTACTACTTTGACTAC 30 90 6.41497168859161e-05 ARYDGYYFDY
>./b_S11.fasta.summary.txt_unique_cdr3_nt_1724 GCAAGAACTAACTGGGACTACTACTTTGACTAC 33 90 6.41497168859161e-05 ARTNWDYYFDY
>./b_S11.fasta.summary.txt_unique_cdr3_nt_1725 GCAAGGTATGATGGTTACTACTGGTACTTCGATGTC 36 90 6.41497168859161e-05 ARYDGYYWYFDV
>./b_S11.fasta.summary.txt_unique_cdr3_nt_1726 GCAAGATCCGACCGGTACTTCGATGTC 27 90 6.41497168859161e-05 ARSDRYFDV
>./b_S11.fasta.summary.txt_unique_cdr3_nt_1727 TCAAGAGAACGGGAATTACCCCCTGCTACTTTGGACTAC 39 90 6.41497168859161e-05 SRERELPPATLDY
>./b_S11.fasta.summary.txt_unique_cdr3_nt_1728 GCCAGATGTGATGGTTACCTGTTTGCTTAC 30 90 6.41497168859161e-05 ARCDGYLFAY
>./b_S11.fasta.summary.txt_unique_cdr3_nt_1729 ACTTATGGTAACTGGTTTGCTTAC 24 90 6.41497168859161e-05 TYGNWFAY
>./b_S11.fasta.summary.txt_unique_cdr3_nt_1730 GCCAGTTATTACTACGGTAGTAGCTACGCTATGGACTAC 39 90 6.41497168859161e-05 ASYYYGSSYAMDY
>./b_S11.fasta.summary.txt_unique_cdr3_nt_1731 GCCAGAGATCACTAC 15 90 6.41497168859161e-05 ARDHY
>./b_S11.fasta.summary.txt_unique_cdr3_nt_1732 GCAAGAGGGACAGCTCGGGCTACGGCCTGGTTTGCTTAC 39 90 6.41497168859161e-05 ARGTARATAWFAY
>./b_S11.fasta.summary.txt_unique_cdr3_nt_1733 GCCAGACACTATAGGTATTACTATGCTATGGACTAC 36 90 6.41497168859161e-05 ARHYRYYYAMDY
>./b_S11.fasta.summary.txt_unique_cdr3_nt_1734 GCAAGAGGAACTTAC 15 89 6.34369422538504e-05 ARGTY
>./b_S11.fasta.summary.txt_unique_cdr3_nt_1735 GCTGCAGATGCTTAC 15 89 6.34369422538504e-05 AADAY
>./b_S11.fasta.summary.txt_unique_cdr3_nt_1736 GCAAGAAGGAGCTATGGTAACTACTACTTTGACTAC 36 89 6.34369422538504e-05 ARRSYGNYYFDY
>./b_S11.fasta.summary.txt_unique_cdr3_nt_1737 GCAAGACAAAGAGGGCATTACTACGGCTACGATGCTATGGACTAC 45 89 6.34369422538504e-05 ARQRGHYYGYDAMDY
>./b_S11.fasta.summary.txt_unique_cdr3_nt_1738 GCCAGAGCTGGCTTTGACTAC 21 89 6.34369422538504e-05 ARAGFDY
>./b_S11.fasta.summary.txt_unique_cdr3_nt_1739 GCAAGGATCTACTATGGTAACTACGACTGGTACTTCGATGTC 42 89 6.34369422538504e-05 ARIYYGNYDWYFDV
>./b_S11.fasta.summary.txt_unique_cdr3_nt_1740 GCCAGACATGAAGGGCATGGTAACAATGCTATGGACTAC 39 89 6.34369422538504e-05 ARHEGHGNNAMDY
>./b_S11.fasta.summary.txt_unique_cdr3_nt_1741 GCTAGATGCCGAGATTACTATGCTATGGACTAC 33 89 6.34369422538504e-05 ARCRDYYAMDY
>./b_S11.fasta.summary.txt_unique_cdr3_nt_1742 GCTAGGGGACATGGTTACCTTTTTGCTTAC 30 89 6.34369422538504e-05 ARGHGYLFAY
>./b_S11.fasta.summary.txt_unique_cdr3_nt_1743 GCAAGATATGATGATTACTACTGGTACTTCGATGTC 36 89 6.34369422538504e-05 ARYDDYYWYFDV
>./b_S11.fasta.summary.txt_unique_cdr3_nt_1744 ACAACTGGGTACTTCGATGTC 21 89 6.34369422538504e-05 TTGYFDV
>./b_S11.fasta.summary.txt_unique_cdr3_nt_1745 GCTAGAAACGGTCGGGCTACCTGGTTTGCTTAC 33 89 6.34369422538504e-05 ARNGRATWFAY
>./b_S11.fasta.summary.txt_unique_cdr3_nt_1746 GCCAGAGATTGGTTACGCTATGCTATGGACTAC 33 89 6.34369422538504e-05 ARDWLRYAMDY
>./b_S11.fasta.summary.txt_unique_cdr3_nt_1747 GCATCCCACTATGATTACTACTTTGACTAC 30 89 6.34369422538504e-05 ASHYDYYFDY
>./b_S11.fasta.summary.txt_unique_cdr3_nt_1748 GCCAAAATGGACTAC 15 89 6.34369422538504e-05 AKMDY
>./b_S11.fasta.summary.txt_unique_cdr3_nt_1749 GCAAGATGTTACTACGGTAGTAGCTACTGGTACTTCGATGTC 42 89 6.34369422538504e-05 ARCYYGSSYWYFDV
>./b_S11.fasta.summary.txt_unique_cdr3_nt_1750 GCAAGAGATGTTATGGACTAC 21 89 6.34369422538504e-05 ARDVMDY
>./b_S11.fasta.summary.txt_unique_cdr3_nt_1751 GCTAGAAAGTCGTACGACGACTACTACTTTGACTAC 36 89 6.34369422538504e-05 ARKSYDDYYFDY
>./b_S11.fasta.summary.txt_unique_cdr3_nt_1752 GCAAGAAATGGTAACTATGCTATGGACTAC 30 89 6.34369422538504e-05 ARNGNYAMDY
>./b_S11.fasta.summary.txt_unique_cdr3_nt_1753 ACAAGATACAAGATTATTTATGGTAACCCGTTTGTTTAC 39 89 6.34369422538504e-05 TRYKIIYGNPFVY
>./b_S11.fasta.summary.txt_unique_cdr3_nt_1754 GCAAGAAACTACGGTAGTAGCTACTACTGGTACTTCGATGTC 42 89 6.34369422538504e-05 ARNYGSSYYWYFDV
>./b_S11.fasta.summary.txt_unique_cdr3_nt_1755 GTGAGACATGGTAACTACTTTGACTAC 27 89 6.34369422538504e-05 VRHGNYFDY
>./b_S11.fasta.summary.txt_unique_cdr3_nt_1756 GCTGTCCATATTACTACGGTAGCCTTTGACTAC 33 89 6.34369422538504e-05 AVHITTVAFDY
>./b_S11.fasta.summary.txt_unique_cdr3_nt_1757 GCCAGAGATCAGGGCTATGATGGTTACTACTACTTTGACTAC 42 89 6.34369422538504e-05 ARDQGYDGYYYFDY
>./b_S11.fasta.summary.txt_unique_cdr3_nt_1758 ACCGGGAACTATGGTAACTACTTCTGGGCTATGGACTAC 39 89 6.34369422538504e-05 TGNYGNYFWAMDY
>./b_S11.fasta.summary.txt_unique_cdr3_nt_1759 GCAACTGGCTTTGACTAC 18 89 6.34369422538504e-05 ATGFDY
>./b_S11.fasta.summary.txt_unique_cdr3_nt_1760 GCAAGATCTTTGACTACGGGTCCGTTTGACTAC 33 89 6.34369422538504e-05 ARSLTTGPFDY
>./b_S11.fasta.summary.txt_unique_cdr3_nt_1761 GCAAGGCACTACGGGTATTACTTTGACTAC 30 89 6.34369422538504e-05 ARHYGYYFDY
>./b_S11.fasta.summary.txt_unique_cdr3_nt_1762 GCAAGACAGGGTTACGACCAGGCCTGGTTTGCTTAC 36 89 6.34369422538504e-05 ARQGYDQAWFAY
>./b_S11.fasta.summary.txt_unique_cdr3_nt_1763 GCAAGACGAGACTATGATTACGGAGACTGGTACTTCGATGTC 42 89 6.34369422538504e-05 ARRDYDYGDWYFDV
>./b_S11.fasta.summary.txt_unique_cdr3_nt_1764 ACTAGAGGGGACTGGGAGGGGTACTACTTTGACTAC 36 89 6.34369422538504e-05 TRGDWEGYYFDY
>./b_S11.fasta.summary.txt_unique_cdr3_nt_1765 GCTTTCGGTAGTAGCTACTTTGACTAC 27 89 6.34369422538504e-05 AFGSSYFDY
>./b_S11.fasta.summary.txt_unique_cdr3_nt_1766 GCAAGATGGGATGGTAACTCCTGGTTTGCTTAC 33 88 6.27241676217847e-05 ARWDGNSWFAY
>./b_S11.fasta.summary.txt_unique_cdr3_nt_1767 GCAAGGGAGGACTACGGTAGTAGCTGGTTTGCTTAC 36 88 6.27241676217847e-05 AREDYGSSWFAY
>./b_S11.fasta.summary.txt_unique_cdr3_nt_1768 GCGATCTATGATGGTTAC 18 88 6.27241676217847e-05 AIYDGY
>./b_S11.fasta.summary.txt_unique_cdr3_nt_1769 GCAAGAGTCCTGGGAACTTAC 21 88 6.27241676217847e-05 ARVLGTY
>./b_S11.fasta.summary.txt_unique_cdr3_nt_1770 GCAAGACTTGGTTACTACGGGTTCTTCGATGTC 33 88 6.27241676217847e-05 ARLGYYGFFDV
>./b_S11.fasta.summary.txt_unique_cdr3_nt_1771 GCCAGAGTAGGTGGGTACTTTGACTAC 27 88 6.27241676217847e-05 ARVGGYFDY
>./b_S11.fasta.summary.txt_unique_cdr3_nt_1772 GCTAGATCGGGGGGTAACTACAAGAGTGCTATGGACTAC 39 88 6.27241676217847e-05 ARSGGNYKSAMDY
>./b_S11.fasta.summary.txt_unique_cdr3_nt_1773 GCAAGAGATCACTACGGTAGTAGCTACGCTATGGACTAC 39 88 6.27241676217847e-05 ARDHYGSSYAMDY
>./b_S11.fasta.summary.txt_unique_cdr3_nt_1774 GCCATGAACTGGGACGGGTTTGCTTAC 27 88 6.27241676217847e-05 AMNWDGFAY
>./b_S11.fasta.summary.txt_unique_cdr3_nt_1775 GCAAGAGATCTCGGGTACTTCGATGTC 27 88 6.27241676217847e-05 ARDLGYFDV
>./b_S11.fasta.summary.txt_unique_cdr3_nt_1776 GCTAGAAGGGATGGTGACTCCTTTGCTTAC 30 88 6.27241676217847e-05 ARRDGDSFAY
>./b_S11.fasta.summary.txt_unique_cdr3_nt_1777 GCTAGACGGGGTAACTACGGGTTTGCTTAC 30 88 6.27241676217847e-05 ARRGNYGFAY
>./b_S11.fasta.summary.txt_unique_cdr3_nt_1778 GCAAGAGAGCACGCTAACTGGGCTTACTTCGATGTC 36 88 6.27241676217847e-05 AREHANWAYFDV
>./b_S11.fasta.summary.txt_unique_cdr3_nt_1779 GCAAGAGACCCAGTTGAATACTTTGACTAC 30 88 6.27241676217847e-05 ARDPVEYFDY
>./b_S11.fasta.summary.txt_unique_cdr3_nt_1780 GCAGGGAACTGGGACGACTTTGACTAC 27 88 6.27241676217847e-05 AGNWDDFDY
>./b_S11.fasta.summary.txt_unique_cdr3_nt_1781 GCAAGATCGTATGGTAACTACGCTATGGACTAC 33 88 6.27241676217847e-05 ARSYGNYAMDY
>./b_S11.fasta.summary.txt_unique_cdr3_nt_1782 GCAAGATTTGATGATTACGACGGGTTTGTTTAC 33 88 6.27241676217847e-05 ARFDDYDGFVY
>./b_S11.fasta.summary.txt_unique_cdr3_nt_1783 GCAAGATCGGGGCTCTTTCATGGTTACTCCTATGCTATGGACTAC 45 88 6.27241676217847e-05 ARSGLFHGYSYAMDY
>./b_S11.fasta.summary.txt_unique_cdr3_nt_1784 GCAAGATCCCTGTATGTATGGTTACGACGACGGTCCTACGCTATGGACTAC 51 88 6.27241676217847e-05 ARSLYVWLRRRSYAMDY
>./b_S11.fasta.summary.txt_unique_cdr3_nt_1785 GTGAGACATGATTACTATGCTATGGACTAC 30 88 6.27241676217847e-05 VRHDYYAMDY
>./b_S11.fasta.summary.txt_unique_cdr3_nt_1786 GCTAGAGGGAGATGGGACGACTGCTACTTCGATGTC 36 88 6.27241676217847e-05 ARGRWDDCYFDV
>./b_S11.fasta.summary.txt_unique_cdr3_nt_1787 GAGGGGGTTTATTACTACGGTAGTGATGCTATGGACTAC 39 88 6.27241676217847e-05 EGVYYYGSDAMDY
>./b_S11.fasta.summary.txt_unique_cdr3_nt_1788 GCAAGCCGGGGGTATGGTAAGGGGTACTTCGATGTC 36 88 6.27241676217847e-05 ASRGYGKGYFDV
>./b_S11.fasta.summary.txt_unique_cdr3_nt_1789 GCAAGAGATGGGGACGGTAGTAGCTACTGGTACTTCGATGTC 42 88 6.27241676217847e-05 ARDGDGSSYWYFDV
>./b_S11.fasta.summary.txt_unique_cdr3_nt_1790 GCCAAAACCTTCATTACTACGGCTTCGTTTGCTTAC 36 88 6.27241676217847e-05 AKTFITTASFAY
>./b_S11.fasta.summary.txt_unique_cdr3_nt_1791 GCAAGAAAAATTACTACGGTAGTAGTTGATGCTATGGACTAC 42 88 6.27241676217847e-05 ARKITTVVVDAMDY
>./b_S11.fasta.summary.txt_unique_cdr3_nt_1792 GCAAGATACTATAGGTACTACTACTTTGACTAC 33 88 6.27241676217847e-05 ARYYRYYYFDY
>./b_S11.fasta.summary.txt_unique_cdr3_nt_1793 GCAAGATGGTACTATGGTAACTACTATGCTATGGACTAC 39 88 6.27241676217847e-05 ARWYYGNYYAMDY
>./b_S11.fasta.summary.txt_unique_cdr3_nt_1794 GCAAGATTGCCTGGGAAAGGCTGGTACTTCGATGTC 36 88 6.27241676217847e-05 ARLPGKGWYFDV
>./b_S11.fasta.summary.txt_unique_cdr3_nt_1795 GCAAGAGGGATGGGACCGGGCTACTTTGACTAC 33 87 6.20113929897189e-05 ARGMGPGYFDY
>./b_S11.fasta.summary.txt_unique_cdr3_nt_1796 ACCAGGGACTACGGTAGCCCCTTTGACTAC 30 87 6.20113929897189e-05 TRDYGSPFDY
>./b_S11.fasta.summary.txt_unique_cdr3_nt_1797 GCAAGACGGGACTAC 15 87 6.20113929897189e-05 ARRDY
>./b_S11.fasta.summary.txt_unique_cdr3_nt_1798 GCAAGAAACTATAGGTACGACAAGGACTGCTCTTAC 36 87 6.20113929897189e-05 ARNYRYDKDCSY
>./b_S11.fasta.summary.txt_unique_cdr3_nt_1799 GCAAGAGACTATGCTATGGACTAC 24 87 6.20113929897189e-05 ARDYAMDY
>./b_S11.fasta.summary.txt_unique_cdr3_nt_1800 GCAAGACCTTTACGAGGGTTTGCTTAC 27 87 6.20113929897189e-05 ARPLRGFAY
>./b_S11.fasta.summary.txt_unique_cdr3_nt_1801 GCCAGAGACGGTAGTAGCTATTACTATGCTATGGACTAC 39 87 6.20113929897189e-05 ARDGSSYYYAMDY
>./b_S11.fasta.summary.txt_unique_cdr3_nt_1802 GCTAGAAAGGCTATGATTACGACTCAGTACTACTTTGACTAC 42 87 6.20113929897189e-05 ARKAMITTQYYFDY
>./b_S11.fasta.summary.txt_unique_cdr3_nt_1803 GCAGCCTACTATGGTAACTACGGGGCTTAC 30 87 6.20113929897189e-05 AAYYGNYGAY
>./b_S11.fasta.summary.txt_unique_cdr3_nt_1804 GCTAGAGTAAGGCCTTACTATGCTATGGACTAC 33 87 6.20113929897189e-05 ARVRPYYAMDY
>./b_S11.fasta.summary.txt_unique_cdr3_nt_1805 GCAAGACATGATGATGGTTACTACGTCGCCTACTACTTTGACTAC 45 87 6.20113929897189e-05 ARHDDGYYVAYYFDY
>./b_S11.fasta.summary.txt_unique_cdr3_nt_1806 GCCAGAGAGGGTGGTTACTACCTTTTTGCTTAC 33 87 6.20113929897189e-05 AREGGYYLFAY
>./b_S11.fasta.summary.txt_unique_cdr3_nt_1807 GCAAGATCCTATGGTAACTACTTTGACTAC 30 87 6.20113929897189e-05 ARSYGNYFDY
>./b_S11.fasta.summary.txt_unique_cdr3_nt_1808 GCAAGATATGACTATGGTAACTACTACTTTGACTAC 36 87 6.20113929897189e-05 ARYDYGNYYFDY
>./b_S11.fasta.summary.txt_unique_cdr3_nt_1809 GCAAGATCGGGCTGGGACTGGTACTTCGATGTC 33 87 6.20113929897189e-05 ARSGWDWYFDV
>./b_S11.fasta.summary.txt_unique_cdr3_nt_1810 GCAAGATCCCACTTTGGCTTTGACTAC 27 87 6.20113929897189e-05 ARSHFGFDY
>./b_S11.fasta.summary.txt_unique_cdr3_nt_1811 ACCAGGAGGATTACTACGGTAGTAGCCCCTGACTAC 36 87 6.20113929897189e-05 TRRITTVVAPDY
>./b_S11.fasta.summary.txt_unique_cdr3_nt_1812 GCAAGACTAGGCAGGTACGACGTTGGGTATGCTATGGACTAC 42 87 6.20113929897189e-05 ARLGRYDVGYAMDY
>./b_S11.fasta.summary.txt_unique_cdr3_nt_1813 GCCCCCTATTACTACGGTAGTAGCTACCCGTTTGCTTAC 39 87 6.20113929897189e-05 APYYYGSSYPFAY
>./b_S11.fasta.summary.txt_unique_cdr3_nt_1814 ACAAGATGCTACGGCTACGTTGACTAC 27 86 6.12986183576532e-05 TRCYGYVDY
>./b_S11.fasta.summary.txt_unique_cdr3_nt_1815 GCAAGAAACTACGGTAGTAGCTACTGGTACTTCGATGTC 39 86 6.12986183576532e-05 ARNYGSSYWYFDV
>./b_S11.fasta.summary.txt_unique_cdr3_nt_1816 GCTAGTTCATTACTACGACCCTTTGCTTAC 30 86 6.12986183576532e-05 ASSLLRPFAY
>./b_S11.fasta.summary.txt_unique_cdr3_nt_1817 GCAAGATACTATGGTTACGACAACTACTTTGACTAC 36 86 6.12986183576532e-05 ARYYGYDNYFDY
>./b_S11.fasta.summary.txt_unique_cdr3_nt_1818 ACGAGGGTTTACTACGGTAGTAACTACTGGTACTTCGATGTC 42 86 6.12986183576532e-05 TRVYYGSNYWYFDV
>./b_S11.fasta.summary.txt_unique_cdr3_nt_1819 GCAAGATTTATTACTACGGTAGTAGACTAC 30 86 6.12986183576532e-05 ARFITTVVDY
>./b_S11.fasta.summary.txt_unique_cdr3_nt_1820 GCAAGAACAGCTCGGGCCTCATATTACTATGCTATGGACTAC 42 86 6.12986183576532e-05 ARTARASYYYAMDY
>./b_S11.fasta.summary.txt_unique_cdr3_nt_1821 GCAAGAAAGGGGCCATATGATTACGACTATGCTATGGACTAC 42 86 6.12986183576532e-05 ARKGPYDYDYAMDY
>./b_S11.fasta.summary.txt_unique_cdr3_nt_1822 GCAAGATACCTTAACTGGGCCTATGCTATGGACTAC 36 86 6.12986183576532e-05 ARYLNWAYAMDY
>./b_S11.fasta.summary.txt_unique_cdr3_nt_1823 GCCAGAGAGTCCCTTCACTACGGCTACGGGTACTTAGATGTC 42 86 6.12986183576532e-05 ARESLHYGYGYLDV
>./b_S11.fasta.summary.txt_unique_cdr3_nt_1824 GCTCGTGGTTACTCTGACTTC 21 86 6.12986183576532e-05 ARGYSDF
>./b_S11.fasta.summary.txt_unique_cdr3_nt_1825 GCTACGGTAGTAGCTGACTAC 21 86 6.12986183576532e-05 ATVVADY
>./b_S11.fasta.summary.txt_unique_cdr3_nt_1826 GCTAGAGAGGATGGTTACTACGTTGAGTATGCTATGGACTAC 42 86 6.12986183576532e-05 AREDGYYVEYAMDY
>./b_S11.fasta.summary.txt_unique_cdr3_nt_1827 GCCTATAGGTACGAGGCTATGGACTAC 27 86 6.12986183576532e-05 AYRYEAMDY
>./b_S11.fasta.summary.txt_unique_cdr3_nt_1828 GCCAGAGACTGGTTCTTTGACTAC 24 86 6.12986183576532e-05 ARDWFFDY
>./b_S11.fasta.summary.txt_unique_cdr3_nt_1829 ACATACTATGGTAACTTCTAC 21 86 6.12986183576532e-05 TYYGNFY
>./b_S11.fasta.summary.txt_unique_cdr3_nt_1830 GCAAGTAAGGGGGACTTCTCTTCGTTTGCTTAC 33 86 6.12986183576532e-05 ASKGDFSSFAY
>./b_S11.fasta.summary.txt_unique_cdr3_nt_1831 ACAAGATCCTATGATTACTATGCTATGGACTAC 33 86 6.12986183576532e-05 TRSYDYYAMDY
>./b_S11.fasta.summary.txt_unique_cdr3_nt_1832 GCCATATATGGTAACTACGTTCTC 24 86 6.12986183576532e-05 AIYGNYVL
>./b_S11.fasta.summary.txt_unique_cdr3_nt_1833 GCCAGCGATTACTACGGTAGTAGCTGGTTTGCTTAC 36 86 6.12986183576532e-05 ASDYYGSSWFAY
>./b_S11.fasta.summary.txt_unique_cdr3_nt_1834 GCTAGAGGCCTTGCTTAC 18 86 6.12986183576532e-05 ARGLAY
>./b_S11.fasta.summary.txt_unique_cdr3_nt_1835 GCAAGACGGGACTATGCCCTTGACTAC 27 86 6.12986183576532e-05 ARRDYALDY
>./b_S11.fasta.summary.txt_unique_cdr3_nt_1836 GCTAGAGGCTATGGTAACTATTACTATGCTATGGACTAC 39 86 6.12986183576532e-05 ARGYGNYYYAMDY
>./b_S11.fasta.summary.txt_unique_cdr3_nt_1837 GCCAAACTAGGGCTCTATGATTACCTCTATGCTATGGACTAC 42 86 6.12986183576532e-05 AKLGLYDYLYAMDY
>./b_S11.fasta.summary.txt_unique_cdr3_nt_1838 GCTAGAAGGCTACTTGACTAC 21 86 6.12986183576532e-05 ARRLLDY
>./b_S11.fasta.summary.txt_unique_cdr3_nt_1839 GCAAGACCTATTACTACGGTAGTAGCCGGGGACTACTTTGACTAC 45 86 6.12986183576532e-05 ARPITTVVAGDYFDY
>./b_S11.fasta.summary.txt_unique_cdr3_nt_1840 GCAAGATATGATTACGACTGGTTTGCTTAC 30 86 6.12986183576532e-05 ARYDYDWFAY
>./b_S11.fasta.summary.txt_unique_cdr3_nt_1841 GCTAGTTTTGACTAC 15 86 6.12986183576532e-05 ASFDY
>./b_S11.fasta.summary.txt_unique_cdr3_nt_1842 GCAAGAAAAGGGACAGCTCGGGCTACGTTTGCTTAC 36 85 6.05858437255875e-05 ARKGTARATFAY
>./b_S11.fasta.summary.txt_unique_cdr3_nt_1843 GCAAGAGGAGATGGTAACTACGGAGAGGGTTACTATGCTTTGGACTAC 48 85 6.05858437255875e-05 ARGDGNYGEGYYALDY
>./b_S11.fasta.summary.txt_unique_cdr3_nt_1844 GCAAGATCTCCTTCTGGGACGGGAGTGTTTGCTTAC 36 85 6.05858437255875e-05 ARSPSGTGVFAY
>./b_S11.fasta.summary.txt_unique_cdr3_nt_1845 ACAAGAGAGGGTTACTCCGGTAGTAGCTTTGACTAC 36 85 6.05858437255875e-05 TREGYSGSSFDY
>./b_S11.fasta.summary.txt_unique_cdr3_nt_1846 GCAATCTATGGTAACTACGCTATGGACTAC 30 85 6.05858437255875e-05 AIYGNYAMDY
>./b_S11.fasta.summary.txt_unique_cdr3_nt_1847 GCAAACTTGGGGGCTTAC 18 85 6.05858437255875e-05 ANLGAY
>./b_S11.fasta.summary.txt_unique_cdr3_nt_1848 GCAAGATGGAGGGATTACGACCCTTACTATGCTATGGACTAC 42 85 6.05858437255875e-05 ARWRDYDPYYAMDY
>./b_S11.fasta.summary.txt_unique_cdr3_nt_1849 GCAAGATCTACTATGATTACCTTCTGGTACTTCGATGTC 39 85 6.05858437255875e-05 ARSTMITFWYFDV
>./b_S11.fasta.summary.txt_unique_cdr3_nt_1850 GCTAGCTGGGACTGGTACTTCGATGTC 27 85 6.05858437255875e-05 ASWDWYFDV
>./b_S11.fasta.summary.txt_unique_cdr3_nt_1851 GCAAGGGGGGTTTACGAGGGTTATGCTCTGGACTAC 36 85 6.05858437255875e-05 ARGVYEGYALDY
>./b_S11.fasta.summary.txt_unique_cdr3_nt_1852 GCAAGAACTGGGACGAGAGGGGCCTGGTTTGCTTAC 36 85 6.05858437255875e-05 ARTGTRGAWFAY
>./b_S11.fasta.summary.txt_unique_cdr3_nt_1853 GCAAGAAGGGATTACTACGGCTCCGCCTGGTTTGCTTAC 39 85 6.05858437255875e-05 ARRDYYGSAWFAY
>./b_S11.fasta.summary.txt_unique_cdr3_nt_1854 GCTAGAAAGATTCCGGACTATGCTATGGACTAC 33 85 6.05858437255875e-05 ARKIPDYAMDY
>./b_S11.fasta.summary.txt_unique_cdr3_nt_1855 GCAAGAGGGGACTGGGCTGACTAC 24 85 6.05858437255875e-05 ARGDWADY
>./b_S11.fasta.summary.txt_unique_cdr3_nt_1856 GCCAAAGACGCGGGGTATGCTATGGACTAC 30 85 6.05858437255875e-05 AKDAGYAMDY
>./b_S11.fasta.summary.txt_unique_cdr3_nt_1857 GCAAGTGATTACGACGCCTGGTTTGCTTAC 30 85 6.05858437255875e-05 ASDYDAWFAY
>./b_S11.fasta.summary.txt_unique_cdr3_nt_1858 GCGGGGGTACGACGGGCGTTTGCTTAC 27 85 6.05858437255875e-05 AGVRRAFAY
>./b_S11.fasta.summary.txt_unique_cdr3_nt_1859 GCAAGGGCTATGGACTAC 18 85 6.05858437255875e-05 ARAMDY
>./b_S11.fasta.summary.txt_unique_cdr3_nt_1860 GCAAGAAAAGCCTCCTACTTTGCTATGGACTAC 33 85 6.05858437255875e-05 ARKASYFAMDY
>./b_S11.fasta.summary.txt_unique_cdr3_nt_1861 GCAAGATGCTGGGACGTGGATTACTACTTTGACTAC 36 85 6.05858437255875e-05 ARCWDVDYYFDY
>./b_S11.fasta.summary.txt_unique_cdr3_nt_1862 GCAAGACACGAAGACTATAGGTACTTTGCTTAC 33 85 6.05858437255875e-05 ARHEDYRYFAY
>./b_S11.fasta.summary.txt_unique_cdr3_nt_1863 GCCAAAGAGGAGGTACGACACGTTTGGCTTGCTTAC 36 85 6.05858437255875e-05 AKEEVRHVWLAY
>./b_S11.fasta.summary.txt_unique_cdr3_nt_1864 GCAAGAGAGGGTTTTGCTTAC 21 85 6.05858437255875e-05 AREGFAY
>./b_S11.fasta.summary.txt_unique_cdr3_nt_1865 GCCAGAGGTAATTACTACGGTAGTAGCCTCTACTGGTACTTCGATGTC 48 85 6.05858437255875e-05 ARGNYYGSSLYWYFDV
>./b_S11.fasta.summary.txt_unique_cdr3_nt_1866 GCAAGAAACTGGTACTTCGATGTC 24 85 6.05858437255875e-05 ARNWYFDV
>./b_S11.fasta.summary.txt_unique_cdr3_nt_1867 GCAAGAAACTATAGGTACGACGCGGGTTACTATGCTATGGACTAC 45 85 6.05858437255875e-05 ARNYRYDAGYYAMDY
>./b_S11.fasta.summary.txt_unique_cdr3_nt_1868 GCAAGACGGATTACGACAGGCTACTGGTACTTCGATGTC 39 85 6.05858437255875e-05 ARRITTGYWYFDV
>./b_S11.fasta.summary.txt_unique_cdr3_nt_1869 GCTAGAAGGACGAACGCTATGGACTAC 27 85 6.05858437255875e-05 ARRTNAMDY
>./b_S11.fasta.summary.txt_unique_cdr3_nt_1870 GCAAGAGGGAGGAACTGGGTCTTTGACTAC 30 85 6.05858437255875e-05 ARGRNWVFDY
>./b_S11.fasta.summary.txt_unique_cdr3_nt_1871 GCCTCGGGGCTTATCTACTCCTCGTACTACTTTGACTAC 39 85 6.05858437255875e-05 ASGLIYSSYYFDY
>./b_S11.fasta.summary.txt_unique_cdr3_nt_1872 GCTAGAGGGAAGTGGGACGACTGGTACTTCGATGTC 36 85 6.05858437255875e-05 ARGKWDDWYFDV
>./b_S11.fasta.summary.txt_unique_cdr3_nt_1873 AATGCCGCGGATGTTTTGGACTAC 24 85 6.05858437255875e-05 NAADVLDY
>./b_S11.fasta.summary.txt_unique_cdr3_nt_1874 GCAAGAAGGATTAGCTACTGGTACTTCGATGTC 33 85 6.05858437255875e-05 ARRISYWYFDV
>./b_S11.fasta.summary.txt_unique_cdr3_nt_1875 GCTAGAGTGGGTAACTACCCTTAC 24 85 6.05858437255875e-05 ARVGNYPY
>./b_S11.fasta.summary.txt_unique_cdr3_nt_1876 GCAAGATCTAACTGGGACTATGCTATGGACTAC 33 85 6.05858437255875e-05 ARSNWDYAMDY
>./b_S11.fasta.summary.txt_unique_cdr3_nt_1877 GCAAGAAGTGAGGATTACGACGCTATGGACTAC 33 84 5.98730690935217e-05 ARSEDYDAMDY
>./b_S11.fasta.summary.txt_unique_cdr3_nt_1878 GCAAGGGGGACTACTATGATTACGACGATGGGTTATGCTATGGACTAC 48 84 5.98730690935217e-05 ARGTTMITTMGYAMDY
>./b_S11.fasta.summary.txt_unique_cdr3_nt_1879 GCAAGATTAAACTACGGTAGTAGCTATGCTATGGACTAC 39 84 5.98730690935217e-05 ARLNYGSSYAMDY
>./b_S11.fasta.summary.txt_unique_cdr3_nt_1880 GCAAGATCAAACTATGGTACCCACTTTGACTAC 33 84 5.98730690935217e-05 ARSNYGTHFDY
>./b_S11.fasta.summary.txt_unique_cdr3_nt_1881 GCAAATGGTAACTACTTTGACTAC 24 84 5.98730690935217e-05 ANGNYFDY
>./b_S11.fasta.summary.txt_unique_cdr3_nt_1882 ACAATCCTTCCTTTTTATTATGGTAGTAGTTACAGGTATTTCGATGTC 48 84 5.98730690935217e-05 TILPFYYGSSYRYFDV
>./b_S11.fasta.summary.txt_unique_cdr3_nt_1883 GCAAGAGGGGGAATTTATTACTACGGTAGTAGCCCCTACTGGTACTTCGATGTC 54 84 5.98730690935217e-05 ARGGIYYYGSSPYWYFDV
>./b_S11.fasta.summary.txt_unique_cdr3_nt_1884 GCAAGTTTTGGTTACTACTACTACTTTGCCTAC 33 84 5.98730690935217e-05 ASFGYYYYFAY
>./b_S11.fasta.summary.txt_unique_cdr3_nt_1885 GTCAGCGAGCTGGGAGGATTTGCTTAC 27 84 5.98730690935217e-05 VSELGGFAY
>./b_S11.fasta.summary.txt_unique_cdr3_nt_1886 GCAAGATATTACTACGGTACTAACTACTGGTACTTCGATGTC 42 84 5.98730690935217e-05 ARYYYGTNYWYFDV
>./b_S11.fasta.summary.txt_unique_cdr3_nt_1887 GCTAGATCCCCGGAGGCTGGGAGAGGCTAC 30 84 5.98730690935217e-05 ARSPEAGRGY
>./b_S11.fasta.summary.txt_unique_cdr3_nt_1888 GCAAGAGTAGCTCGGGCTACGTTCGTTGACTAC 33 84 5.98730690935217e-05 ARVARATFVDY
>./b_S11.fasta.summary.txt_unique_cdr3_nt_1889 GCAAGGTTCATGGTTGACTAC 21 84 5.98730690935217e-05 ARFMVDY
>./b_S11.fasta.summary.txt_unique_cdr3_nt_1890 GTGAGCTCGGGCTACGCTATGGACTAC 27 84 5.98730690935217e-05 VSSGYAMDY
>./b_S11.fasta.summary.txt_unique_cdr3_nt_1891 GCAAGAACGCACTATGGTTACCTTGCTTAC 30 84 5.98730690935217e-05 ARTHYGYLAY
>./b_S11.fasta.summary.txt_unique_cdr3_nt_1892 GCAAGACGCGGAGCTAACTGGGACTTTGACTAC 33 84 5.98730690935217e-05 ARRGANWDFDY
>./b_S11.fasta.summary.txt_unique_cdr3_nt_1893 GCAAGAGGAAACTGGGAAAGCTACTTTGACTAC 33 84 5.98730690935217e-05 ARGNWESYFDY
>./b_S11.fasta.summary.txt_unique_cdr3_nt_1894 GCAAGAGATTACTACTTTGACTAC 24 84 5.98730690935217e-05 ARDYYFDY
>./b_S11.fasta.summary.txt_unique_cdr3_nt_1895 GCTTTTACTACGGCGGGCTTTGACTAC 27 84 5.98730690935217e-05 AFTTAGFDY
>./b_S11.fasta.summary.txt_unique_cdr3_nt_1896 GCTAGAATTGATACTACGGTAGTAGCCTCGGACTAC 36 83 5.9160294461456e-05 ARIDTTVVASDY
>./b_S11.fasta.summary.txt_unique_cdr3_nt_1897 GCAAGCCTTGCTTAC 15 83 5.9160294461456e-05 ASLAY
>./b_S11.fasta.summary.txt_unique_cdr3_nt_1898 GGAAGAAATGATTACGACGACGCCTCTATGGACTAC 36 83 5.9160294461456e-05 GRNDYDDASMDY
>./b_S11.fasta.summary.txt_unique_cdr3_nt_1899 GCAAGAAGGGACGGGTACTTCGATGTC 27 83 5.9160294461456e-05 ARRDGYFDV
>./b_S11.fasta.summary.txt_unique_cdr3_nt_1900 GCAAGAAACCTTTATTACTACGGTAGTAGCCACTTTGCTTAC 42 83 5.9160294461456e-05 ARNLYYYGSSHFAY
>./b_S11.fasta.summary.txt_unique_cdr3_nt_1901 GCAAGAGGCTATGGTAACTACTTTGACTAC 30 83 5.9160294461456e-05 ARGYGNYFDY
>./b_S11.fasta.summary.txt_unique_cdr3_nt_1902 GCAAGTGATGGTAACTACGGCTACTTTGACTAC 33 83 5.9160294461456e-05 ASDGNYGYFDY
>./b_S11.fasta.summary.txt_unique_cdr3_nt_1903 GCAAGAACTGGTAACTACCAGGATGCTATGGACTAC 36 83 5.9160294461456e-05 ARTGNYQDAMDY
>./b_S11.fasta.summary.txt_unique_cdr3_nt_1904 GCCAGAGAACTACCCTACTGGTACTTCGATGTC 33 83 5.9160294461456e-05 ARELPYWYFDV
>./b_S11.fasta.summary.txt_unique_cdr3_nt_1905 GCAAGACGGGTTTACTACGGCTCGGAGTACTTTGACTAC 39 83 5.9160294461456e-05 ARRVYYGSEYFDY
>./b_S11.fasta.summary.txt_unique_cdr3_nt_1906 GCAAGATATTACTACGGTAGTAGTGACTAC 30 83 5.9160294461456e-05 ARYYYGSSDY
>./b_S11.fasta.summary.txt_unique_cdr3_nt_1907 GCAGCCTACTATGGTAACTACTATGCTATGGACTAC 36 83 5.9160294461456e-05 AAYYGNYYAMDY
>./b_S11.fasta.summary.txt_unique_cdr3_nt_1908 GCTAGATGGGCCCCACTGGGACGCTACTTTGACTAC 36 83 5.9160294461456e-05 ARWAPLGRYFDY
>./b_S11.fasta.summary.txt_unique_cdr3_nt_1909 GCAAGATGGGGATACTACGGCCACTGGTACTTCGATGTC 39 83 5.9160294461456e-05 ARWGYYGHWYFDV
>./b_S11.fasta.summary.txt_unique_cdr3_nt_1910 GCAAGAGTAGGGGGATTTGGTAACTACTGGGCTGTGGACTAC 42 83 5.9160294461456e-05 ARVGGFGNYWAVDY
>./b_S11.fasta.summary.txt_unique_cdr3_nt_1911 GCAGCCTTCCCGGCGTGGTTTGCTTAC 27 83 5.9160294461456e-05 AAFPAWFAY
>./b_S11.fasta.summary.txt_unique_cdr3_nt_1912 GCAAGTGCTTAC 12 83 5.9160294461456e-05 ASAY
>./b_S11.fasta.summary.txt_unique_cdr3_nt_1913 GCTAGAGGACTAGGGGTGTTTGCTTAC 27 83 5.9160294461456e-05 ARGLGVFAY
>./b_S11.fasta.summary.txt_unique_cdr3_nt_1914 GCAAGAGGGAAATTACTACGGTACTACTTTGACTAC 36 83 5.9160294461456e-05 ARGKLLRYYFDY
>./b_S11.fasta.summary.txt_unique_cdr3_nt_1915 GCAAGAGAAGATTACGACGGGGCCTGGTTTGCTTAC 36 83 5.9160294461456e-05 AREDYDGAWFAY
>./b_S11.fasta.summary.txt_unique_cdr3_nt_1916 GCAAGACACGAAGCGAACTGGGACGGGTTTGCTTAC 36 83 5.9160294461456e-05 ARHEANWDGFAY
>./b_S11.fasta.summary.txt_unique_cdr3_nt_1917 GCAAGGGCCTACTATGGTAACTCCTATGCTATGGACTAC 39 83 5.9160294461456e-05 ARAYYGNSYAMDY
>./b_S11.fasta.summary.txt_unique_cdr3_nt_1918 GCAAGATCAGATGGTAACTATGCTTAC 27 83 5.9160294461456e-05 ARSDGNYAY
>./b_S11.fasta.summary.txt_unique_cdr3_nt_1919 GCAAGATTCTACTATGGTTACTACTATGCTATGGACTAC 39 83 5.9160294461456e-05 ARFYYGYYYAMDY
>./b_S11.fasta.summary.txt_unique_cdr3_nt_1920 GCAAGAGTCTATGGTAACTACGGGGGTGCTTAC 33 83 5.9160294461456e-05 ARVYGNYGGAY
>./b_S11.fasta.summary.txt_unique_cdr3_nt_1921 GCAAGAGGGGAGCGCTACGGCTACTACTTTGACTAC 36 83 5.9160294461456e-05 ARGERYGYYFDY
>./b_S11.fasta.summary.txt_unique_cdr3_nt_1922 GCCAGAAACTATGCTATGGACTAC 24 83 5.9160294461456e-05 ARNYAMDY
>./b_S11.fasta.summary.txt_unique_cdr3_nt_1923 GCAAGTCTTAACTGGGAGTGGTTTGCTTAC 30 83 5.9160294461456e-05 ASLNWEWFAY
>./b_S11.fasta.summary.txt_unique_cdr3_nt_1924 GCAAGACCCCCCCTCGAC 18 83 5.9160294461456e-05 ARPPLD
>./b_S11.fasta.summary.txt_unique_cdr3_nt_1925 GCAAGAAAGATCATCTACTATGACTATGCTATGGACTAC 39 83 5.9160294461456e-05 ARKIIYYDYAMDY
>./b_S11.fasta.summary.txt_unique_cdr3_nt_1926 GCAAGAGTGGATTATGGTGCCTTTGACTAC 30 83 5.9160294461456e-05 ARVDYGAFDY
>./b_S11.fasta.summary.txt_unique_cdr3_nt_1927 ACAAGAGTGGACTTTGCTTAC 21 82 5.84475198293903e-05 TRVDFAY
>./b_S11.fasta.summary.txt_unique_cdr3_nt_1928 GCAAGATCTGGCTGGTTTGCTTAC 24 82 5.84475198293903e-05 ARSGWFAY
>./b_S11.fasta.summary.txt_unique_cdr3_nt_1929 GCAAGGGGGTATGGTACGGGTTACTACTTTGACTAC 36 82 5.84475198293903e-05 ARGYGTGYYFDY
>./b_S11.fasta.summary.txt_unique_cdr3_nt_1930 GCCAGAGATCCGAACTGGGACGTCGGGTACTTCGATGTC 39 82 5.84475198293903e-05 ARDPNWDVGYFDV
>./b_S11.fasta.summary.txt_unique_cdr3_nt_1931 GCAAGACCCCTCTCAACTGGCTCCTGGTTTGCTTAC 36 82 5.84475198293903e-05 ARPLSTGSWFAY
>./b_S11.fasta.summary.txt_unique_cdr3_nt_1932 GCAAGAGACGATTATTACTACGGTAGTTCCTACTAC 36 82 5.84475198293903e-05 ARDDYYYGSSYY
>./b_S11.fasta.summary.txt_unique_cdr3_nt_1933 ACTACGGCTACGCCCTTTGACTAC 24 82 5.84475198293903e-05 TTATPFDY
>./b_S11.fasta.summary.txt_unique_cdr3_nt_1934 GCAAGATTTTATTACTACGGTAGTAGCTACGTGGGGTATGCTATGGACTAC 51 82 5.84475198293903e-05 ARFYYYGSSYVGYAMDY
>./b_S11.fasta.summary.txt_unique_cdr3_nt_1935 GCAAGGTCTTATTACTACGGTAGTAGAGGGTACTTCGATGTC 42 82 5.84475198293903e-05 ARSYYYGSRGYFDV
>./b_S11.fasta.summary.txt_unique_cdr3_nt_1936 GCAAGAAGTACTACGGTAGTTGACTAC 27 82 5.84475198293903e-05 ARSTTVVDY
>./b_S11.fasta.summary.txt_unique_cdr3_nt_1937 GCAAGAGACTGGTTTGCTTAC 21 82 5.84475198293903e-05 ARDWFAY
>./b_S11.fasta.summary.txt_unique_cdr3_nt_1938 GCCAGAAATGGTAACTACTATGCTATGGACTAC 33 82 5.84475198293903e-05 ARNGNYYAMDY
>./b_S11.fasta.summary.txt_unique_cdr3_nt_1939 GCCAAGCTGGGACAGACTATGGACTAC 27 82 5.84475198293903e-05 AKLGQTMDY
>./b_S11.fasta.summary.txt_unique_cdr3_nt_1940 ACTAGAGGCAACTGGGACGGGTACTACTTTGACTAC 36 82 5.84475198293903e-05 TRGNWDGYYFDY
>./b_S11.fasta.summary.txt_unique_cdr3_nt_1941 GCATACTACGGTAGTAGTTACTATGCTATGGACTAC 36 82 5.84475198293903e-05 AYYGSSYYAMDY
>./b_S11.fasta.summary.txt_unique_cdr3_nt_1942 GCAAGAGGAGGCGTTTACTACGGTAGTAGCTACGGGTTTGCTTAC 45 82 5.84475198293903e-05 ARGGVYYGSSYGFAY
>./b_S11.fasta.summary.txt_unique_cdr3_nt_1943 GCAAGAAACTACGGTTCCTAC 21 82 5.84475198293903e-05 ARNYGSY
>./b_S11.fasta.summary.txt_unique_cdr3_nt_1944 GCAAGAGATACTACGGTAGTCCCGTTTGCTTAC 33 82 5.84475198293903e-05 ARDTTVVPFAY
>./b_S11.fasta.summary.txt_unique_cdr3_nt_1945 GCAAGAGATAACTACGCCCTTGACTAC 27 82 5.84475198293903e-05 ARDNYALDY
>./b_S11.fasta.summary.txt_unique_cdr3_nt_1946 GCAAGGTTCTATGATTACCCCTTTGACTAC 30 82 5.84475198293903e-05 ARFYDYPFDY
>./b_S11.fasta.summary.txt_unique_cdr3_nt_1947 GCAAGGGGGACTACGGCTACGTCGTTTGCGGCTTAC 36 82 5.84475198293903e-05 ARGTTATSFAAY
>./b_S11.fasta.summary.txt_unique_cdr3_nt_1948 ACAAGAGCCTATTCTACCTTGTACTACTTTGACTAC 36 82 5.84475198293903e-05 TRAYSTLYYFDY
>./b_S11.fasta.summary.txt_unique_cdr3_nt_1949 GCTAGATCGGGCGTGGACTACGTATTTGCTTAC 33 82 5.84475198293903e-05 ARSGVDYVFAY
>./b_S11.fasta.summary.txt_unique_cdr3_nt_1950 ACAAGAGAGTGGGACGGCTAC 21 82 5.84475198293903e-05 TREWDGY
>./b_S11.fasta.summary.txt_unique_cdr3_nt_1951 GGAAGATCGGGGGCCTATGCTATGGACTAC 30 82 5.84475198293903e-05 GRSGAYAMDY
>./b_S11.fasta.summary.txt_unique_cdr3_nt_1952 GCAAGATTTGGTAACTACGCTATGGACTAC 30 81 5.77347451973245e-05 ARFGNYAMDY
>./b_S11.fasta.summary.txt_unique_cdr3_nt_1953 GCAAGATATGGTAACTATTACTATGCTATGGACTAC 36 81 5.77347451973245e-05 ARYGNYYYAMDY
>./b_S11.fasta.summary.txt_unique_cdr3_nt_1954 GCAAGTAGGGGAGGAACTGGGTCCTCCTGGTTTGCTTAT 39 81 5.77347451973245e-05 ASRGGTGSSWFAY
>./b_S11.fasta.summary.txt_unique_cdr3_nt_1955 GCAAGAGAGGAGTATGGTAACTATGGCTTTGACTAC 36 81 5.77347451973245e-05 AREEYGNYGFDY
>./b_S11.fasta.summary.txt_unique_cdr3_nt_1956 GCCAGCAACTATGGTAACTACGTGGGGTACTTCGATGTC 39 81 5.77347451973245e-05 ASNYGNYVGYFDV
>./b_S11.fasta.summary.txt_unique_cdr3_nt_1957 GCCAGAACCGACTAC 15 81 5.77347451973245e-05 ARTDY
>./b_S11.fasta.summary.txt_unique_cdr3_nt_1958 GCCAGGCTAACTGTATATTACTATGCTATGGACTAC 36 81 5.77347451973245e-05 ARLTVYYYAMDY
>./b_S11.fasta.summary.txt_unique_cdr3_nt_1959 GCAAGAGGGGATTACGGAACGGCCTGGTTTGCTTAC 36 81 5.77347451973245e-05 ARGDYGTAWFAY
>./b_S11.fasta.summary.txt_unique_cdr3_nt_1960 GCAACGTCCTCCATATATTATTATGCTATGGACTAC 36 81 5.77347451973245e-05 ATSSIYYYAMDY
>./b_S11.fasta.summary.txt_unique_cdr3_nt_1961 GCTAGAGGTGGGACTGCGTTTGCTTAC 27 81 5.77347451973245e-05 ARGGTAFAY
>./b_S11.fasta.summary.txt_unique_cdr3_nt_1962 GCAAGATCGTATTCCTATGGTATGGACGAC 30 81 5.77347451973245e-05 ARSYSYGMDD
>./b_S11.fasta.summary.txt_unique_cdr3_nt_1963 GCAAGTAGGGGAACTTGGTACTTCGATGTC 30 81 5.77347451973245e-05 ASRGTWYFDV
>./b_S11.fasta.summary.txt_unique_cdr3_nt_1964 GCTAGAAAGATGACTGATTACTATGCTATGGACTAC 36 81 5.77347451973245e-05 ARKMTDYYAMDY
>./b_S11.fasta.summary.txt_unique_cdr3_nt_1965 GCAAGATGGAATTCCTATAGGTACGACGAAGACTAC 36 81 5.77347451973245e-05 ARWNSYRYDEDY
>./b_S11.fasta.summary.txt_unique_cdr3_nt_1966 GCAAGAGAGGGGAGACGACGACGTTTTGCTTAC 33 81 5.77347451973245e-05 AREGRRRRFAY
>./b_S11.fasta.summary.txt_unique_cdr3_nt_1967 GCAAGTTACTTTGCTTAC 18 81 5.77347451973245e-05 ASYFAY
>./b_S11.fasta.summary.txt_unique_cdr3_nt_1968 GCTAACTACTACTTTGACTAC 21 81 5.77347451973245e-05 ANYYFDY
>./b_S11.fasta.summary.txt_unique_cdr3_nt_1969 GTGAGAGATAATGGTAACTACAGGTACTTCGATGTC 36 81 5.77347451973245e-05 VRDNGNYRYFDV
>./b_S11.fasta.summary.txt_unique_cdr3_nt_1970 GCAATCTACTATGGTTACGACTACTTTGACTAC 33 81 5.77347451973245e-05 AIYYGYDYFDY
>./b_S11.fasta.summary.txt_unique_cdr3_nt_1971 GTTAGCTACTATGATTACCTGTTTGCTTAC 30 81 5.77347451973245e-05 VSYYDYLFAY
>./b_S11.fasta.summary.txt_unique_cdr3_nt_1972 GCAAGGGAGGGGTTTGCTTAC 21 81 5.77347451973245e-05 AREGFAY
>./b_S11.fasta.summary.txt_unique_cdr3_nt_1973 GCTAGATGGTTACGCCCCTACTATGCTATGGACTAC 36 81 5.77347451973245e-05 ARWLRPYYAMDY
>./b_S11.fasta.summary.txt_unique_cdr3_nt_1974 GCAAGAAGCCGGGGAAGCTCGGGCTACGTCTTTGACTAC 39 81 5.77347451973245e-05 ARSRGSSGYVFDY
>./b_S11.fasta.summary.txt_unique_cdr3_nt_1975 GCAAGAGTTGGGACTGGGACGGGCTAC 27 81 5.77347451973245e-05 ARVGTGTGY
>./b_S11.fasta.summary.txt_unique_cdr3_nt_1976 GCAAGACGTATCATTACTACGGTAGTAGCCTCTGACTGC 39 81 5.77347451973245e-05 ARRIITTVVASDC
>./b_S11.fasta.summary.txt_unique_cdr3_nt_1977 GCAAGAGGATACTATAGGCACACGAGACGAGGGTATTACTATGCTATGGACTAC 54 81 5.77347451973245e-05 ARGYYRHTRRGYYYAMDY
>./b_S11.fasta.summary.txt_unique_cdr3_nt_1978 GCAAGATCTACTATGATTACCCACTGGTACTTCGATGTC 39 81 5.77347451973245e-05 ARSTMITHWYFDV
>./b_S11.fasta.summary.txt_unique_cdr3_nt_1979 GCTCCTAACTGGGACGTTTTTGCTTAC 27 81 5.77347451973245e-05 APNWDVFAY
>./b_S11.fasta.summary.txt_unique_cdr3_nt_1980 GCAAGAAGGGATGGTAACTACTTTGACTAC 30 80 5.70219705652588e-05 ARRDGNYFDY
>./b_S11.fasta.summary.txt_unique_cdr3_nt_1981 GCAAGATACGGTAAAGCGGGGGGCTGGGCTATGGACTAC 39 80 5.70219705652588e-05 ARYGKAGGWAMDY
>./b_S11.fasta.summary.txt_unique_cdr3_nt_1982 ACGGACTCCTGGTTTGCTTAC 21 80 5.70219705652588e-05 TDSWFAY
>./b_S11.fasta.summary.txt_unique_cdr3_nt_1983 GCGGGCGGTAGTAGCCCTTATTACTATGCTATGGACTAC 39 80 5.70219705652588e-05 AGGSSPYYYAMDY
>./b_S11.fasta.summary.txt_unique_cdr3_nt_1984 GCAAGATATGGTTACCCCCTTTACTATGCTATGGACTAC 39 80 5.70219705652588e-05 ARYGYPLYYAMDY
>./b_S11.fasta.summary.txt_unique_cdr3_nt_1985 GCAAGATTGGATGGTTATTACGCCCTCTATGCTATGGACTAC 42 80 5.70219705652588e-05 ARLDGYYALYAMDY
>./b_S11.fasta.summary.txt_unique_cdr3_nt_1986 GCTAAACTGGTTGACTAC 18 80 5.70219705652588e-05 AKLVDY
>./b_S11.fasta.summary.txt_unique_cdr3_nt_1987 GCCTACGGTAGTAGCTTTGACTAC 24 80 5.70219705652588e-05 AYGSSFDY
>./b_S11.fasta.summary.txt_unique_cdr3_nt_1988 GCAAGATTGGACTAC 15 80 5.70219705652588e-05 ARLDY
>./b_S11.fasta.summary.txt_unique_cdr3_nt_1989 GCCAGAGGGTCCTTTGACTAC 21 80 5.70219705652588e-05 ARGSFDY
>./b_S11.fasta.summary.txt_unique_cdr3_nt_1990 GCCAGAGAACTCGATGTC 18 80 5.70219705652588e-05 ARELDV
>./b_S11.fasta.summary.txt_unique_cdr3_nt_1991 ACCTACGGTAGAAGCTACGGGGATTACTATGCTATGGACTAC 42 80 5.70219705652588e-05 TYGRSYGDYYAMDY
>./b_S11.fasta.summary.txt_unique_cdr3_nt_1992 GCAAGACTTATTACTACGGTAGTAGCCGTTGACTAC 36 80 5.70219705652588e-05 ARLITTVVAVDY
>./b_S11.fasta.summary.txt_unique_cdr3_nt_1993 ACAACCAATTCATTACTACGGCTTATGGACTAC 33 80 5.70219705652588e-05 TTNSLLRLMDY
>./b_S11.fasta.summary.txt_unique_cdr3_nt_1994 TCAAGAAAGAACTTTGCTATGGACTAC 27 80 5.70219705652588e-05 SRKNFAMDY
>./b_S11.fasta.summary.txt_unique_cdr3_nt_1995 AAAAGATCACAAACCTCCTACGACTAC 27 80 5.70219705652588e-05 KRSQTSYDY
>./b_S11.fasta.summary.txt_unique_cdr3_nt_1996 GCCAAACACCCTTTAGACAGCTCGGGCTACGGGTTTGCTTAC 42 80 5.70219705652588e-05 AKHPLDSSGYGFAY
>./b_S11.fasta.summary.txt_unique_cdr3_nt_1997 GCAAGAGGGGAAGATCTTGCTTAC 24 80 5.70219705652588e-05 ARGEDLAY
>./b_S11.fasta.summary.txt_unique_cdr3_nt_1998 GCCAGAGATAGGGTACTACGGTACCAGTGGGACTGGTACTTCGATGTC 48 80 5.70219705652588e-05 ARDRVLRYQWDWYFDV
>./b_S11.fasta.summary.txt_unique_cdr3_nt_1999 ACAAGAGGCTACGGTAGTAGCTACTGGTACTTCGATGTC 39 80 5.70219705652588e-05 TRGYGSSYWYFDV
[truncated: 259,801 more rows]
