# Supplementary material for: Characterization of B cell receptor H-CDR3 repertoire of spleen in PRV-infected mice
Source: BMC Vet Res. 2022 Jun 17;18:228. doi: 10.1186/s12917-022-03340-2 (PMC9204683; doi:10.1186/s12917-022-03340-2)
Supplement: Supplementary file 1 — Additional file 1: Supplementary Table 1. The frequency of IGHV genes usage. Supplementary Table 2. The frequency of IGHD genes usage. Supplementary Table 3. The frequency of IGHJ genes usage. Supplementary Table 4. The combined usage frequencies of IGHV and IGHJ genes. Supplementary Table 5. The CDR3 nt sequences of XJ strain infection group. Supplementary Table 6. The CDR3 nt sequences of Bartha-K61 strain infection group. Supplementary Table 7. The CDR3 nt sequences of control group. Supplementary Table 8. The top 100 CDR3 nt sequences in XJ strain infection group. Supplementary Table 9. The top 100 CDR3 nt sequences in Bartha-K61 strain infection group. Supplementary Table 10. The top 100 CDR3 nt sequences in control group. Supplementary Table 11. The CDR3 aa sequences of XJ strain infection group. Supplementary Table 12. The CDR3 aa sequences of Bartha-K61 strain infection group. Supplementary Table 13. The CDR3 aa sequences of control group. Supplementary Table 14 The top 100 CDR3 aa sequences in XJ strain infection group. Supplementary Table 15 The top 100 CDR3 aa sequences in Bartha-K61 strain infection group. Supplementary Table 16 The top 100 CDR3 aa sequences in control group. [file 12917_2022_3340_MOESM1_ESM.zip › Supplementary Tables/Supplementary Table 7 The CDR3 nt sequences of control group.csv]

CDR3 ID CDR3 Sequence(nt) nt length Reads unique Ratio CDR3 Sequence(aa)
>./c_S12.fasta.summary.txt_unique_cdr3_nt_1 GCTAGATGGGACTGGTACTTCGATGTC 27 46482 0.043704533209973 ARWDWYFDV
>./c_S12.fasta.summary.txt_unique_cdr3_nt_2 GCTAACTGGGACTGGTACTTCGATGTC 27 14734 0.0138535904719191 ANWDWYFDV
>./c_S12.fasta.summary.txt_unique_cdr3_nt_3 GCAAGAGGGGATTCCTACTAC 21 8126 0.00764044225429716 ARGDSYY
>./c_S12.fasta.summary.txt_unique_cdr3_nt_4 GCTAGAGGGTACTTTGACTAC 21 5596 0.00526161885983841 ARGYFDY
>./c_S12.fasta.summary.txt_unique_cdr3_nt_5 GCAAGGCCCTACGGTAGTACCTACGGCTACTACTTTGACTAC 42 5105 0.00479995787696124 ARPYGSTYGYYFDY
>./c_S12.fasta.summary.txt_unique_cdr3_nt_6 GCCAGAGATGGGTTTGCTTAC 21 5001 0.00470217225126017 ARDGFAY
>./c_S12.fasta.summary.txt_unique_cdr3_nt_7 GCTAGAGAGGGTGGGGGTTACTATGGTGCTATGGACTAC 39 4355 0.00409477307623236 AREGGGYYGAMDY
>./c_S12.fasta.summary.txt_unique_cdr3_nt_8 GCGATCTACTATGGTTACGAC 21 3869 0.00363781332536004 AIYYGYD
>./c_S12.fasta.summary.txt_unique_cdr3_nt_9 GCAAGTGCTATGGACTAC 18 3049 0.00286681127656314 ASAMDY
>./c_S12.fasta.summary.txt_unique_cdr3_nt_10 GCCAGAAACTGGGACTAC 18 2892 0.00271919259161056 ARNWDY
>./c_S12.fasta.summary.txt_unique_cdr3_nt_11 GCAAGTTACTACGGTAGTAGCTATGCTATGGACTAC 36 2892 0.00271919259161056 ASYYGSSYAMDY
>./c_S12.fasta.summary.txt_unique_cdr3_nt_12 GCAAGGCCCTACGGTAGTAGCTACGGCTACTACTTTGACTAC 42 2846 0.00267594125716585 ARPYGSSYGYYFDY
>./c_S12.fasta.summary.txt_unique_cdr3_nt_13 GCAAGAGATGGTAACTACTGGTACTTCGATGTC 33 2500 0.0023506160024296 ARDGNYWYFDV
>./c_S12.fasta.summary.txt_unique_cdr3_nt_14 GCAAGAGGAGAGGCAATTTATTACTACGGTAGTAGCGGAGATTACTATGCTATGGACTAC 60 2479 0.00233087082800919 ARGEAIYYYGSSGDYYAMDY
>./c_S12.fasta.summary.txt_unique_cdr3_nt_15 GCAAGATCAGGTTACTTCTATGCTATGGACTAC 33 2200 0.00206854208213805 ARSGYFYAMDY
>./c_S12.fasta.summary.txt_unique_cdr3_nt_16 TACTACGGTAGTAGCTACTGGTACTTCGATGTC 33 2195 0.00206384085013319 YYGSSYWYFDV
>./c_S12.fasta.summary.txt_unique_cdr3_nt_17 ACAAGAAAGGGATCGTCCCGAACTCAATATGATTACGACGCCTGGTTTGCTTAC 54 2035 0.00191340142597769 TRKGSSRTQYDYDAWFAY
>./c_S12.fasta.summary.txt_unique_cdr3_nt_18 GCAAGAGGGCACTATGATTACGACTAC 27 1963 0.00184570368510772 ARGHYDYDY
>./c_S12.fasta.summary.txt_unique_cdr3_nt_19 GCAAGGGGGGGGTTTGCTTAC 21 1852 0.00174133633459985 ARGGFAY
>./c_S12.fasta.summary.txt_unique_cdr3_nt_20 GCAAGATCCCTTATTTATGCTATGGACTAC 30 1834 0.00172441189938235 ARSLIYAMDY
>./c_S12.fasta.summary.txt_unique_cdr3_nt_21 ACAAGATGGTTACTACGTGCTATGGACTAC 30 1818 0.0017093679569668 TRWLLRAMDY
>./c_S12.fasta.summary.txt_unique_cdr3_nt_22 GCTATGATTACTGCTATGGACTAC 24 1701 0.0015993591280531 AMITAMDY
>./c_S12.fasta.summary.txt_unique_cdr3_nt_23 GCTAGAGAGGACTTGTGGTACTTCGATGTC 30 1497 0.00140754886225484 AREDLWYFDV
>./c_S12.fasta.summary.txt_unique_cdr3_nt_24 GCAAAGTATGGTAACTACTACTTTGACTAC 30 1464 0.00137652073102277 AKYGNYYFDY
>./c_S12.fasta.summary.txt_unique_cdr3_nt_25 GCAAGGGGTGGGTTTGCTTAC 21 1454 0.00136711826701305 ARGGFAY
>./c_S12.fasta.summary.txt_unique_cdr3_nt_26 GCCAGAACTGACTAC 15 1452 0.00136523777421111 ARTDY
>./c_S12.fasta.summary.txt_unique_cdr3_nt_27 GCAAGAATTTACTACGGTAGTAGCTACTGGTACTTCGATGTC 42 1447 0.00136053654220625 ARIYYGSSYWYFDV
>./c_S12.fasta.summary.txt_unique_cdr3_nt_28 GCAAGATCTTACTACGATGGTAGCTGGTACTTCGATGTC 39 1434 0.00134831333899362 ARSYYDGSWYFDV
>./c_S12.fasta.summary.txt_unique_cdr3_nt_29 GCAAGATACTACGGTAGTAGCTACTACTTTGACTAC 36 1421 0.00133609013578098 ARYYGSSYYFDY
>./c_S12.fasta.summary.txt_unique_cdr3_nt_30 GCAAGTAGTATGGACTAC 18 1408 0.00132386693256835 ASSMDY
>./c_S12.fasta.summary.txt_unique_cdr3_nt_31 GCAAGACATAGGTACGTTGACTAC 24 1405 0.00132104619336543 ARHRYVDY
>./c_S12.fasta.summary.txt_unique_cdr3_nt_32 GCAAGTAGGTACGACTGGTACTTCGATGTC 30 1362 0.00128061559812364 ASRYDWYFDV
>./c_S12.fasta.summary.txt_unique_cdr3_nt_33 GCAAGGGAGGATGGTTACTACTGGTTTGCTTAC 33 1283 0.00120633613244687 AREDGYYWFAY
>./c_S12.fasta.summary.txt_unique_cdr3_nt_34 ACTTATGATTACGAAACCTGGTTTGCTTAC 30 1275 0.00119881416123909 TYDYETWFAY
>./c_S12.fasta.summary.txt_unique_cdr3_nt_35 GCAAGAAACGGCTACGTTGGTTACTACTTTGACTAC 36 1208 0.00113581765237398 ARNGYVGYYFDY
>./c_S12.fasta.summary.txt_unique_cdr3_nt_36 GCAAGAAGACTTCATTACTACGGCTACGTGGATTACTATGCTATGGACTAC 51 1206 0.00113393715957204 ARRLHYYGYVDYYAMDY
>./c_S12.fasta.summary.txt_unique_cdr3_nt_37 GCAAGGCTAACTGGGACGAACTAC 24 1156 0.00108692483952345 ARLTGTNY
>./c_S12.fasta.summary.txt_unique_cdr3_nt_38 ACAAGATCGGGGTATGGTAACTACTTTGACTAC 33 1131 0.00106341867949915 TRSGYGNYFDY
>./c_S12.fasta.summary.txt_unique_cdr3_nt_39 GCAAGACACGGCTATGCTATGGACTAC 27 1130 0.00106247843309818 ARHGYAMDY
>./c_S12.fasta.summary.txt_unique_cdr3_nt_40 GCATACGACTATGCTATGGACTAC 24 1103 0.00103709178027194 AYDYAMDY
>./c_S12.fasta.summary.txt_unique_cdr3_nt_41 GCAACTGGGTTTGCTTAC 18 1098 0.00103239054826708 ATGFAY
>./c_S12.fasta.summary.txt_unique_cdr3_nt_42 GCAAGAAGGAGGTACTACCCCTGGTTTGCTTAC 33 1096 0.00103051005546514 ARRRYYPWFAY
>./c_S12.fasta.summary.txt_unique_cdr3_nt_43 GCTAACTGGGACGCCTCTTTTGCTTAC 27 1094 0.00102862956266319 ANWDASFAY
>./c_S12.fasta.summary.txt_unique_cdr3_nt_44 ACCACTGGGTTTGCTTAC 18 1040 0.000977856257010712 TTGFAY
>./c_S12.fasta.summary.txt_unique_cdr3_nt_45 GCAAGACAAGGGTTTGACTAC 21 1023 0.000961872068194191 ARQGFDY
>./c_S12.fasta.summary.txt_unique_cdr3_nt_46 GCAAGAGATGGTTACTACTTTGACTAC 27 1003 0.000943067140174754 ARDGYYFDY
>./c_S12.fasta.summary.txt_unique_cdr3_nt_47 GCTAACTGGGACTAC 15 976 0.000917680487348515 ANWDY
>./c_S12.fasta.summary.txt_unique_cdr3_nt_48 GCAAGATGGGACTAC 15 964 0.000906397530536852 ARWDY
>./c_S12.fasta.summary.txt_unique_cdr3_nt_49 TATGGTAACTCGTTTGCTTAC 21 935 0.000879130384908669 YGNSFAY
>./c_S12.fasta.summary.txt_unique_cdr3_nt_50 GCTAGATCGGGTTACTACGGTGACTAC 27 922 0.000866907181696035 ARSGYYGDY
>./c_S12.fasta.summary.txt_unique_cdr3_nt_51 GCCAGGTACGACTACTATGCTATGGACTAC 30 919 0.00086408644249312 ARYDYYAMDY
>./c_S12.fasta.summary.txt_unique_cdr3_nt_52 GCCAGGGACTGGGCTTAC 18 910 0.000855624224884373 ARDWAY
>./c_S12.fasta.summary.txt_unique_cdr3_nt_53 GCCAAAAATGATTACGACCTATATTACTATGCTATGGACTAC 42 910 0.000855624224884373 AKNDYDLYYYAMDY
>./c_S12.fasta.summary.txt_unique_cdr3_nt_54 GCAAGATACTATAGGTACGACGCTATGGACTAC 33 878 0.000825536340053274 ARYYRYDAMDY
>./c_S12.fasta.summary.txt_unique_cdr3_nt_55 GCCCGTGATGGTTACTACTTTGACTAC 27 869 0.000817074122444528 ARDGYYFDY
>./c_S12.fasta.summary.txt_unique_cdr3_nt_56 GCAAGAGGGTACTTCGGTAGTACCTATTGGTACTTCGATGTC 42 852 0.000801089933628007 ARGYFGSTYWYFDV
>./c_S12.fasta.summary.txt_unique_cdr3_nt_57 GCCTACGGTAGTAGCTACTGGTACTTCGATGTC 33 848 0.000797328948024119 AYGSSYWYFDV
>./c_S12.fasta.summary.txt_unique_cdr3_nt_58 GCAAGCTACTATGGTAACTACTATGCTATGGACTAC 36 842 0.000791687469618288 ASYYGNYYAMDY
>./c_S12.fasta.summary.txt_unique_cdr3_nt_59 GCAAGATTTTACTACGGTAGTAGCTACTGGTACTTCGATGTC 42 803 0.000755017859980386 ARFYYGSSYWYFDV
>./c_S12.fasta.summary.txt_unique_cdr3_nt_60 GCCAGAAATTGGGACTAC 18 799 0.000751256874376499 ARNWDY
>./c_S12.fasta.summary.txt_unique_cdr3_nt_61 GCCAACTGGGGGTTTGCTTAC 21 798 0.000750316627975527 ANWGFAY
>./c_S12.fasta.summary.txt_unique_cdr3_nt_62 GCAAGAAAATGGTTACTACGTACGGCGTTTTCTTACTATGCTATGGACTAC 51 786 0.000739033671163865 ARKWLLRTAFSYYAMDY
>./c_S12.fasta.summary.txt_unique_cdr3_nt_63 GCTAGAAGGGCTAATCGGGGGTACTTCGATGTC 33 783 0.00073621293196095 ARRANRGYFDV
>./c_S12.fasta.summary.txt_unique_cdr3_nt_64 ACAACTGGGTTTGCTTAC 18 780 0.000733392192758034 TTGFAY
>./c_S12.fasta.summary.txt_unique_cdr3_nt_65 GCAAGGCCCTACGGTAGTACCTACGGCTACTTCTTTGACTAC 42 780 0.000733392192758034 ARPYGSTYGYFFDY
>./c_S12.fasta.summary.txt_unique_cdr3_nt_66 GCAAGTGGTTACGACTTTGACTAC 24 770 0.000723989728748316 ASGYDFDY
>./c_S12.fasta.summary.txt_unique_cdr3_nt_67 GCCAGAGATCCGCGGTTTATTACTACGGTAGTAGACTACTATGCTATGGACTAC 54 765 0.000719288496743457 ARDPRFITTVVDYYAMDY
>./c_S12.fasta.summary.txt_unique_cdr3_nt_68 GCAAGATCGGGACTGGGACTGTTTGACTAC 30 762 0.000716467757540541 ARSGLGLFDY
>./c_S12.fasta.summary.txt_unique_cdr3_nt_69 GCAAGAGGGGGGGATTACGACGTCCATTATGCTATGGACTAC 42 722 0.000678857901501668 ARGGDYDVHYAMDY
>./c_S12.fasta.summary.txt_unique_cdr3_nt_70 GCCAAAAATGATTACGACGTCGTTTACTATGCTATGGACTAC 42 718 0.00067509691589778 AKNDYDVVYYAMDY
>./c_S12.fasta.summary.txt_unique_cdr3_nt_71 GCCAGAATTACTACGGCTACTGCTTAC 27 701 0.000659112727081259 ARITTATAY
>./c_S12.fasta.summary.txt_unique_cdr3_nt_72 ACGGGCGGTAACTACGAGTGGTTTGCTTAC 30 696 0.0006544114950764 TGGNYEWFAY
>./c_S12.fasta.summary.txt_unique_cdr3_nt_73 GCAAGTTACTACGGTAGTAGCTACTTTGACTAC 33 694 0.000652531002274456 ASYYGSSYFDY
>./c_S12.fasta.summary.txt_unique_cdr3_nt_74 GCAAGAGAGGGGTTTGCTTAC 21 691 0.000649710263071541 AREGFAY
>./c_S12.fasta.summary.txt_unique_cdr3_nt_75 GCAAGAGATAACTGGGACTGGTACTTCGATGTC 33 690 0.000648770016670569 ARDNWDWYFDV
>./c_S12.fasta.summary.txt_unique_cdr3_nt_76 ACAAGATATCGTTACTACGGTAGTAACTACGTCTGGTACTTCGATGTC 48 672 0.000631845581453076 TRYRYYGSNYVWYFDV
>./c_S12.fasta.summary.txt_unique_cdr3_nt_77 GCAAGCTACGGTAGTAGCTACTGGTACTTCGATGTC 36 661 0.000621502871042385 ASYGSSYWYFDV
>./c_S12.fasta.summary.txt_unique_cdr3_nt_78 GCAAGAGGGGATGGTTACTAC 21 661 0.000621502871042385 ARGDGYY
>./c_S12.fasta.summary.txt_unique_cdr3_nt_79 GCAAGCTACTACGGTAGTAGCTACGCTATGGACTAC 36 657 0.000617741885438498 ASYYGSSYAMDY
>./c_S12.fasta.summary.txt_unique_cdr3_nt_80 GCAAGACTCTATGATGGTTACTACTGGTTTGCTTAC 36 645 0.000606458928626836 ARLYDGYYWFAY
>./c_S12.fasta.summary.txt_unique_cdr3_nt_81 GCAAGAGAGGGTGATGGTTACTACTGGTTTGCTTAC 36 640 0.000601757696621977 AREGDGYYWFAY
>./c_S12.fasta.summary.txt_unique_cdr3_nt_82 GCCAGAGATTGGGCTTAC 18 629 0.000591414986211287 ARDWAY
>./c_S12.fasta.summary.txt_unique_cdr3_nt_83 GCAAGGGATTACTACGGTAGTAGCTACTGGTACTTCGATGTC 42 623 0.000585773507805455 ARDYYGSSYWYFDV
>./c_S12.fasta.summary.txt_unique_cdr3_nt_84 GCAAGTTACTACGGTAGTAGCTACGCTATGGACTAC 36 590 0.000554745376573385 ASYYGSSYAMDY
>./c_S12.fasta.summary.txt_unique_cdr3_nt_85 GCAAGTCCTTACTACGGTGACTAC 24 586 0.000550984390969497 ASPYYGDY
>./c_S12.fasta.summary.txt_unique_cdr3_nt_86 ACATACGGTAGTAGTTACTATGCTATGGACTAC 33 584 0.000549103898167554 TYGSSYYAMDY
>./c_S12.fasta.summary.txt_unique_cdr3_nt_87 GCAAGACAGGGCTATGACTAC 21 577 0.000542522173360751 ARQGYDY
>./c_S12.fasta.summary.txt_unique_cdr3_nt_88 GCAAGACAGAGGTACGACTATGCTATGGACTAC 33 574 0.000539701434157835 ARQRYDYAMDY
>./c_S12.fasta.summary.txt_unique_cdr3_nt_89 GCCAGAGATGGTTACTATGCTATGGACTAC 30 572 0.000537820941355892 ARDGYYAMDY
>./c_S12.fasta.summary.txt_unique_cdr3_nt_90 GCTAGCTGGGACTTTGACTAC 21 567 0.000533119709351033 ASWDFDY
>./c_S12.fasta.summary.txt_unique_cdr3_nt_91 GCAAGAGATGATTACGACTGGTACTTCGATGTC 33 565 0.000531239216549089 ARDDYDWYFDV
>./c_S12.fasta.summary.txt_unique_cdr3_nt_92 GCAAGAAGGGATTACTATGCTATGGACTAC 30 563 0.000529358723747145 ARRDYYAMDY
>./c_S12.fasta.summary.txt_unique_cdr3_nt_93 GCAAGACAAGGGTACGACTAC 21 557 0.000523717245341314 ARQGYDY
>./c_S12.fasta.summary.txt_unique_cdr3_nt_94 GGTAACTATGCTATGGACTAC 21 550 0.000517135520534511 GNYAMDY
>./c_S12.fasta.summary.txt_unique_cdr3_nt_95 GCTAGAAGGCTCTACTATGGTAACCACGTCTTTGACTAC 39 546 0.000513374534930624 ARRLYYGNHVFDY
>./c_S12.fasta.summary.txt_unique_cdr3_nt_96 GCAAGAGATTACTACGGTAGTAGCTACTTTGACTAC 36 541 0.000508673302925765 ARDYYGSSYFDY
>./c_S12.fasta.summary.txt_unique_cdr3_nt_97 GCAAGTAGTAGCTACGCTTAC 21 539 0.000506792810123821 ASSSYAY
>./c_S12.fasta.summary.txt_unique_cdr3_nt_98 GCTTGGGATTATGCTATGGACTAC 24 536 0.000503972070920906 AWDYAMDY
>./c_S12.fasta.summary.txt_unique_cdr3_nt_99 GCAAGATCTGTCGGGAACTTTGACTAC 27 533 0.00050115133171799 ARSVGNFDY
>./c_S12.fasta.summary.txt_unique_cdr3_nt_100 GCTAGGGGGTACTTTGACTAC 21 531 0.000499270838916046 ARGYFDY
>./c_S12.fasta.summary.txt_unique_cdr3_nt_101 GCAAGATGGTTACTACGCTATGCTATGGACTAC 33 530 0.000498330592515075 ARWLLRYAMDY
>./c_S12.fasta.summary.txt_unique_cdr3_nt_102 ACTAGAGATGGTTATGACTAC 21 526 0.000494569606911187 TRDGYDY
>./c_S12.fasta.summary.txt_unique_cdr3_nt_103 GCTAGATGGGGGCCCTTTGACTAC 24 510 0.000479525664495638 ARWGPFDY
>./c_S12.fasta.summary.txt_unique_cdr3_nt_104 GCCAAAAACTGGGACTAC 18 506 0.00047576467889175 AKNWDY
>./c_S12.fasta.summary.txt_unique_cdr3_nt_105 GCAAGCAACTGGGCTTAC 18 504 0.000473884186089807 ASNWAY
>./c_S12.fasta.summary.txt_unique_cdr3_nt_106 GCAAGACCAGACAGCTCGGGCTACTTTGACTAC 33 498 0.000468242707683976 ARPDSSGYFDY
>./c_S12.fasta.summary.txt_unique_cdr3_nt_107 ACAAGAACGGATGATGGTTACTACGCCTGGTTTGCTTAC 39 497 0.000467302461283004 TRTDDGYYAWFAY
>./c_S12.fasta.summary.txt_unique_cdr3_nt_108 GCCCTATTACTACGTCCTCTTGACTAC 27 492 0.000462601229278145 ALLLRPLDY
>./c_S12.fasta.summary.txt_unique_cdr3_nt_109 GCAAGACATGAGGGCCAC 18 488 0.000458840243674257 ARHEGH
>./c_S12.fasta.summary.txt_unique_cdr3_nt_110 GCAAGAAGGGGGTTACTCCATTATTACTATGCTATGGACTAC 42 473 0.00044473654765968 ARRGLLHYYYAMDY
>./c_S12.fasta.summary.txt_unique_cdr3_nt_111 GCAAGAGATCAGTCCTCTGGGACGTACTGGTACTTCGATGTC 42 465 0.000437214576451905 ARDQSSGTYWYFDV
>./c_S12.fasta.summary.txt_unique_cdr3_nt_112 GCCAGAAATTACTACGGTAGTAGCTACTATGCTATGGACTAC 42 463 0.000435334083649961 ARNYYGSSYYAMDY
>./c_S12.fasta.summary.txt_unique_cdr3_nt_113 ACAAGATCTTCGGCTACTCACTTTGACTAC 30 462 0.000434393837248989 TRSSATHFDY
>./c_S12.fasta.summary.txt_unique_cdr3_nt_114 GTACTAACCCTCGACTAC 18 461 0.000433453590848018 VLTLDY
>./c_S12.fasta.summary.txt_unique_cdr3_nt_115 AAAAGATCACTACGGTACTTTGACTAC 27 460 0.000432513344447046 KRSLRYFDY
>./c_S12.fasta.summary.txt_unique_cdr3_nt_116 GCAAGATCTACTATGATTAAGGCTATGGACTAC 33 458 0.000430632851645102 ARSTMIKAMDY
>./c_S12.fasta.summary.txt_unique_cdr3_nt_117 GCCAGACACTACGGTAGTAGCTACTGGTACTTCGATGTC 39 457 0.00042969260524413 ARHYGSSYWYFDV
>./c_S12.fasta.summary.txt_unique_cdr3_nt_118 GCAAGAGGGGGGTTTGCTTAC 21 456 0.000428752358843158 ARGGFAY
>./c_S12.fasta.summary.txt_unique_cdr3_nt_119 GCCAACTACTATGGTAACTACTATGCTATGGACTAC 36 455 0.000427812112442187 ANYYGNYYAMDY
>./c_S12.fasta.summary.txt_unique_cdr3_nt_120 GCTAAGGCTACTCCCTTCTATGCTATGGACTAC 33 455 0.000427812112442187 AKATPFYAMDY
>./c_S12.fasta.summary.txt_unique_cdr3_nt_121 GCAAGATCGGATGGTTATAGC 21 450 0.000423110880437327 ARSDGYS
>./c_S12.fasta.summary.txt_unique_cdr3_nt_122 GCAAGAGGTAGTAGCTGGTACTTCGATGTC 30 448 0.000421230387635384 ARGSSWYFDV
>./c_S12.fasta.summary.txt_unique_cdr3_nt_123 GCTAGAAGTCGCACTGGGACGGGTGCCTGGTTTGCTTAC 39 448 0.000421230387635384 ARSRTGTGAWFAY
>./c_S12.fasta.summary.txt_unique_cdr3_nt_124 GCAAGAGACGGGTTTGCTTAC 21 444 0.000417469402031496 ARDGFAY
>./c_S12.fasta.summary.txt_unique_cdr3_nt_125 GCCAAAATGGGGTATGGTAACTACTGGGGATTTGCTTAC 39 444 0.000417469402031496 AKMGYGNYWGFAY
>./c_S12.fasta.summary.txt_unique_cdr3_nt_126 GCCAATGGTTACTTTGCTTAC 21 443 0.000416529155630525 ANGYFAY
>./c_S12.fasta.summary.txt_unique_cdr3_nt_127 GCAAGAGGTAACTACTTTGACTAC 24 442 0.000415588909229553 ARGNYFDY
>./c_S12.fasta.summary.txt_unique_cdr3_nt_128 GCAAGACAGGGTTTTGACTAC 21 440 0.000413708416427609 ARQGFDY
>./c_S12.fasta.summary.txt_unique_cdr3_nt_129 GCTACTATGATTACGTTTGCTTAC 24 438 0.000411827923625665 ATMITFAY
>./c_S12.fasta.summary.txt_unique_cdr3_nt_130 GCATATAGGTACGACTACTTTGACTAC 27 435 0.00040900718442275 AYRYDYFDY
>./c_S12.fasta.summary.txt_unique_cdr3_nt_131 GCAAGCTACTATGGTGACTACTGGTACTTCGATGTC 36 431 0.000405246198818862 ASYYGDYWYFDV
>./c_S12.fasta.summary.txt_unique_cdr3_nt_132 GCAAGATACTATAGGTACGACTTTGACTAC 30 420 0.000394903488408172 ARYYRYDFDY
>./c_S12.fasta.summary.txt_unique_cdr3_nt_133 GTAAGACAAGTCTACTATGGTAACTGGTACTTCGATGTC 39 417 0.000392082749205257 VRQVYYGNWYFDV
>./c_S12.fasta.summary.txt_unique_cdr3_nt_134 GCAAGATACTACGATGGTAGCTACTGGTACTTCGATGTC 39 414 0.000389262010002341 ARYYDGSYWYFDV
>./c_S12.fasta.summary.txt_unique_cdr3_nt_135 GCTAGAGGGTACTTCGATGTC 21 414 0.000389262010002341 ARGYFDV
>./c_S12.fasta.summary.txt_unique_cdr3_nt_136 GCAAGATACTATAGGTATGCTATGGACTAC 30 413 0.000388321763601369 ARYYRYAMDY
>./c_S12.fasta.summary.txt_unique_cdr3_nt_137 GCAATCTACTATGGTAACTACTATGCTATGGACTAC 36 411 0.000386441270799426 AIYYGNYYAMDY
>./c_S12.fasta.summary.txt_unique_cdr3_nt_138 GCCAGATGGGGTAACTACGAGGCTATGGACTAC 33 408 0.00038362053159651 ARWGNYEAMDY
>./c_S12.fasta.summary.txt_unique_cdr3_nt_139 GCAAGATCGTTTGCTTAC 18 407 0.000382680285195538 ARSFAY
>./c_S12.fasta.summary.txt_unique_cdr3_nt_140 GCAAGATATGATTACTACTTTGACTAC 27 406 0.000381740038794567 ARYDYYFDY
>./c_S12.fasta.summary.txt_unique_cdr3_nt_141 GCAAGACACGGTGGTAACTACTACTTTGACTAC 33 405 0.000380799792393595 ARHGGNYYFDY
>./c_S12.fasta.summary.txt_unique_cdr3_nt_142 GCAAGATGGTTAACTGCTATGGACTAC 27 402 0.000377979053190679 ARWLTAMDY
>./c_S12.fasta.summary.txt_unique_cdr3_nt_143 GCAAGCTACTATGATTACGACTATGCTATGGACTAC 36 401 0.000377038806789707 ASYYDYDYAMDY
>./c_S12.fasta.summary.txt_unique_cdr3_nt_144 GCAAGGCCCTACGGTAGTACCTACGGCTACTACTTTGGCTAC 42 397 0.00037327782118582 ARPYGSTYGYYFGY
>./c_S12.fasta.summary.txt_unique_cdr3_nt_145 GCCCATTACGACGGATTGGATGACTAC 27 393 0.000369516835581933 AHYDGLDDY
>./c_S12.fasta.summary.txt_unique_cdr3_nt_146 GCAAATGGTTACTACTGGTACTTCGATGTC 30 393 0.000369516835581933 ANGYYWYFDV
>./c_S12.fasta.summary.txt_unique_cdr3_nt_147 GCAAGACAACTGCCCTTTGACTAC 24 391 0.000367636342779989 ARQLPFDY
>./c_S12.fasta.summary.txt_unique_cdr3_nt_148 GCCATCTATGATGGTTACTAC 21 389 0.000365755849978045 AIYDGYY
>./c_S12.fasta.summary.txt_unique_cdr3_nt_149 GCCAGACGCTACGGTAGTAGCTACGGGTACTTCGATGTC 39 385 0.000361994864374158 ARRYGSSYGYFDV
>./c_S12.fasta.summary.txt_unique_cdr3_nt_150 GGAAGGGATTACGACTTTGACTAC 24 384 0.000361054617973186 GRDYDFDY
>./c_S12.fasta.summary.txt_unique_cdr3_nt_151 GCAAGAGGTGGGATTACGACACGGGACTACTTTGACTAC 39 380 0.000357293632369299 ARGGITTRDYFDY
>./c_S12.fasta.summary.txt_unique_cdr3_nt_152 ACAAGATCACCTATGGACTAC 21 378 0.000355413139567355 TRSPMDY
>./c_S12.fasta.summary.txt_unique_cdr3_nt_153 GCAAGAGATGATGGTTACTACTGGTACTTCGATGTC 36 375 0.00035259240036444 ARDDGYYWYFDV
>./c_S12.fasta.summary.txt_unique_cdr3_nt_154 GCAAGAGATAGGTACGACTACTTTGACTAC 30 375 0.00035259240036444 ARDRYDYFDY
>./c_S12.fasta.summary.txt_unique_cdr3_nt_155 GCCAGAGATCACAGCTCGGGCTACGCTTAC 30 374 0.000351652153963468 ARDHSSGYAY
>./c_S12.fasta.summary.txt_unique_cdr3_nt_156 GCCAGACATGATTACGCTATGGACTAC 27 372 0.000349771661161524 ARHDYAMDY
>./c_S12.fasta.summary.txt_unique_cdr3_nt_157 GCAAGAAAGTATGGTAACTACTTTGACTAC 30 372 0.000349771661161524 ARKYGNYFDY
>./c_S12.fasta.summary.txt_unique_cdr3_nt_158 GCAAGATCGGGGAGGTACGACCCCCGCTTCGATGTC 36 369 0.000346950921958608 ARSGRYDPRFDV
>./c_S12.fasta.summary.txt_unique_cdr3_nt_159 GCAAGCTGGGCTTAC 15 365 0.000343189936354721 ASWAY
>./c_S12.fasta.summary.txt_unique_cdr3_nt_160 GCTAGCATCTACTATGATTACGCCTGGTTTGCTTAC 36 364 0.000342249689953749 ASIYYDYAWFAY
>./c_S12.fasta.summary.txt_unique_cdr3_nt_161 GCAAGCTACGGTAGTAGCTACTAC 24 359 0.00033754845794889 ASYGSSYY
>./c_S12.fasta.summary.txt_unique_cdr3_nt_162 GCAAGATGGAGACAGCTTTTCTGGTTTGCTTAC 33 357 0.000335667965146946 ARWRQLFWFAY
>./c_S12.fasta.summary.txt_unique_cdr3_nt_163 GCAAGATCGGGGGGTCCCTACTTTGACTAC 30 356 0.000334727718745975 ARSGGPYFDY
>./c_S12.fasta.summary.txt_unique_cdr3_nt_164 GCAACTGGGACGTACTACTTTGACTAC 27 355 0.000333787472345003 ATGTYYFDY
>./c_S12.fasta.summary.txt_unique_cdr3_nt_165 GCAAACTGGGACTAC 15 354 0.000332847225944031 ANWDY
>./c_S12.fasta.summary.txt_unique_cdr3_nt_166 GCTAGAGCTCAACTGGGACAGGACTAC 27 353 0.000331906979543059 ARAQLGQDY
>./c_S12.fasta.summary.txt_unique_cdr3_nt_167 GCCAGAGACTGGGCTTAC 18 352 0.000330966733142087 ARDWAY
>./c_S12.fasta.summary.txt_unique_cdr3_nt_168 GCCAAAAATGGTTACGACTATGCTATGGACTAC 33 352 0.000330966733142087 AKNGYDYAMDY
>./c_S12.fasta.summary.txt_unique_cdr3_nt_169 ACAAGAGAGACGGTAGGGGCTTAC 24 351 0.000330026486741115 TRETVGAY
>./c_S12.fasta.summary.txt_unique_cdr3_nt_170 GCAAGATCTGGGACGGACGCCTGGTTTGCTTAC 33 350 0.000329086240340144 ARSGTDAWFAY
>./c_S12.fasta.summary.txt_unique_cdr3_nt_171 GCTAGACTCCGGGGGTTTGCTTAC 24 349 0.000328145993939172 ARLRGFAY
>./c_S12.fasta.summary.txt_unique_cdr3_nt_172 GCAAGCTACTATGGTAACTACTGGTACTTCGATGTC 36 346 0.000325325254736256 ASYYGNYWYFDV
>./c_S12.fasta.summary.txt_unique_cdr3_nt_173 GCTAGATCGACTGGGACACCTGACTAC 27 344 0.000323444761934313 ARSTGTPDY
>./c_S12.fasta.summary.txt_unique_cdr3_nt_174 ACCAGGCAGTATGGTAATGCTATGGACTAC 30 342 0.000321564269132369 TRQYGNAMDY
>./c_S12.fasta.summary.txt_unique_cdr3_nt_175 GCAAGAGGGAACTATGGTTACTTGTACTTCGATGTC 36 340 0.000319683776330425 ARGNYGYLYFDV
>./c_S12.fasta.summary.txt_unique_cdr3_nt_176 GCAACCACCCTGGGCCTTGACTAC 24 340 0.000319683776330425 ATTLGLDY
>./c_S12.fasta.summary.txt_unique_cdr3_nt_177 GCCAGAACTGGGTTTGACTAC 21 340 0.000319683776330425 ARTGFDY
>./c_S12.fasta.summary.txt_unique_cdr3_nt_178 GCTAGTACTACGGCTACGTGGGGCTTTGACTAC 33 338 0.000317803283528481 ASTTATWGFDY
>./c_S12.fasta.summary.txt_unique_cdr3_nt_179 GCCTACTATGGTAACTGGTTTGCTTAC 27 337 0.00031686303712751 AYYGNWFAY
>./c_S12.fasta.summary.txt_unique_cdr3_nt_180 GCAGTCTACTATGATTACGACGGGTGGTTTGCTTAC 36 335 0.000314982544325566 AVYYDYDGWFAY
>./c_S12.fasta.summary.txt_unique_cdr3_nt_181 GCAAGACAGCTCGGGCTACGTTACTATGCTATGGACTAC 39 334 0.000314042297924594 ARQLGLRYYAMDY
>./c_S12.fasta.summary.txt_unique_cdr3_nt_182 GCAGCCTACTATGGTAACTACTGGTACTTCGATGTC 36 334 0.000314042297924594 AAYYGNYWYFDV
>./c_S12.fasta.summary.txt_unique_cdr3_nt_183 GCAAGAGCTAACTGGGACTACTTTGACTAC 30 332 0.00031216180512265 ARANWDYFDY
>./c_S12.fasta.summary.txt_unique_cdr3_nt_184 GCAAGAGGGGACCTTGACTAC 21 330 0.000310281312320707 ARGDLDY
>./c_S12.fasta.summary.txt_unique_cdr3_nt_185 GCCAGACATGATTATGCTATGGACTAC 27 330 0.000310281312320707 ARHDYAMDY
>./c_S12.fasta.summary.txt_unique_cdr3_nt_186 GCTAGATCGACTGGGACGGTTGACTAC 27 329 0.000309341065919735 ARSTGTVDY
>./c_S12.fasta.summary.txt_unique_cdr3_nt_187 ACCAGGCATTACTACGGTAGTAGCTTTGACTAC 33 329 0.000309341065919735 TRHYYGSSFDY
>./c_S12.fasta.summary.txt_unique_cdr3_nt_188 AACTACTTTGACTAC 15 327 0.000307460573117791 NYFDY
>./c_S12.fasta.summary.txt_unique_cdr3_nt_189 GCTACTATGATCTGGTACTTCGATGTC 27 324 0.000304639833914876 ATMIWYFDV
>./c_S12.fasta.summary.txt_unique_cdr3_nt_190 GCAAGACATGGTAACTACTATGCTATGGACTAC 33 322 0.000302759341112932 ARHGNYYAMDY
>./c_S12.fasta.summary.txt_unique_cdr3_nt_191 GCAAGAGGGGCTCTCTATGCTATGGACTAC 30 322 0.000302759341112932 ARGALYAMDY
>./c_S12.fasta.summary.txt_unique_cdr3_nt_192 ACAAGATCGGGGTACTACGGCTCTGACTAC 30 320 0.000300878848310988 TRSGYYGSDY
>./c_S12.fasta.summary.txt_unique_cdr3_nt_193 ACAAGAAGCTCTCCATCTTACTACGGCTACCTATATTACTATGCTATGGACTAC 54 320 0.000300878848310988 TRSSPSYYGYLYYYAMDY
>./c_S12.fasta.summary.txt_unique_cdr3_nt_194 GCCAGGTATGGTTACGACGATGCTATGGACTAC 33 319 0.000299938601910017 ARYGYDDAMDY
>./c_S12.fasta.summary.txt_unique_cdr3_nt_195 GCAAGATACTACGGTAGTAGCTACTGGTACTTCGATGTC 39 318 0.000298998355509045 ARYYGSSYWYFDV
>./c_S12.fasta.summary.txt_unique_cdr3_nt_196 GCCAGACATTACTACGGTAGTAGCTATGCTATGGACTAC 39 317 0.000298058109108073 ARHYYGSSYAMDY
>./c_S12.fasta.summary.txt_unique_cdr3_nt_197 GCTAGAAGGGCTAACGGCTGGTACTTCGATGTC 33 316 0.000297117862707101 ARRANGWYFDV
>./c_S12.fasta.summary.txt_unique_cdr3_nt_198 GCAAGATGGGACTACGGCTACTACTTTGACTAC 33 314 0.000295237369905157 ARWDYGYYFDY
>./c_S12.fasta.summary.txt_unique_cdr3_nt_199 GCCAAATATGATTACTGGTACTTCGATGTC 30 312 0.000293356877103214 AKYDYWYFDV
>./c_S12.fasta.summary.txt_unique_cdr3_nt_200 GGAAGGGACTATGACTTTGACTAC 24 311 0.000292416630702242 GRDYDFDY
>./c_S12.fasta.summary.txt_unique_cdr3_nt_201 GCAAGCTACTATGGTAATTACTATGCTATGGACTAC 36 309 0.000290536137900298 ASYYGNYYAMDY
>./c_S12.fasta.summary.txt_unique_cdr3_nt_202 GCCAAACACTGGGACTAC 18 309 0.000290536137900298 AKHWDY
>./c_S12.fasta.summary.txt_unique_cdr3_nt_203 GCCTATGGTAACTACGTGGGG 21 308 0.000289595891499326 AYGNYVG
>./c_S12.fasta.summary.txt_unique_cdr3_nt_204 AAAAGATGGGACTAC 15 307 0.000288655645098354 KRWDY
>./c_S12.fasta.summary.txt_unique_cdr3_nt_205 GCCAAACATGACTACGGCTACCTTGAGTAC 30 307 0.000288655645098354 AKHDYGYLEY
>./c_S12.fasta.summary.txt_unique_cdr3_nt_206 GCAAGATATGGGTACTACTTTGACTAC 27 307 0.000288655645098354 ARYGYYFDY
>./c_S12.fasta.summary.txt_unique_cdr3_nt_207 GCAAGGATTGGCTACGGTAGTAGCTCTGCTATGGACTAC 39 307 0.000288655645098354 ARIGYGSSSAMDY
>./c_S12.fasta.summary.txt_unique_cdr3_nt_208 GCAAGAACTACGGCCTGGTACTTCGATGTC 30 306 0.000287715398697383 ARTTAWYFDV
>./c_S12.fasta.summary.txt_unique_cdr3_nt_209 ACAAAGAGAGACTATGATTACGACGGCTATGCTATGGACTAC 42 305 0.000286775152296411 TKRDYDYDGYAMDY
>./c_S12.fasta.summary.txt_unique_cdr3_nt_210 GCAAGAGAGTCATACTTTCGGCCTGACTAC 30 304 0.000285834905895439 ARESYFRPDY
>./c_S12.fasta.summary.txt_unique_cdr3_nt_211 GCAAGAGGGAGGTACAGGTATCCCTACTACTTTGACTAC 39 303 0.000284894659494467 ARGRYRYPYYFDY
>./c_S12.fasta.summary.txt_unique_cdr3_nt_212 GCAAGAGATCACTACGGTAGTAGCTAC 27 300 0.000282073920291552 ARDHYGSSY
>./c_S12.fasta.summary.txt_unique_cdr3_nt_213 GCAAGAGCTAACTGGGACTGGTACTTCGATGTC 33 299 0.00028113367389058 ARANWDWYFDV
>./c_S12.fasta.summary.txt_unique_cdr3_nt_214 GCAAGAGATGGTAACTACGCTATGGACTAC 30 298 0.000280193427489608 ARDGNYAMDY
>./c_S12.fasta.summary.txt_unique_cdr3_nt_215 GCAAGAGATGATGGTTACTACTATGCTATGGACTAC 36 295 0.000277372688286692 ARDDGYYYAMDY
>./c_S12.fasta.summary.txt_unique_cdr3_nt_216 GCAAGGTCAACTGGGACTTGGGGACTTTTTGACTAC 36 294 0.000276432441885721 ARSTGTWGLFDY
>./c_S12.fasta.summary.txt_unique_cdr3_nt_217 GCAAGCTGGGTAACTGGGGACTAC 24 293 0.000275492195484749 ASWVTGDY
>./c_S12.fasta.summary.txt_unique_cdr3_nt_218 ACCAGGTGGGACTAC 15 293 0.000275492195484749 TRWDY
>./c_S12.fasta.summary.txt_unique_cdr3_nt_219 GCAAGATCCCCTACGACGTGGGACTAC 27 293 0.000275492195484749 ARSPTTWDY
>./c_S12.fasta.summary.txt_unique_cdr3_nt_220 GCAAGGCCCTACGGTAGTAGCTACGGCTACTACTTTGACAAC 42 293 0.000275492195484749 ARPYGSSYGYYFDN
>./c_S12.fasta.summary.txt_unique_cdr3_nt_221 GCCGGCTATGACTAC 15 293 0.000275492195484749 AGYDY
>./c_S12.fasta.summary.txt_unique_cdr3_nt_222 GCTAGACTAGGTGATTACGCTTAC 24 293 0.000275492195484749 ARLGDYAY
>./c_S12.fasta.summary.txt_unique_cdr3_nt_223 GCAAGAAGGTGGTATGGTAACCTTTACTATGCTATGGACTAC 42 292 0.000274551949083777 ARRWYGNLYYAMDY
>./c_S12.fasta.summary.txt_unique_cdr3_nt_224 GCAAATTACTACGGTAGTAGCTATGCTATGGACTAC 36 292 0.000274551949083777 ANYYGSSYAMDY
>./c_S12.fasta.summary.txt_unique_cdr3_nt_225 ACCACTGGTTTTGCTTAC 18 292 0.000274551949083777 TTGFAY
>./c_S12.fasta.summary.txt_unique_cdr3_nt_226 GCAAGATACTATGGTAACTACTATGCTATGGACTAC 36 291 0.000273611702682805 ARYYGNYYAMDY
>./c_S12.fasta.summary.txt_unique_cdr3_nt_227 GCAAGACATTACTACGGTAGTAGCTACTACTTTGACTAC 39 290 0.000272671456281833 ARHYYGSSYYFDY
>./c_S12.fasta.summary.txt_unique_cdr3_nt_228 GCAAGAAGAGGAGACAGCTCGGGCTACGAGTACTACTTTGACTAC 45 289 0.000271731209880861 ARRGDSSGYEYYFDY
>./c_S12.fasta.summary.txt_unique_cdr3_nt_229 GCCAGAGATAGAGCTAACTGGGACGTGGAGGAGTACTTCGATGTC 45 288 0.00027079096347989 ARDRANWDVEEYFDV
>./c_S12.fasta.summary.txt_unique_cdr3_nt_230 GCAAGAGAGGTACGACGTGGCTATGCTATGGACTAC 36 287 0.000269850717078918 AREVRRGYAMDY
>./c_S12.fasta.summary.txt_unique_cdr3_nt_231 ACAAATCTTTATGATTACGACGGGGATGCTATGGACTAC 39 287 0.000269850717078918 TNLYDYDGDAMDY
>./c_S12.fasta.summary.txt_unique_cdr3_nt_232 GCCAGAAAAAAGATGGGATGGCTTCACTACTTTGACTAC 39 286 0.000268910470677946 ARKKMGWLHYFDY
>./c_S12.fasta.summary.txt_unique_cdr3_nt_233 GCCAAACATGAGGATGGTGACTACGCCTGGTTTGCTTAC 39 285 0.000267970224276974 AKHEDGDYAWFAY
>./c_S12.fasta.summary.txt_unique_cdr3_nt_234 GCAAGATATGATTATTACTATGCTATGGACTAC 33 284 0.000267029977876002 ARYDYYYAMDY
>./c_S12.fasta.summary.txt_unique_cdr3_nt_235 ACAAGATCAGGGTATGGTAACTACCCCTCTTAC 33 283 0.00026608973147503 TRSGYGNYPSY
>./c_S12.fasta.summary.txt_unique_cdr3_nt_236 GCAAGATTCTATGATGGTTACTACTCATATGCTATGGACTAC 42 282 0.000265149485074059 ARFYDGYYSYAMDY
>./c_S12.fasta.summary.txt_unique_cdr3_nt_237 GCAAGGTACGACTATGCTATGGACTAC 27 280 0.000263268992272115 ARYDYAMDY
>./c_S12.fasta.summary.txt_unique_cdr3_nt_238 GCAAGTAGGTACGACGACTAC 21 280 0.000263268992272115 ASRYDDY
>./c_S12.fasta.summary.txt_unique_cdr3_nt_239 GCTAGAAGAAGAATTACTACGGATGACTAC 30 278 0.000261388499470171 ARRRITTDDY
>./c_S12.fasta.summary.txt_unique_cdr3_nt_240 GCAAGGATTACTACGGTAGTCTTTGACTAC 30 277 0.000260448253069199 ARITTVVFDY
>./c_S12.fasta.summary.txt_unique_cdr3_nt_241 GTAAGACTGGGACGGTACTTCGATGTC 27 277 0.000260448253069199 VRLGRYFDV
>./c_S12.fasta.summary.txt_unique_cdr3_nt_242 GCCAGAGATTACTACGGTAGTAGCTACTGGTACTTCGATGTC 42 276 0.000259508006668227 ARDYYGSSYWYFDV
>./c_S12.fasta.summary.txt_unique_cdr3_nt_243 GCCACCCTCTACGGTAGTAGCTACGGGGACTGGTTTGCTTAC 42 276 0.000259508006668227 ATLYGSSYGDWFAY
>./c_S12.fasta.summary.txt_unique_cdr3_nt_244 GCAAGATCGAATGGTTACTACGGAGGCTACTTTGACTAC 39 276 0.000259508006668227 ARSNGYYGGYFDY
>./c_S12.fasta.summary.txt_unique_cdr3_nt_245 GCAAGATATAGGTACTACTTTGACTAC 27 276 0.000259508006668227 ARYRYYFDY
>./c_S12.fasta.summary.txt_unique_cdr3_nt_246 GCAAGAGGAAGTCCCTACTATGCTATGGACTAC 33 275 0.000258567760267256 ARGSPYYAMDY
>./c_S12.fasta.summary.txt_unique_cdr3_nt_247 GCAAGATACTACGGTAGTAGCTTTGACTAC 30 271 0.000254806774663368 ARYYGSSFDY
>./c_S12.fasta.summary.txt_unique_cdr3_nt_248 GCAAGAGGGGGCAGCTCGGGCTACTGGTTTGCTTAC 36 270 0.000253866528262396 ARGGSSGYWFAY
>./c_S12.fasta.summary.txt_unique_cdr3_nt_249 GCAAGAGACTGGGACTACTGGTACTTCGATGTC 33 269 0.000252926281861425 ARDWDYWYFDV
>./c_S12.fasta.summary.txt_unique_cdr3_nt_250 GCCAGAGATCTGAGGTACTACGGTAGTAGCTACTATGCTATGGACTAC 48 268 0.000251986035460453 ARDLRYYGSSYYAMDY
>./c_S12.fasta.summary.txt_unique_cdr3_nt_251 GCAAGACATGGTAACTATGCTATGGACTAC 30 267 0.000251045789059481 ARHGNYAMDY
>./c_S12.fasta.summary.txt_unique_cdr3_nt_252 GCTAGGGGGTACTTCGATGTC 21 267 0.000251045789059481 ARGYFDV
>./c_S12.fasta.summary.txt_unique_cdr3_nt_253 GCAAGAGATGGTAACTACTTTGACTAC 27 267 0.000251045789059481 ARDGNYFDY
>./c_S12.fasta.summary.txt_unique_cdr3_nt_254 GCAAGAGATTACTACGGTAGTAGCTACTGGTACTTCGATGTC 42 266 0.000250105542658509 ARDYYGSSYWYFDV
>./c_S12.fasta.summary.txt_unique_cdr3_nt_255 GCAAGAGATGGTTACTACTAC 21 265 0.000249165296257537 ARDGYYY
>./c_S12.fasta.summary.txt_unique_cdr3_nt_256 ACAAGATTGCACTAC 15 265 0.000249165296257537 TRLHY
>./c_S12.fasta.summary.txt_unique_cdr3_nt_257 GCAAGGTCACAGCTCGGGCTACTTCTTGACTAC 33 264 0.000248225049856565 ARSQLGLLLDY
>./c_S12.fasta.summary.txt_unique_cdr3_nt_258 ACAAGATTAGATGGTTACTACGTGGGGTATGCTATGGACTAC 42 264 0.000248225049856565 TRLDGYYVGYAMDY
>./c_S12.fasta.summary.txt_unique_cdr3_nt_259 GCAAGAGAGACGGTAGGGGCTTAC 24 264 0.000248225049856565 ARETVGAY
>./c_S12.fasta.summary.txt_unique_cdr3_nt_260 GCAAGAGCGAAACTCTACTTTGACTAC 27 264 0.000248225049856565 ARAKLYFDY
>./c_S12.fasta.summary.txt_unique_cdr3_nt_261 GCCCGGGGATACTTTGACTAC 21 263 0.000247284803455594 ARGYFDY
>./c_S12.fasta.summary.txt_unique_cdr3_nt_262 GCAAGAGAAGGTAACCACTACTTTGACTAC 30 263 0.000247284803455594 AREGNHYFDY
>./c_S12.fasta.summary.txt_unique_cdr3_nt_263 GCAAGAGGGTTTGCTTAC 18 262 0.000246344557054622 ARGFAY
>./c_S12.fasta.summary.txt_unique_cdr3_nt_264 GCCAACAATTACTACGGTAGTAGCTTTTACTATGCTATGGACTAC 45 261 0.00024540431065365 ANNYYGSSFYYAMDY
>./c_S12.fasta.summary.txt_unique_cdr3_nt_265 GGAAGATCTACTATGATTACGTTTGACTAC 30 259 0.000243523817851706 GRSTMITFDY
>./c_S12.fasta.summary.txt_unique_cdr3_nt_266 GCCAGAGATGGTAACTACCTTGACTAC 27 259 0.000243523817851706 ARDGNYLDY
>./c_S12.fasta.summary.txt_unique_cdr3_nt_267 GCAAGAGGGTATGGTAACTACTATGCTATGGACTAC 36 258 0.000242583571450734 ARGYGNYYAMDY
>./c_S12.fasta.summary.txt_unique_cdr3_nt_268 GCAAGACAGGACTACGGTAGTTACTACTTTGACTAC 36 256 0.000240703078648791 ARQDYGSYYFDY
>./c_S12.fasta.summary.txt_unique_cdr3_nt_269 GCTAGAGGTGGGACGGTCTTTGACTAC 27 256 0.000240703078648791 ARGGTVFDY
>./c_S12.fasta.summary.txt_unique_cdr3_nt_270 GCAAGACAAGGCTTTGACTAC 21 255 0.000239762832247819 ARQGFDY
>./c_S12.fasta.summary.txt_unique_cdr3_nt_271 GCTAGAAGGGGGTTACTGTCTTGGTACTTCGATGTC 36 255 0.000239762832247819 ARRGLLSWYFDV
>./c_S12.fasta.summary.txt_unique_cdr3_nt_272 GCAAGATATGGTAACTACGACTATGCTATGGACTAC 36 254 0.000238822585846847 ARYGNYDYAMDY
>./c_S12.fasta.summary.txt_unique_cdr3_nt_273 ACCACGGGTTTTGCTTAC 18 254 0.000238822585846847 TTGFAY
>./c_S12.fasta.summary.txt_unique_cdr3_nt_274 GCAAGATCTTACTACGGTAGTAGCTACGCTATGGACTAC 39 254 0.000238822585846847 ARSYYGSSYAMDY
>./c_S12.fasta.summary.txt_unique_cdr3_nt_275 GCAAGACGAAGTGGGACGGAGTACTTTGACTAC 33 253 0.000237882339445875 ARRSGTEYFDY
>./c_S12.fasta.summary.txt_unique_cdr3_nt_276 GCATTTTACTACGGTAGTAGCCACTGGTTCTTCGATGTC 39 252 0.000236942093044903 AFYYGSSHWFFDV
>./c_S12.fasta.summary.txt_unique_cdr3_nt_277 GCAAGAGAGAGATGGTACTACTTTGACTAC 30 252 0.000236942093044903 ARERWYYFDY
>./c_S12.fasta.summary.txt_unique_cdr3_nt_278 GCTAGGCCCTACGGTAGTAGCCACGGCTACTACTTTGACTAC 42 250 0.00023506160024296 ARPYGSSHGYYFDY
>./c_S12.fasta.summary.txt_unique_cdr3_nt_279 GCTAGATTACGGGGGTTTGCTTAC 24 250 0.00023506160024296 ARLRGFAY
>./c_S12.fasta.summary.txt_unique_cdr3_nt_280 GCCAGAAATCACTATGCTATGGACTAC 27 250 0.00023506160024296 ARNHYAMDY
>./c_S12.fasta.summary.txt_unique_cdr3_nt_281 GCTAGTACTGGGACTGACTAC 21 249 0.000234121353841988 ASTGTDY
>./c_S12.fasta.summary.txt_unique_cdr3_nt_282 GCTAGAGTGGGCTCGTTTGCTTAC 24 248 0.000233181107441016 ARVGSFAY
>./c_S12.fasta.summary.txt_unique_cdr3_nt_283 GCAAGATGGGGCTACGGTAGTAGCTACGGGTACTTCGATGTC 42 248 0.000233181107441016 ARWGYGSSYGYFDV
>./c_S12.fasta.summary.txt_unique_cdr3_nt_284 GCCAAACAAACTGGGACGTTGTACTTCGATGTC 33 247 0.000232240861040044 AKQTGTLYFDV
>./c_S12.fasta.summary.txt_unique_cdr3_nt_285 GCAAGAGGGGATGGTTACTACGATGCTATGGACTAC 36 247 0.000232240861040044 ARGDGYYDAMDY
>./c_S12.fasta.summary.txt_unique_cdr3_nt_286 GCAAGACAGGGATTTGACTAC 21 246 0.000231300614639072 ARQGFDY
>./c_S12.fasta.summary.txt_unique_cdr3_nt_287 GCATATGACTATGCTATGGACTAC 24 245 0.0002303603682381 AYDYAMDY
>./c_S12.fasta.summary.txt_unique_cdr3_nt_288 GCCAGAGGAGGGGGTAACTGGTACTTCGATGTC 33 244 0.000229420121837129 ARGGGNWYFDV
>./c_S12.fasta.summary.txt_unique_cdr3_nt_289 GCAAGATATGCGTATGGTAACTACTACTTTGACTAC 36 242 0.000227539629035185 ARYAYGNYYFDY
>./c_S12.fasta.summary.txt_unique_cdr3_nt_290 GCTAGGGACTTTGACTAC 18 242 0.000227539629035185 ARDFDY
>./c_S12.fasta.summary.txt_unique_cdr3_nt_291 GCAAGTGGTAACTACTGGTACTTCGATGTC 30 242 0.000227539629035185 ASGNYWYFDV
>./c_S12.fasta.summary.txt_unique_cdr3_nt_292 GCAAGACATGAGGCTTAC 18 242 0.000227539629035185 ARHEAY
>./c_S12.fasta.summary.txt_unique_cdr3_nt_293 GCAAGAGGGGGCTTTGCTTAC 21 239 0.000224718889832269 ARGGFAY
>./c_S12.fasta.summary.txt_unique_cdr3_nt_294 ACAAGATTACTATGGTATGCTATGGACTAC 30 238 0.000223778643431298 TRLLWYAMDY
>./c_S12.fasta.summary.txt_unique_cdr3_nt_295 GCAAGAGGGGACTAC 15 237 0.000222838397030326 ARGDY
>./c_S12.fasta.summary.txt_unique_cdr3_nt_296 ACAAGAGGGTTTGCTTAC 18 237 0.000222838397030326 TRGFAY
>./c_S12.fasta.summary.txt_unique_cdr3_nt_297 GCAAGGGAGGGACGACGGAAGGGGTTTGCTTAC 33 237 0.000222838397030326 AREGRRKGFAY
>./c_S12.fasta.summary.txt_unique_cdr3_nt_298 GCAAGAGATACTGCTTAC 18 236 0.000221898150629354 ARDTAY
>./c_S12.fasta.summary.txt_unique_cdr3_nt_299 GCTAACTACTACTTTGACTAC 21 235 0.000220957904228382 ANYYFDY
>./c_S12.fasta.summary.txt_unique_cdr3_nt_300 GCAAGATGGTTGTATGCTATGGACTAC 27 235 0.000220957904228382 ARWLYAMDY
>./c_S12.fasta.summary.txt_unique_cdr3_nt_301 GCCAGAGAACTGTAC 15 235 0.000220957904228382 ARELY
>./c_S12.fasta.summary.txt_unique_cdr3_nt_302 GCAAGACATGATTACCTCTATGCTATGGACTAC 33 235 0.000220957904228382 ARHDYLYAMDY
>./c_S12.fasta.summary.txt_unique_cdr3_nt_303 GCCAGAGAAGGATCTACTATGATTACGACGGCGTTTGCTTAC 42 235 0.000220957904228382 AREGSTMITTAFAY
>./c_S12.fasta.summary.txt_unique_cdr3_nt_304 GCTAGCCTAACATATTACTATGCTATGGACTAC 33 235 0.000220957904228382 ASLTYYYAMDY
>./c_S12.fasta.summary.txt_unique_cdr3_nt_305 GCAAGATGGGACTACGGTAGTAGCTACTTTGACTAC 36 235 0.000220957904228382 ARWDYGSSYFDY
>./c_S12.fasta.summary.txt_unique_cdr3_nt_306 GCAAGGGACTTTGACTAC 18 235 0.000220957904228382 ARDFDY
>./c_S12.fasta.summary.txt_unique_cdr3_nt_307 GCCAGATATGATTACGACTATGCTATGGACTAC 33 235 0.000220957904228382 ARYDYDYAMDY
>./c_S12.fasta.summary.txt_unique_cdr3_nt_308 GCATTTATTACTACGGTAGTATTTGACTAC 30 235 0.000220957904228382 AFITTVVFDY
>./c_S12.fasta.summary.txt_unique_cdr3_nt_309 ATGATTACGACAGCTTAC 18 234 0.00022001765782741 MITTAY
>./c_S12.fasta.summary.txt_unique_cdr3_nt_310 GCAAGAGACTACGGTAGTAGCTACTTTGACTAC 33 234 0.00022001765782741 ARDYGSSYFDY
>./c_S12.fasta.summary.txt_unique_cdr3_nt_311 GCAAGATATGGTAACTATGCTATGGACTAC 30 233 0.000219077411426438 ARYGNYAMDY
>./c_S12.fasta.summary.txt_unique_cdr3_nt_312 GCTAGAAGATGGTTACTACTTTACTATGCTATGGACTAC 39 233 0.000219077411426438 ARRWLLLYYAMDY
>./c_S12.fasta.summary.txt_unique_cdr3_nt_313 GCAAGGCAAAGGGGCCGGAGGATTTACTATGCTATGGACTAC 42 232 0.000218137165025467 ARQRGRRIYYAMDY
>./c_S12.fasta.summary.txt_unique_cdr3_nt_314 GCTAGTGAGGATTACTACGGCTACGATGACTAC 33 232 0.000218137165025467 ASEDYYGYDDY
>./c_S12.fasta.summary.txt_unique_cdr3_nt_315 ACCTGGCGCTGGTATGCTATGGACTAC 27 231 0.000217196918624495 TWRWYAMDY
>./c_S12.fasta.summary.txt_unique_cdr3_nt_316 GCAAGACACCATTACTACGGTAGAGTTGACTAC 33 231 0.000217196918624495 ARHHYYGRVDY
>./c_S12.fasta.summary.txt_unique_cdr3_nt_317 GCTAGATGGGGTCCCTTTGACTAC 24 231 0.000217196918624495 ARWGPFDY
>./c_S12.fasta.summary.txt_unique_cdr3_nt_318 GCAAGGGGGGAGGGTTACCTTTACTATGCTATGGACTAC 39 231 0.000217196918624495 ARGEGYLYYAMDY
>./c_S12.fasta.summary.txt_unique_cdr3_nt_319 GCAAGACTCATTACTACGGACTATGCTATGGACTAC 36 230 0.000216256672223523 ARLITTDYAMDY
>./c_S12.fasta.summary.txt_unique_cdr3_nt_320 GCAACTGGGACGTGGTACTTCGATGTC 27 230 0.000216256672223523 ATGTWYFDV
>./c_S12.fasta.summary.txt_unique_cdr3_nt_321 GCCAGAGATGGTTACTACGCTATGGACTAC 30 229 0.000215316425822551 ARDGYYAMDY
>./c_S12.fasta.summary.txt_unique_cdr3_nt_322 GCAAGAGATGCTATGGACTAC 21 228 0.000214376179421579 ARDAMDY
>./c_S12.fasta.summary.txt_unique_cdr3_nt_323 GCAAGGATCTACTATGATTACGCCTGGTTTGCTTAC 36 228 0.000214376179421579 ARIYYDYAWFAY
>./c_S12.fasta.summary.txt_unique_cdr3_nt_324 GCAAACTATGGTGACTACTACTTTGACTAC 30 228 0.000214376179421579 ANYGDYYFDY
>./c_S12.fasta.summary.txt_unique_cdr3_nt_325 ACCAGGCCGGACTACAGTATTACCTACTGGTACTTCGATGTC 42 228 0.000214376179421579 TRPDYSITYWYFDV
>./c_S12.fasta.summary.txt_unique_cdr3_nt_326 ACAAGATACTACGGTAGTAGCTACTATGCTATGGACTAC 39 228 0.000214376179421579 TRYYGSSYYAMDY
>./c_S12.fasta.summary.txt_unique_cdr3_nt_327 GCCAGCTACTATGATGCTATGGACTAC 27 228 0.000214376179421579 ASYYDAMDY
>./c_S12.fasta.summary.txt_unique_cdr3_nt_328 GCCAACTGGGCTATGGACTAC 21 227 0.000213435933020607 ANWAMDY
>./c_S12.fasta.summary.txt_unique_cdr3_nt_329 ACAATATTCGGTTACTTCGATGTC 24 227 0.000213435933020607 TIFGYFDV
>./c_S12.fasta.summary.txt_unique_cdr3_nt_330 GCAAGCGTTACTGGGAGGTACTTCGATGTC 30 227 0.000213435933020607 ASVTGRYFDV
>./c_S12.fasta.summary.txt_unique_cdr3_nt_331 GCAAGACACGAAGATGGTTACTACGGGAACTGGTACTTCGATGTC 45 227 0.000213435933020607 ARHEDGYYGNWYFDV
>./c_S12.fasta.summary.txt_unique_cdr3_nt_332 GCAAGATATTACTACGGTAGTAGCGACTAC 30 226 0.000212495686619636 ARYYYGSSDY
>./c_S12.fasta.summary.txt_unique_cdr3_nt_333 GCTAGAAAGATTACTACGGCTTGGTACTTCGATGTC 36 226 0.000212495686619636 ARKITTAWYFDV
>./c_S12.fasta.summary.txt_unique_cdr3_nt_334 GCCAAACGAAACGCCCCTTATGGTTACGACTCGCTTTACTATGCTATGGACTAC 54 225 0.000211555440218664 AKRNAPYGYDSLYYAMDY
>./c_S12.fasta.summary.txt_unique_cdr3_nt_335 GCAAGGCCCTACGGTAGTAGGTACGGCTACTACTTTGGCTAT 42 224 0.000210615193817692 ARPYGSRYGYYFGY
>./c_S12.fasta.summary.txt_unique_cdr3_nt_336 TCAAGAGGGGATTCCTACTAC 21 223 0.00020967494741672 SRGDSYY
>./c_S12.fasta.summary.txt_unique_cdr3_nt_337 ACAAGATACTATGGTAACTACTATGCTATGGACTAC 36 222 0.000208734701015748 TRYYGNYYAMDY
>./c_S12.fasta.summary.txt_unique_cdr3_nt_338 ACAAGCTATGCTATGGACTAC 21 222 0.000208734701015748 TSYAMDY
>./c_S12.fasta.summary.txt_unique_cdr3_nt_339 ACAAGACAGCTCGGGGCTTAC 21 220 0.000206854208213805 TRQLGAY
>./c_S12.fasta.summary.txt_unique_cdr3_nt_340 GCAAGATCTGACTAC 15 220 0.000206854208213805 ARSDY
>./c_S12.fasta.summary.txt_unique_cdr3_nt_341 GCAAGGCCCTACGGTAGTCGCTACGGCTACTACTTTGACTAC 42 220 0.000206854208213805 ARPYGSRYGYYFDY
>./c_S12.fasta.summary.txt_unique_cdr3_nt_342 GCTGGGACTGACTAC 15 220 0.000206854208213805 AGTDY
>./c_S12.fasta.summary.txt_unique_cdr3_nt_343 GCTTACGACTATGCTATGGACTAC 24 219 0.000205913961812833 AYDYAMDY
>./c_S12.fasta.summary.txt_unique_cdr3_nt_344 GCCAAAAATCTTGATTACTATGCTATGGACTAC 33 219 0.000205913961812833 AKNLDYYAMDY
>./c_S12.fasta.summary.txt_unique_cdr3_nt_345 GCAAGATACTATGGTAACTACTGGTACTTCGATGTC 36 218 0.000204973715411861 ARYYGNYWYFDV
>./c_S12.fasta.summary.txt_unique_cdr3_nt_346 GCAAACCCGATCTATGATGGTTACCTTTTTGACTAC 36 217 0.000204033469010889 ANPIYDGYLFDY
>./c_S12.fasta.summary.txt_unique_cdr3_nt_347 GCGGGGGGTTACGATGCTATGGACTAC 27 216 0.000203093222609917 AGGYDAMDY
>./c_S12.fasta.summary.txt_unique_cdr3_nt_348 GCAAGAGGGGATTACGTCTATGCTATGGACTAC 33 216 0.000203093222609917 ARGDYVYAMDY
>./c_S12.fasta.summary.txt_unique_cdr3_nt_349 GCAAGAGGGGACGGGGCTTAC 21 215 0.000202152976208945 ARGDGAY
>./c_S12.fasta.summary.txt_unique_cdr3_nt_350 ACTAGAGATGGTTACGACTAC 21 214 0.000201212729807973 TRDGYDY
>./c_S12.fasta.summary.txt_unique_cdr3_nt_351 GCAAGATGGGGAGACAGCTCGGGCTACCTTGACTAC 36 214 0.000201212729807973 ARWGDSSGYLDY
>./c_S12.fasta.summary.txt_unique_cdr3_nt_352 ACAAGATCCGACTATGGTAACTTCTATGTTATGGACTAC 39 214 0.000201212729807973 TRSDYGNFYVMDY
>./c_S12.fasta.summary.txt_unique_cdr3_nt_353 GCCAGATATGATGGTTACTACTTTGACTAC 30 213 0.000200272483407002 ARYDGYYFDY
>./c_S12.fasta.summary.txt_unique_cdr3_nt_354 AAAAGATCGACTGGGACGGACTTTGACTAC 30 213 0.000200272483407002 KRSTGTDFDY
>./c_S12.fasta.summary.txt_unique_cdr3_nt_355 GTCCACTATGATTACGACGAC 21 213 0.000200272483407002 VHYDYDD
>./c_S12.fasta.summary.txt_unique_cdr3_nt_356 GCAAGATCGTATGGTAACTACGACGACTTCGATGTC 36 212 0.00019933223700603 ARSYGNYDDFDV
>./c_S12.fasta.summary.txt_unique_cdr3_nt_357 ACAAGATCTTCCTATAGGTACGACGTTTACTATGCTATGGACTAC 45 212 0.00019933223700603 TRSSYRYDVYYAMDY
>./c_S12.fasta.summary.txt_unique_cdr3_nt_358 CTACACTATGCTATGGACTAC 21 212 0.00019933223700603 LHYAMDY
>./c_S12.fasta.summary.txt_unique_cdr3_nt_359 GCAAGATCTGGGACTGCTATGGACTAC 27 211 0.000198391990605058 ARSGTAMDY
>./c_S12.fasta.summary.txt_unique_cdr3_nt_360 GCCAGCGATTACGACGGTTTTGCTTAC 27 211 0.000198391990605058 ASDYDGFAY
>./c_S12.fasta.summary.txt_unique_cdr3_nt_361 GCTAGAAATGGTAACTTTGACTAC 24 211 0.000198391990605058 ARNGNFDY
>./c_S12.fasta.summary.txt_unique_cdr3_nt_362 GCAAGAAAGGGTCTCTACTATGATTACTTTGACTAC 36 210 0.000197451744204086 ARKGLYYDYFDY
>./c_S12.fasta.summary.txt_unique_cdr3_nt_363 GGAAGAAATGGTTACTACTACTTTGACTAC 30 209 0.000196511497803114 GRNGYYYFDY
>./c_S12.fasta.summary.txt_unique_cdr3_nt_364 GCAAGAGGGGGGGATTATGATTACTTTGACTAC 33 209 0.000196511497803114 ARGGDYDYFDY
>./c_S12.fasta.summary.txt_unique_cdr3_nt_365 ACAAGATACTATAGGTACTACTTTGACTAC 30 209 0.000196511497803114 TRYYRYYFDY
>./c_S12.fasta.summary.txt_unique_cdr3_nt_366 GCAAGAGGAAACTTTGACTAC 21 209 0.000196511497803114 ARGNFDY
>./c_S12.fasta.summary.txt_unique_cdr3_nt_367 GCAAGATATGGTAACTACGATTACTATGCTATGGACTAC 39 209 0.000196511497803114 ARYGNYDYYAMDY
>./c_S12.fasta.summary.txt_unique_cdr3_nt_368 GCAAGAAAAGATGGTAACTACTATGCTATGGACTAC 36 209 0.000196511497803114 ARKDGNYYAMDY
>./c_S12.fasta.summary.txt_unique_cdr3_nt_369 GCAAGATATGGTAACTACTACTTTGACTAC 30 207 0.000194631005001171 ARYGNYYFDY
>./c_S12.fasta.summary.txt_unique_cdr3_nt_370 GCAAGATACGAACTGGGACGTAACTAC 27 207 0.000194631005001171 ARYELGRNY
>./c_S12.fasta.summary.txt_unique_cdr3_nt_371 GCCAGAGATCGGGGAGCTATGGACTAC 27 207 0.000194631005001171 ARDRGAMDY
>./c_S12.fasta.summary.txt_unique_cdr3_nt_372 GCCAAACCGTATGGTCCCTATTACTATGCTATGGACTAC 39 205 0.000192750512199227 AKPYGPYYYAMDY
>./c_S12.fasta.summary.txt_unique_cdr3_nt_373 GCCAGAGGTGATTACGACGCCTGGTTTGCTTAC 33 205 0.000192750512199227 ARGDYDAWFAY
>./c_S12.fasta.summary.txt_unique_cdr3_nt_374 GCAAGACACGAAAATGGTATCTTTGACTAC 30 204 0.000191810265798255 ARHENGIFDY
>./c_S12.fasta.summary.txt_unique_cdr3_nt_375 GCAAGAGATGCATGGGACTGGTACTTCGATGTC 33 203 0.000190870019397283 ARDAWDWYFDV
>./c_S12.fasta.summary.txt_unique_cdr3_nt_376 GCAAGGGGGGGCTTTGCTTAC 21 203 0.000190870019397283 ARGGFAY
>./c_S12.fasta.summary.txt_unique_cdr3_nt_377 GCAAGTGGGTTTGCTTAC 18 203 0.000190870019397283 ASGFAY
>./c_S12.fasta.summary.txt_unique_cdr3_nt_378 GCAAGAGGTGACTACTACTTTGACTAC 27 202 0.000189929772996311 ARGDYYFDY
>./c_S12.fasta.summary.txt_unique_cdr3_nt_379 GCAAGAGACCCCTCCTACTATAGTAATTACTGGTACTTCGATGTC 45 202 0.000189929772996311 ARDPSYYSNYWYFDV
>./c_S12.fasta.summary.txt_unique_cdr3_nt_380 GCAAGAGATGGTAACTACGCTTAC 24 201 0.00018898952659534 ARDGNYAY
>./c_S12.fasta.summary.txt_unique_cdr3_nt_381 GCAAGATCTAACTACGGGGGGTATGCTATGGACTAC 36 201 0.00018898952659534 ARSNYGGYAMDY
>./c_S12.fasta.summary.txt_unique_cdr3_nt_382 GCAAGATGGTTACTTGACTAC 21 200 0.000188049280194368 ARWLLDY
>./c_S12.fasta.summary.txt_unique_cdr3_nt_383 GCAAGAGATGGTAACTATGCTATGGACTAC 30 199 0.000187109033793396 ARDGNYAMDY
>./c_S12.fasta.summary.txt_unique_cdr3_nt_384 GCTAAACTTGACTAC 15 199 0.000187109033793396 AKLDY
>./c_S12.fasta.summary.txt_unique_cdr3_nt_385 GCTAGGCCTGCTTAC 15 198 0.000186168787392424 ARPAY
>./c_S12.fasta.summary.txt_unique_cdr3_nt_386 GCAAGTAGGTTTGCTTAC 18 198 0.000186168787392424 ASRFAY
>./c_S12.fasta.summary.txt_unique_cdr3_nt_387 GCAAGATACTACGGTAGTAGCTACGGGGACTATGCTATGGACTAC 45 198 0.000186168787392424 ARYYGSSYGDYAMDY
>./c_S12.fasta.summary.txt_unique_cdr3_nt_388 GCAAGACTGACGGTAGTAGCTACGGACTATGCTATGGACTAC 42 197 0.000185228540991452 ARLTVVATDYAMDY
>./c_S12.fasta.summary.txt_unique_cdr3_nt_389 GCAAGACAGTATGGTAACTACTACTTTGACTAC 33 197 0.000185228540991452 ARQYGNYYFDY
>./c_S12.fasta.summary.txt_unique_cdr3_nt_390 GCAAGAAGGGACTATGGTAACTACTTTGACTAC 33 197 0.000185228540991452 ARRDYGNYFDY
>./c_S12.fasta.summary.txt_unique_cdr3_nt_391 GCAAGGGGGGTCTACTATGGTAACTACGACTAC 33 196 0.00018428829459048 ARGVYYGNYDY
>./c_S12.fasta.summary.txt_unique_cdr3_nt_392 ACAAGATCGGACTAC 15 196 0.00018428829459048 TRSDY
>./c_S12.fasta.summary.txt_unique_cdr3_nt_393 GCTAGGAGAGGTTACGACGTCTGGTACTTCGATGTC 36 195 0.000183348048189509 ARRGYDVWYFDV
>./c_S12.fasta.summary.txt_unique_cdr3_nt_394 GCCAGACGCTACGGTAGTAGGTACGGGTACTTCGATGTC 39 195 0.000183348048189509 ARRYGSRYGYFDV
>./c_S12.fasta.summary.txt_unique_cdr3_nt_395 GCTAGATATTTTGACTAC 18 195 0.000183348048189509 ARYFDY
>./c_S12.fasta.summary.txt_unique_cdr3_nt_396 GCCAGAGGGGGGGGTAACTGGTACTTCGATGTC 33 194 0.000182407801788537 ARGGGNWYFDV
>./c_S12.fasta.summary.txt_unique_cdr3_nt_397 GCAAGGCCCTACGGTACTACCTACGACTACTACTTTGACTAC 42 193 0.000181467555387565 ARPYGTTYDYYFDY
>./c_S12.fasta.summary.txt_unique_cdr3_nt_398 ACCGCTAACTGGGACACCGTTGACTAC 27 193 0.000181467555387565 TANWDTVDY
>./c_S12.fasta.summary.txt_unique_cdr3_nt_399 GCTCATGATGGTTACTACCTTTACTATGCTATGGACTAC 39 193 0.000181467555387565 AHDGYYLYYAMDY
>./c_S12.fasta.summary.txt_unique_cdr3_nt_400 GCCAGAATGATTGCTATGGACTAC 24 193 0.000181467555387565 ARMIAMDY
>./c_S12.fasta.summary.txt_unique_cdr3_nt_401 GCTCACTATAGTAACTATGCTATGGACTAC 30 193 0.000181467555387565 AHYSNYAMDY
>./c_S12.fasta.summary.txt_unique_cdr3_nt_402 GTACTACGGTATGCTATGGACTAC 24 191 0.000179587062585621 VLRYAMDY
>./c_S12.fasta.summary.txt_unique_cdr3_nt_403 GCAAGACACTACGATGGTAGCTACTGGTACTTCGATGTC 39 191 0.000179587062585621 ARHYDGSYWYFDV
>./c_S12.fasta.summary.txt_unique_cdr3_nt_404 GCAAGAGATCTCTTGGCTAACTATAGTAACTGTTCCTATGCTATGGACTAC 51 191 0.000179587062585621 ARDLLANYSNCSYAMDY
>./c_S12.fasta.summary.txt_unique_cdr3_nt_405 GCAAGACTACGGTACTATGCTATGGACTAC 30 191 0.000179587062585621 ARLRYYAMDY
>./c_S12.fasta.summary.txt_unique_cdr3_nt_406 GCAAGTTCTATGATTACGAGAGGTCCCTTTGCTTAC 36 191 0.000179587062585621 ASSMITRGPFAY
>./c_S12.fasta.summary.txt_unique_cdr3_nt_407 GCAAGATGGTTACTATGGTACTTCGATGTC 30 191 0.000179587062585621 ARWLLWYFDV
>./c_S12.fasta.summary.txt_unique_cdr3_nt_408 GCAAGAACTGGGTTTGCTTAC 21 190 0.000178646816184649 ARTGFAY
>./c_S12.fasta.summary.txt_unique_cdr3_nt_409 AAAAGATCTAACTTTGCTTAC 21 190 0.000178646816184649 KRSNFAY
>./c_S12.fasta.summary.txt_unique_cdr3_nt_410 ACCACGGGGTTTGCTTAC 18 190 0.000178646816184649 TTGFAY
>./c_S12.fasta.summary.txt_unique_cdr3_nt_411 GCAAGTAGGTACGACGCTTAC 21 189 0.000177706569783678 ASRYDAY
>./c_S12.fasta.summary.txt_unique_cdr3_nt_412 GCAAGATGGTTTGACTAC 18 188 0.000176766323382706 ARWFDY
>./c_S12.fasta.summary.txt_unique_cdr3_nt_413 GCAAGAGAGGGTTTTGCTTAC 21 188 0.000176766323382706 AREGFAY
>./c_S12.fasta.summary.txt_unique_cdr3_nt_414 GCAAGAGGTAACTACGGTGCTATGGACTAC 30 188 0.000176766323382706 ARGNYGAMDY
>./c_S12.fasta.summary.txt_unique_cdr3_nt_415 GCAAGAGGGTACTTCGGTAGTACCTACTGGTACTTCGATGTC 42 188 0.000176766323382706 ARGYFGSTYWYFDV
>./c_S12.fasta.summary.txt_unique_cdr3_nt_416 GCAAGGAGGGTACTACGGCTTCACTTTGACTAC 33 188 0.000176766323382706 ARRVLRLHFDY
>./c_S12.fasta.summary.txt_unique_cdr3_nt_417 GCAAGGATGGGACGGTACCGATTTGCTTAC 30 186 0.000174885830580762 ARMGRYRFAY
>./c_S12.fasta.summary.txt_unique_cdr3_nt_418 GCCAGAGCTGGGTTTGACTAC 21 186 0.000174885830580762 ARAGFDY
>./c_S12.fasta.summary.txt_unique_cdr3_nt_419 GCCAAAAGGCCTTATGGTAAAGGGGATGCTATGGACTAC 39 185 0.00017394558417979 AKRPYGKGDAMDY
>./c_S12.fasta.summary.txt_unique_cdr3_nt_420 GCAAGGAACTACGGTAGTAGAGGGTTTGCTTAT 33 185 0.00017394558417979 ARNYGSRGFAY
>./c_S12.fasta.summary.txt_unique_cdr3_nt_421 GCAAGAGAGGGGTTACTACGAAAGTTTGACTAC 33 185 0.00017394558417979 AREGLLRKFDY
>./c_S12.fasta.summary.txt_unique_cdr3_nt_422 GCAAGAGGTTACTACGGTTTTTATGCTATGGACTAC 36 185 0.00017394558417979 ARGYYGFYAMDY
>./c_S12.fasta.summary.txt_unique_cdr3_nt_423 ACTAGAGATGGTATGGACTAC 21 185 0.00017394558417979 TRDGMDY
>./c_S12.fasta.summary.txt_unique_cdr3_nt_424 GCAAGAGGAAGGAGGTCCCAGTGGTACTTCGATGTC 36 185 0.00017394558417979 ARGRRSQWYFDV
>./c_S12.fasta.summary.txt_unique_cdr3_nt_425 GCCTACTATAGGTACGACTATGCTATGGACTAC 33 185 0.00017394558417979 AYYRYDYAMDY
>./c_S12.fasta.summary.txt_unique_cdr3_nt_426 GGCTACGGTAGTAGCTACTGGTACTTCGATGTC 33 185 0.00017394558417979 GYGSSYWYFDV
>./c_S12.fasta.summary.txt_unique_cdr3_nt_427 GCTACCGCCTATTACTACGGTAGTAGAGGGTACTTCGATGTC 42 185 0.00017394558417979 ATAYYYGSRGYFDV
>./c_S12.fasta.summary.txt_unique_cdr3_nt_428 GCAAGAGAACTCAATGCTATGGACTAC 27 184 0.000173005337778818 ARELNAMDY
>./c_S12.fasta.summary.txt_unique_cdr3_nt_429 GCAAGAAACGGCGAGCTC 18 184 0.000173005337778818 ARNGEL
>./c_S12.fasta.summary.txt_unique_cdr3_nt_430 GCAAGACAGTATGGTAACTACCGTCTTGACTAC 33 184 0.000173005337778818 ARQYGNYRLDY
>./c_S12.fasta.summary.txt_unique_cdr3_nt_431 GCAAGAGATTACTACGGTAGTAGCTACTATGCTATGGACTAC 42 184 0.000173005337778818 ARDYYGSSYYAMDY
>./c_S12.fasta.summary.txt_unique_cdr3_nt_432 GCTAGGGACAGTTGGGCTTAC 21 184 0.000173005337778818 ARDSWAY
>./c_S12.fasta.summary.txt_unique_cdr3_nt_433 GCAAGATATTACTACGGTAGTAGCTACTACTTTGACTAC 39 184 0.000173005337778818 ARYYYGSSYYFDY
>./c_S12.fasta.summary.txt_unique_cdr3_nt_434 GCCAGAGATGGTAACTACTAC 21 183 0.000172065091377846 ARDGNYY
>./c_S12.fasta.summary.txt_unique_cdr3_nt_435 GCAAGAGATAGTAGCTACTGGTACTTCGATGTC 33 183 0.000172065091377846 ARDSSYWYFDV
>./c_S12.fasta.summary.txt_unique_cdr3_nt_436 GCAAGAGGGGAAATGGACTAC 21 183 0.000172065091377846 ARGEMDY
>./c_S12.fasta.summary.txt_unique_cdr3_nt_437 GCCAGAGCCCCCTGGGACGGGTTTGCTTAC 30 183 0.000172065091377846 ARAPWDGFAY
>./c_S12.fasta.summary.txt_unique_cdr3_nt_438 GCTAGAACTAACTGGGCCCTTTTTGACTAC 30 182 0.000171124844976875 ARTNWALFDY
>./c_S12.fasta.summary.txt_unique_cdr3_nt_439 AATGCATGGGGGGCTATGGACTAC 24 182 0.000171124844976875 NAWGAMDY
>./c_S12.fasta.summary.txt_unique_cdr3_nt_440 GCCCACTATAGGTACGACGGGGACTTTGACTAC 33 182 0.000171124844976875 AHYRYDGDFDY
>./c_S12.fasta.summary.txt_unique_cdr3_nt_441 GTCAAACATGACTACGGCTACCTTGACTAC 30 182 0.000171124844976875 VKHDYGYLDY
>./c_S12.fasta.summary.txt_unique_cdr3_nt_442 GCAAGAGATGGTTACGACTACTTTGACTAC 30 182 0.000171124844976875 ARDGYDYFDY
>./c_S12.fasta.summary.txt_unique_cdr3_nt_443 GCAAGACCTTATCTACTATGGTTACGACGTAGGTTTGCTTAC 42 182 0.000171124844976875 ARPYLLWLRRRFAY
>./c_S12.fasta.summary.txt_unique_cdr3_nt_444 GCAAGATATGGGTATGGCGGGTTTGCTTAC 30 181 0.000170184598575903 ARYGYGGFAY
>./c_S12.fasta.summary.txt_unique_cdr3_nt_445 GCAAGATACTACGGTAGTAGCTACTGGTTTGCTTAC 36 181 0.000170184598575903 ARYYGSSYWFAY
>./c_S12.fasta.summary.txt_unique_cdr3_nt_446 GCAAGAGGGGATTCCTATTAT 21 181 0.000170184598575903 ARGDSYY
>./c_S12.fasta.summary.txt_unique_cdr3_nt_447 AAAAGATCGACTCCTAACTACTTTGACTAC 30 179 0.000168304105773959 KRSTPNYFDY
>./c_S12.fasta.summary.txt_unique_cdr3_nt_448 GCAAGAGAGTATGGTAACTACTTTGCTTAC 30 179 0.000168304105773959 AREYGNYFAY
>./c_S12.fasta.summary.txt_unique_cdr3_nt_449 GCTTACGACGACTAC 15 179 0.000168304105773959 AYDDY
>./c_S12.fasta.summary.txt_unique_cdr3_nt_450 GCAAGGTGGGGTTACGACGGGAGCTACTGGTACTTCGATGTC 42 179 0.000168304105773959 ARWGYDGSYWYFDV
>./c_S12.fasta.summary.txt_unique_cdr3_nt_451 GCCAAAACTGGGACGGGGTACTACTTTGACTAC 33 178 0.000167363859372987 AKTGTGYYFDY
>./c_S12.fasta.summary.txt_unique_cdr3_nt_452 ACAAGATCAGGGTGGGACGGGCCTGACTAC 30 178 0.000167363859372987 TRSGWDGPDY
>./c_S12.fasta.summary.txt_unique_cdr3_nt_453 GCAAGTGATTATGCTATGGACTAC 24 178 0.000167363859372987 ASDYAMDY
>./c_S12.fasta.summary.txt_unique_cdr3_nt_454 GCAAGAGAATTACTACTCTACTTTGACTAC 30 178 0.000167363859372987 ARELLLYFDY
>./c_S12.fasta.summary.txt_unique_cdr3_nt_455 GCAAGAGTTTATGACGATGCTATGGACTAC 30 177 0.000166423612972015 ARVYDDAMDY
>./c_S12.fasta.summary.txt_unique_cdr3_nt_456 GCAAGACTATCGTACGGTAGTAGCCTGTTTGCTTAC 36 176 0.000165483366571044 ARLSYGSSLFAY
>./c_S12.fasta.summary.txt_unique_cdr3_nt_457 ACGTACTCTATGATTACGCTTGACTAC 27 176 0.000165483366571044 TYSMITLDY
>./c_S12.fasta.summary.txt_unique_cdr3_nt_458 GCTAGAGGGGTCTTTGACTAC 21 175 0.000164543120170072 ARGVFDY
>./c_S12.fasta.summary.txt_unique_cdr3_nt_459 GCTAGACTTCGGGGGTTTGCTTAC 24 175 0.000164543120170072 ARLRGFAY
>./c_S12.fasta.summary.txt_unique_cdr3_nt_460 GCAAGAAGGGACTATGCTATGGACTAC 27 175 0.000164543120170072 ARRDYAMDY
>./c_S12.fasta.summary.txt_unique_cdr3_nt_461 GCAAGCGACTATGCTATGGACTAC 24 174 0.0001636028737691 ASDYAMDY
>./c_S12.fasta.summary.txt_unique_cdr3_nt_462 GCAAGACATGAGGGGCGC 18 174 0.0001636028737691 ARHEGR
>./c_S12.fasta.summary.txt_unique_cdr3_nt_463 GCAAGAAACTGGGCTGACTAC 21 174 0.0001636028737691 ARNWADY
>./c_S12.fasta.summary.txt_unique_cdr3_nt_464 GCTAGAAAGGGGAATGGTTACTACTTTGACTAC 33 174 0.0001636028737691 ARKGNGYYFDY
>./c_S12.fasta.summary.txt_unique_cdr3_nt_465 GCAAGGGACTATGATTTCTACTACTTTGACTAC 33 174 0.0001636028737691 ARDYDFYYFDY
>./c_S12.fasta.summary.txt_unique_cdr3_nt_466 ACTAACTGGGACTAC 15 174 0.0001636028737691 TNWDY
>./c_S12.fasta.summary.txt_unique_cdr3_nt_467 GCTAGAGTGATTACGGCCTAC 21 174 0.0001636028737691 ARVITAY
>./c_S12.fasta.summary.txt_unique_cdr3_nt_468 GCAAGATACTATGGTAACTACGTTGATGCTATGGACTAC 39 174 0.0001636028737691 ARYYGNYVDAMDY
>./c_S12.fasta.summary.txt_unique_cdr3_nt_469 GCTAGAGATTACTACGGCTATGCTATGGACTAC 33 173 0.000162662627368128 ARDYYGYAMDY
>./c_S12.fasta.summary.txt_unique_cdr3_nt_470 GCCAGAGAGCCTGACTAC 18 173 0.000162662627368128 AREPDY
>./c_S12.fasta.summary.txt_unique_cdr3_nt_471 GCAAGACCGGGTAACTACGTGGCCTGGTTTGCTTAC 36 173 0.000162662627368128 ARPGNYVAWFAY
>./c_S12.fasta.summary.txt_unique_cdr3_nt_472 GCAAGACTGGACTAC 15 173 0.000162662627368128 ARLDY
>./c_S12.fasta.summary.txt_unique_cdr3_nt_473 GCTAGATCTACTCCCTACTATGCTATGGACTAC 33 173 0.000162662627368128 ARSTPYYAMDY
>./c_S12.fasta.summary.txt_unique_cdr3_nt_474 GCCAGGGAACTGGGACACTATGCTATGGACTAC 33 173 0.000162662627368128 ARELGHYAMDY
>./c_S12.fasta.summary.txt_unique_cdr3_nt_475 ACAAGGGACGCCTGGTTTGCTTAC 24 173 0.000162662627368128 TRDAWFAY
>./c_S12.fasta.summary.txt_unique_cdr3_nt_476 GCAAGATCGGACTTCTACGGTAGTAGCTCCCATGCTATGGACTAC 45 173 0.000162662627368128 ARSDFYGSSSHAMDY
>./c_S12.fasta.summary.txt_unique_cdr3_nt_477 GCCAGATCTTATTACTACGATGGTAGCTTTTACTATGCTATGGACTAC 48 173 0.000162662627368128 ARSYYYDGSFYYAMDY
>./c_S12.fasta.summary.txt_unique_cdr3_nt_478 GCAAGAGGGAACTATGGTTACTATTACTTCGATGTC 36 172 0.000161722380967156 ARGNYGYYYFDV
>./c_S12.fasta.summary.txt_unique_cdr3_nt_479 GCAAGACCTACTATGATTACGACCTGGTTTGCTTAC 36 172 0.000161722380967156 ARPTMITTWFAY
>./c_S12.fasta.summary.txt_unique_cdr3_nt_480 GCAAGATCACTACGGTACTATGCTATGGACTAC 33 172 0.000161722380967156 ARSLRYYAMDY
>./c_S12.fasta.summary.txt_unique_cdr3_nt_481 GCAAGATCAGGCTATGATTACGTCTTTGCTTAC 33 172 0.000161722380967156 ARSGYDYVFAY
>./c_S12.fasta.summary.txt_unique_cdr3_nt_482 AAAAGGTCATATGGTAACTTTGACTAC 27 172 0.000161722380967156 KRSYGNFDY
>./c_S12.fasta.summary.txt_unique_cdr3_nt_483 GCAAGATCGGGTGGTAACTGGTACTTCGATGTC 33 171 0.000160782134566184 ARSGGNWYFDV
>./c_S12.fasta.summary.txt_unique_cdr3_nt_484 GCAAGACTAGACTACGGTAGTAGCTATGCTATGGACTAC 39 171 0.000160782134566184 ARLDYGSSYAMDY
>./c_S12.fasta.summary.txt_unique_cdr3_nt_485 GCAAGAGATACTATGATTATTGCTATGGACTAC 33 170 0.000159841888165213 ARDTMIIAMDY
>./c_S12.fasta.summary.txt_unique_cdr3_nt_486 GCTAGATCGGGGCAGCTCGGGTCCCCCTGGTTTGCTTAC 39 170 0.000159841888165213 ARSGQLGSPWFAY
>./c_S12.fasta.summary.txt_unique_cdr3_nt_487 GCAAGATCTGATTACGACGGGTACTTCGATGTC 33 169 0.000158901641764241 ARSDYDGYFDV
>./c_S12.fasta.summary.txt_unique_cdr3_nt_488 GCCAAAGAGGATGAAACTATGATTACGACGGGTTATGCTATGGACTAC 48 169 0.000158901641764241 AKEDETMITTGYAMDY
>./c_S12.fasta.summary.txt_unique_cdr3_nt_489 GCAAGATCGCATTACTACGATGGTAGCTCCTATGCTATGGACTAC 45 169 0.000158901641764241 ARSHYYDGSSYAMDY
>./c_S12.fasta.summary.txt_unique_cdr3_nt_490 GCCAGTCTCTACTATGGTAACTACGCCTACTATGCTATGGACTAC 45 168 0.000157961395363269 ASLYYGNYAYYAMDY
>./c_S12.fasta.summary.txt_unique_cdr3_nt_491 GCTACTGGGACCTGGTTTGCTTAC 24 168 0.000157961395363269 ATGTWFAY
>./c_S12.fasta.summary.txt_unique_cdr3_nt_492 GCCAGAGATCTGGGTACGACTTAC 24 168 0.000157961395363269 ARDLGTTY
>./c_S12.fasta.summary.txt_unique_cdr3_nt_493 GCAAGTCAGATCTACTATGATTACGACGACCTGTTTGCTTAC 42 167 0.000157021148962297 ASQIYYDYDDLFAY
>./c_S12.fasta.summary.txt_unique_cdr3_nt_494 GCCAGAAACTGGTACTACTTTGACTAC 27 167 0.000157021148962297 ARNWYYFDY
>./c_S12.fasta.summary.txt_unique_cdr3_nt_495 GCAAGAGATATAGCCGTAGACTGGTACTTCGATGTC 36 166 0.000156080902561325 ARDIAVDWYFDV
>./c_S12.fasta.summary.txt_unique_cdr3_nt_496 GCCAGAGGGGGTGGTAACTGGTACTTCGATGTC 33 166 0.000156080902561325 ARGGGNWYFDV
>./c_S12.fasta.summary.txt_unique_cdr3_nt_497 GCGTATGGTAACTACTTTGACTAC 24 166 0.000156080902561325 AYGNYFDY
>./c_S12.fasta.summary.txt_unique_cdr3_nt_498 GCAAGATCCTATGATTACGGGTTTGACTAC 30 166 0.000156080902561325 ARSYDYGFDY
>./c_S12.fasta.summary.txt_unique_cdr3_nt_499 GCAAGATCGGACTTCTACGGTAGTAGTACCCATGCTATGGACTAC 45 166 0.000156080902561325 ARSDFYGSSTHAMDY
>./c_S12.fasta.summary.txt_unique_cdr3_nt_500 GCAAGAGGAGCTAACTGGGCCTTTGACTAC 30 165 0.000155140656160353 ARGANWAFDY
>./c_S12.fasta.summary.txt_unique_cdr3_nt_501 GCCAAAGGTTACTACGGCCCCTACTATGCTATGGACTAC 39 165 0.000155140656160353 AKGYYGPYYAMDY
>./c_S12.fasta.summary.txt_unique_cdr3_nt_502 AATGCATCCCCCCTTGCCTGGTTTGCTTAC 30 165 0.000155140656160353 NASPLAWFAY
>./c_S12.fasta.summary.txt_unique_cdr3_nt_503 GCAAGGGCCCCTTACGGCTACGGGGACTACTTTGACTAC 39 165 0.000155140656160353 ARAPYGYGDYFDY
>./c_S12.fasta.summary.txt_unique_cdr3_nt_504 GCAAGAATATATGGTAACTACGATGCTATGGACTAC 36 165 0.000155140656160353 ARIYGNYDAMDY
>./c_S12.fasta.summary.txt_unique_cdr3_nt_505 GCAAGATACTGGGACGTTGACTAC 24 165 0.000155140656160353 ARYWDVDY
>./c_S12.fasta.summary.txt_unique_cdr3_nt_506 GCATATAGGTACGACGCCTGGTTTGCTTAC 30 164 0.000154200409759382 AYRYDAWFAY
>./c_S12.fasta.summary.txt_unique_cdr3_nt_507 GTAAGGGGGGATGGTTACTACTATGCTATGGACTAC 36 164 0.000154200409759382 VRGDGYYYAMDY
>./c_S12.fasta.summary.txt_unique_cdr3_nt_508 GCCAGAGTTCCTTACGGGGGGGCTATGGACTAC 33 163 0.00015326016335841 ARVPYGGAMDY
>./c_S12.fasta.summary.txt_unique_cdr3_nt_509 GCAAGAAAACAGAGTGGTAACTACAACTTTGACTAC 36 163 0.00015326016335841 ARKQSGNYNFDY
>./c_S12.fasta.summary.txt_unique_cdr3_nt_510 ACAAGAATCACGGGC 15 163 0.00015326016335841 TRITG
>./c_S12.fasta.summary.txt_unique_cdr3_nt_511 GGAAGGGGGGAGCTCTTTGACTAC 24 163 0.00015326016335841 GRGELFDY
>./c_S12.fasta.summary.txt_unique_cdr3_nt_512 ACCCCTAACTGGGAAGGCGGTTTTGCTTAC 30 163 0.00015326016335841 TPNWEGGFAY
>./c_S12.fasta.summary.txt_unique_cdr3_nt_513 GCAATAGGCTACTTTGACTAC 21 162 0.000152319916957438 AIGYFDY
>./c_S12.fasta.summary.txt_unique_cdr3_nt_514 ACAAGACAACTATGGTATTACTATGCTATGGACTAC 36 162 0.000152319916957438 TRQLWYYYAMDY
>./c_S12.fasta.summary.txt_unique_cdr3_nt_515 GCAAGACCTATTTATTACTACGGTAGTAGCTACTATGCTATGGACTAC 48 161 0.000151379670556466 ARPIYYYGSSYYAMDY
>./c_S12.fasta.summary.txt_unique_cdr3_nt_516 GCAAGAGGGGATTTTGCTTAC 21 161 0.000151379670556466 ARGDFAY
>./c_S12.fasta.summary.txt_unique_cdr3_nt_517 GCAAGAGTGGGGAGTAACTACACGTTTGCTTAC 33 161 0.000151379670556466 ARVGSNYTFAY
>./c_S12.fasta.summary.txt_unique_cdr3_nt_518 GCAAGATGCCAAAATCTACTCCTCTTTGACTAC 33 161 0.000151379670556466 ARCQNLLLFDY
>./c_S12.fasta.summary.txt_unique_cdr3_nt_519 GCTACTGCTTAC 12 161 0.000151379670556466 ATAY
>./c_S12.fasta.summary.txt_unique_cdr3_nt_520 GCAACTCCCAGTTACTTTGACTAC 24 161 0.000151379670556466 ATPSYFDY
>./c_S12.fasta.summary.txt_unique_cdr3_nt_521 GCAAGAGGCAAATATAGGTACCCTTCCTATGCTATGGACTAC 42 160 0.000150439424155494 ARGKYRYPSYAMDY
>./c_S12.fasta.summary.txt_unique_cdr3_nt_522 AATGCCCTATGGTCCTGGTTTGCTTAC 27 160 0.000150439424155494 NALWSWFAY
>./c_S12.fasta.summary.txt_unique_cdr3_nt_523 GCTTGCTATGATTACCCTTAC 21 160 0.000150439424155494 ACYDYPY
>./c_S12.fasta.summary.txt_unique_cdr3_nt_524 GCAACTGGGACCGTCTTTGACTAC 24 160 0.000150439424155494 ATGTVFDY
>./c_S12.fasta.summary.txt_unique_cdr3_nt_525 GCAAGATACTACTATGGTAACTATTACTATGCTATGGACTAC 42 160 0.000150439424155494 ARYYYGNYYYAMDY
>./c_S12.fasta.summary.txt_unique_cdr3_nt_526 GCAAGATACTACGGTAGTAGCTACTTTGACTAC 33 159 0.000149499177754522 ARYYGSSYFDY
>./c_S12.fasta.summary.txt_unique_cdr3_nt_527 GCAAGAAGGGGGCCAACTGGGAGGGAGGCTATGGACTAC 39 159 0.000149499177754522 ARRGPTGREAMDY
>./c_S12.fasta.summary.txt_unique_cdr3_nt_528 ACAAGAAAGGGATCGTCCCGAATTCAATATGATTACGACGCCTGGTTTGCTTAC 54 159 0.000149499177754522 TRKGSSRIQYDYDAWFAY
>./c_S12.fasta.summary.txt_unique_cdr3_nt_529 GGTAACTACGCTATGGACTAC 21 159 0.000149499177754522 GNYAMDY
>./c_S12.fasta.summary.txt_unique_cdr3_nt_530 GCAAGATCTGGGTTTGCTTAC 21 159 0.000149499177754522 ARSGFAY
>./c_S12.fasta.summary.txt_unique_cdr3_nt_531 GCAAGACTTGCTTAC 15 159 0.000149499177754522 ARLAY
>./c_S12.fasta.summary.txt_unique_cdr3_nt_532 GCCAGAGAGGATGGTAACTATGCTATGGACTAC 33 157 0.000147618684952579 AREDGNYAMDY
>./c_S12.fasta.summary.txt_unique_cdr3_nt_533 GCAAGAGATTACTACGGTAGTAGCTATGCTATGGACTAC 39 157 0.000147618684952579 ARDYYGSSYAMDY
>./c_S12.fasta.summary.txt_unique_cdr3_nt_534 GCAAGAGGGACTGGGAGGTACTTCGATGTC 30 157 0.000147618684952579 ARGTGRYFDV
>./c_S12.fasta.summary.txt_unique_cdr3_nt_535 GCAAGATATGGTAACTCTATGGACTAC 27 156 0.000146678438551607 ARYGNSMDY
>./c_S12.fasta.summary.txt_unique_cdr3_nt_536 GCAAGTCGATCTACTATGATTACGACTTACTGGTACTTCGATGTC 45 156 0.000146678438551607 ASRSTMITTYWYFDV
>./c_S12.fasta.summary.txt_unique_cdr3_nt_537 ACAAGATGCGACTAC 15 156 0.000146678438551607 TRCDY
>./c_S12.fasta.summary.txt_unique_cdr3_nt_538 GCTAGAGATGGTTACTACTCTTACTATGCTATGGACTAC 39 156 0.000146678438551607 ARDGYYSYYAMDY
>./c_S12.fasta.summary.txt_unique_cdr3_nt_539 GCAAGCTGGGACTAC 15 156 0.000146678438551607 ASWDY
>./c_S12.fasta.summary.txt_unique_cdr3_nt_540 ACAAGACGCAGCTCGGGCTACCCGTTTGCTTAC 33 155 0.000145738192150635 TRRSSGYPFAY
>./c_S12.fasta.summary.txt_unique_cdr3_nt_541 GCAACTACTATGATTACGTGGTTTGCTTAC 30 155 0.000145738192150635 ATTMITWFAY
>./c_S12.fasta.summary.txt_unique_cdr3_nt_542 GCAAGACTGGGGTTTGCTTAC 21 155 0.000145738192150635 ARLGFAY
>./c_S12.fasta.summary.txt_unique_cdr3_nt_543 GCAAGATATTACTACGATGGTAGCTACTATGCTATGGACTAC 42 155 0.000145738192150635 ARYYYDGSYYAMDY
>./c_S12.fasta.summary.txt_unique_cdr3_nt_544 GCAAGAGATGTGATGGACTAC 21 154 0.000144797945749663 ARDVMDY
>./c_S12.fasta.summary.txt_unique_cdr3_nt_545 GCAAATGGTAACTACTGGTACTTCGATGTC 30 154 0.000144797945749663 ANGNYWYFDV
>./c_S12.fasta.summary.txt_unique_cdr3_nt_546 GCAAGATATTACTACGATGGTAGCCCGTACTTCGATGTC 39 154 0.000144797945749663 ARYYYDGSPYFDV
>./c_S12.fasta.summary.txt_unique_cdr3_nt_547 GCAAGAGGAGGGACTATGATTACGACGTCTCTTGACTAC 39 153 0.000143857699348691 ARGGTMITTSLDY
>./c_S12.fasta.summary.txt_unique_cdr3_nt_548 GCAAGATCGATCTACTATGGTTACGACGGGGGTTACTATGCTATGGACTAC 51 153 0.000143857699348691 ARSIYYGYDGGYYAMDY
>./c_S12.fasta.summary.txt_unique_cdr3_nt_549 GCAAGACTAACTGGGTTTGCTTAC 24 152 0.000142917452947719 ARLTGFAY
>./c_S12.fasta.summary.txt_unique_cdr3_nt_550 GCCAGATATGGTAACTATGCTATGGACTAC 30 152 0.000142917452947719 ARYGNYAMDY
>./c_S12.fasta.summary.txt_unique_cdr3_nt_551 GCAAGTTACTACGGTAGTAGCTACTGGTACTTCGATGTC 39 152 0.000142917452947719 ASYYGSSYWYFDV
>./c_S12.fasta.summary.txt_unique_cdr3_nt_552 GCAAAGGGTTACGATGCTATGGACTAC 27 152 0.000142917452947719 AKGYDAMDY
>./c_S12.fasta.summary.txt_unique_cdr3_nt_553 GCAAGATATGGTAACTACAACTAC 24 152 0.000142917452947719 ARYGNYNY
>./c_S12.fasta.summary.txt_unique_cdr3_nt_554 GCTAACTGGGACGCTTAC 18 151 0.000141977206546748 ANWDAY
>./c_S12.fasta.summary.txt_unique_cdr3_nt_555 GCAAGATGGGGGTTCGACTGGTTTGCTTAC 30 150 0.000141036960145776 ARWGFDWFAY
>./c_S12.fasta.summary.txt_unique_cdr3_nt_556 GCAAGATCTAACTGGGACTGGTACTTCGATGTC 33 150 0.000141036960145776 ARSNWDWYFDV
>./c_S12.fasta.summary.txt_unique_cdr3_nt_557 ACAAGATCTGGTAACTACTAC 21 150 0.000141036960145776 TRSGNYY
>./c_S12.fasta.summary.txt_unique_cdr3_nt_558 GCTAGGTTCTACTATGATTACGACGCGGGATACTTTGACTAC 42 150 0.000141036960145776 ARFYYDYDAGYFDY
>./c_S12.fasta.summary.txt_unique_cdr3_nt_559 GCAAGTAACTACTATGCTATGGACTAC 27 150 0.000141036960145776 ASNYYAMDY
>./c_S12.fasta.summary.txt_unique_cdr3_nt_560 GCAAGACATGAGGGATGG 18 149 0.000140096713744804 ARHEGW
>./c_S12.fasta.summary.txt_unique_cdr3_nt_561 GCAAGACTGGGCTTTGACTAC 21 149 0.000140096713744804 ARLGFDY
>./c_S12.fasta.summary.txt_unique_cdr3_nt_562 AAAAGATCCTATGGTAACTTTGACTAC 27 149 0.000140096713744804 KRSYGNFDY
>./c_S12.fasta.summary.txt_unique_cdr3_nt_563 GCCAAACATGACTACGGCTACCTTGACTAC 30 149 0.000140096713744804 AKHDYGYLDY
>./c_S12.fasta.summary.txt_unique_cdr3_nt_564 GCAAGACATGATGGTTACTATGCTATGGACTAC 33 149 0.000140096713744804 ARHDGYYAMDY
>./c_S12.fasta.summary.txt_unique_cdr3_nt_565 ACCAGGCGAGAGCCTCACTACTTTGACTAC 30 149 0.000140096713744804 TRREPHYFDY
>./c_S12.fasta.summary.txt_unique_cdr3_nt_566 GCAAGAGGGAGCTACCCCTATGCTATGGACTAC 33 148 0.000139156467343832 ARGSYPYAMDY
>./c_S12.fasta.summary.txt_unique_cdr3_nt_567 GCTAGAAGGTTCCTTGACTAC 21 148 0.000139156467343832 ARRFLDY
>./c_S12.fasta.summary.txt_unique_cdr3_nt_568 GCAAGAGGTTTACTACGGTCTGCTATGGACTAC 33 148 0.000139156467343832 ARGLLRSAMDY
>./c_S12.fasta.summary.txt_unique_cdr3_nt_569 GCAATTCATTACTACTATGCTATGGACTAC 30 148 0.000139156467343832 AIHYYYAMDY
>./c_S12.fasta.summary.txt_unique_cdr3_nt_570 GCCAGAGATCGGTGGGTATTACTACGCCCTTACTATGCTATGGACTAC 48 148 0.000139156467343832 ARDRWVLLRPYYAMDY
>./c_S12.fasta.summary.txt_unique_cdr3_nt_571 TCTGACTATGGTAACTTTGACTAC 24 147 0.00013821622094286 SDYGNFDY
>./c_S12.fasta.summary.txt_unique_cdr3_nt_572 GGAAGGGGAGAGTACTTTGACTAC 24 147 0.00013821622094286 GRGEYFDY
>./c_S12.fasta.summary.txt_unique_cdr3_nt_573 GCTTACTATGGTAACTGGTTTGCTTAC 27 147 0.00013821622094286 AYYGNWFAY
>./c_S12.fasta.summary.txt_unique_cdr3_nt_574 GCTCCTGGGACCTGGTTTGCTTAC 24 147 0.00013821622094286 APGTWFAY
>./c_S12.fasta.summary.txt_unique_cdr3_nt_575 GCAAGTAGCTATTACTATGCTATGGACTAC 30 147 0.00013821622094286 ASSYYYAMDY
>./c_S12.fasta.summary.txt_unique_cdr3_nt_576 GCTAGATACTACTTTGACTAC 21 146 0.000137275974541888 ARYYFDY
>./c_S12.fasta.summary.txt_unique_cdr3_nt_577 GCTAGCGATGGTTACCACGAAGGGTTTGCTTAC 33 146 0.000137275974541888 ASDGYHEGFAY
>./c_S12.fasta.summary.txt_unique_cdr3_nt_578 ACTCACTATGGTGAGGCTTAC 21 146 0.000137275974541888 THYGEAY
>./c_S12.fasta.summary.txt_unique_cdr3_nt_579 GCTTATTACTACGGTAGTAGCTATGCTATGGACTAC 36 146 0.000137275974541888 AYYYGSSYAMDY
>./c_S12.fasta.summary.txt_unique_cdr3_nt_580 GCAATCTACTATGATTACGCTATGGACTAC 30 146 0.000137275974541888 AIYYDYAMDY
>./c_S12.fasta.summary.txt_unique_cdr3_nt_581 GCTAGGATAACTACGGTAGTAGTTTTTTATTACTATGCTATGGACTAC 48 146 0.000137275974541888 ARITTVVVFYYYAMDY
>./c_S12.fasta.summary.txt_unique_cdr3_nt_582 GCAAGATGGGATGGTAACTACTACTTTGACTAC 33 145 0.000136335728140917 ARWDGNYYFDY
>./c_S12.fasta.summary.txt_unique_cdr3_nt_583 GCAATGGGGTTTGCTTAC 18 145 0.000136335728140917 AMGFAY
>./c_S12.fasta.summary.txt_unique_cdr3_nt_584 GCAAGATATGGTAACTACTTTGACTAC 27 144 0.000135395481739945 ARYGNYFDY
>./c_S12.fasta.summary.txt_unique_cdr3_nt_585 AAAAAGTATGGTAACTACTACTTTGACTAC 30 144 0.000135395481739945 KKYGNYYFDY
>./c_S12.fasta.summary.txt_unique_cdr3_nt_586 ACAAGATGGAAGCTAACTGGGACCTTTGACTAC 33 144 0.000135395481739945 TRWKLTGTFDY
>./c_S12.fasta.summary.txt_unique_cdr3_nt_587 GCTAGAGGCTATGTTGACTAC 21 144 0.000135395481739945 ARGYVDY
>./c_S12.fasta.summary.txt_unique_cdr3_nt_588 GCAAGATTTGCTTAC 15 144 0.000135395481739945 ARFAY
>./c_S12.fasta.summary.txt_unique_cdr3_nt_589 GCAAGACATTACTACGGCTACTACTTTGACTAC 33 144 0.000135395481739945 ARHYYGYYFDY
>./c_S12.fasta.summary.txt_unique_cdr3_nt_590 GGAAGATCAGGAGGTAACCCCCACTACTGGTACTTCGATGTC 42 144 0.000135395481739945 GRSGGNPHYWYFDV
>./c_S12.fasta.summary.txt_unique_cdr3_nt_591 GGCTATGGTGACTTTCTTGACTAC 24 143 0.000134455235338973 GYGDFLDY
>./c_S12.fasta.summary.txt_unique_cdr3_nt_592 GCAAGAGGGGCTGGGGAGGACTAC 24 143 0.000134455235338973 ARGAGEDY
>./c_S12.fasta.summary.txt_unique_cdr3_nt_593 GCAAGATGCTACTATAGGTACGACGGGGACTGGTACTTCGATGTC 45 143 0.000134455235338973 ARCYYRYDGDWYFDV
>./c_S12.fasta.summary.txt_unique_cdr3_nt_594 GCAAGATACTACGGCTACTGGATGGACTAC 30 143 0.000134455235338973 ARYYGYWMDY
>./c_S12.fasta.summary.txt_unique_cdr3_nt_595 GCAAGAAACTGGGAAGGGTTTGCTTAC 27 143 0.000134455235338973 ARNWEGFAY
>./c_S12.fasta.summary.txt_unique_cdr3_nt_596 ACGTATGGTAACTACCTCTCTTACTATGCTATGGACTAC 39 143 0.000134455235338973 TYGNYLSYYAMDY
>./c_S12.fasta.summary.txt_unique_cdr3_nt_597 GCCAGTTACTACGGTAGTAGCTGGTTTGCTTAC 33 143 0.000134455235338973 ASYYGSSWFAY
>./c_S12.fasta.summary.txt_unique_cdr3_nt_598 GCAAGAGATGCTGGTTACTGGTACTTCGATGTC 33 143 0.000134455235338973 ARDAGYWYFDV
>./c_S12.fasta.summary.txt_unique_cdr3_nt_599 GCAAGAGATGGTTTTGCTTAC 21 143 0.000134455235338973 ARDGFAY
>./c_S12.fasta.summary.txt_unique_cdr3_nt_600 ACTAGAGATGGGTTTGCTTAC 21 143 0.000134455235338973 TRDGFAY
>./c_S12.fasta.summary.txt_unique_cdr3_nt_601 GCAAGATCTGGTAACTACGTGATGGACTAC 30 143 0.000134455235338973 ARSGNYVMDY
>./c_S12.fasta.summary.txt_unique_cdr3_nt_602 GCAAGAGATGACTAC 15 142 0.000133514988938001 ARDDY
>./c_S12.fasta.summary.txt_unique_cdr3_nt_603 GCCAGAAAAGGGACTGGGGGGTACTACTTTGACTAC 36 142 0.000133514988938001 ARKGTGGYYFDY
>./c_S12.fasta.summary.txt_unique_cdr3_nt_604 GCTCGGGGGTTTGCTTAC 18 142 0.000133514988938001 ARGFAY
>./c_S12.fasta.summary.txt_unique_cdr3_nt_605 GCTGGGGACTAC 12 142 0.000133514988938001 AGDY
>./c_S12.fasta.summary.txt_unique_cdr3_nt_606 GCAAGGAGAGATTACGACTACTTTGACTAC 30 142 0.000133514988938001 ARRDYDYFDY
>./c_S12.fasta.summary.txt_unique_cdr3_nt_607 GCAAGGGGAGGGTTTGCTTAC 21 142 0.000133514988938001 ARGGFAY
>./c_S12.fasta.summary.txt_unique_cdr3_nt_608 GCAAGAGACGGTAGTAGCTACGCTATGGACTAC 33 142 0.000133514988938001 ARDGSSYAMDY
>./c_S12.fasta.summary.txt_unique_cdr3_nt_609 GCAAGATCTGGGACGTCTGACTAC 24 141 0.000132574742537029 ARSGTSDY
>./c_S12.fasta.summary.txt_unique_cdr3_nt_610 GCAAGCTCGGGCTACGCTTAC 21 141 0.000132574742537029 ASSGYAY
>./c_S12.fasta.summary.txt_unique_cdr3_nt_611 ACCAGGCCGGAGTACGGTAGTAGCTACTGGTACTTCGATGTC 42 141 0.000132574742537029 TRPEYGSSYWYFDV
>./c_S12.fasta.summary.txt_unique_cdr3_nt_612 GCAAGAGAATGGGACTACTTTGACTAC 27 141 0.000132574742537029 AREWDYFDY
>./c_S12.fasta.summary.txt_unique_cdr3_nt_613 GCAAGAGGGGACTGGGACCACGTCCTGTACTACTTTGACTAC 42 141 0.000132574742537029 ARGDWDHVLYYFDY
>./c_S12.fasta.summary.txt_unique_cdr3_nt_614 GCAAGGTCACAGCTCGGACTACTTCTTGACTAC 33 140 0.000131634496136057 ARSQLGLLLDY
>./c_S12.fasta.summary.txt_unique_cdr3_nt_615 GCCAGAGATGATGGTGGTCGGAACTGGGTCTTTGACTAC 39 140 0.000131634496136057 ARDDGGRNWVFDY
>./c_S12.fasta.summary.txt_unique_cdr3_nt_616 GCTAGAGTATGGTTACGCTATGCTATGGACTAC 33 140 0.000131634496136057 ARVWLRYAMDY
>./c_S12.fasta.summary.txt_unique_cdr3_nt_617 GCAAGATCGGGATTACGTGGATATTACTATGCTATGGACTAC 42 140 0.000131634496136057 ARSGLRGYYYAMDY
>./c_S12.fasta.summary.txt_unique_cdr3_nt_618 GCAAGGTCACAGCTCGGTCTACTTCTTGACTAC 33 140 0.000131634496136057 ARSQLGLLLDY
>./c_S12.fasta.summary.txt_unique_cdr3_nt_619 GCCAAAATTCATTACTACGGCTACTATGCTATGGACTAC 39 140 0.000131634496136057 AKIHYYGYYAMDY
>./c_S12.fasta.summary.txt_unique_cdr3_nt_620 GCAAGACAGTATGGTAACTACTATGCTATGGACTAC 36 139 0.000130694249735086 ARQYGNYYAMDY
>./c_S12.fasta.summary.txt_unique_cdr3_nt_621 GCTAGGTACTACGATGCTATGGACTAC 27 139 0.000130694249735086 ARYYDAMDY
>./c_S12.fasta.summary.txt_unique_cdr3_nt_622 ACAAGAGAGGATGACTACTTTGACTAC 27 139 0.000130694249735086 TREDDYFDY
>./c_S12.fasta.summary.txt_unique_cdr3_nt_623 GCAAGGGACTGGTACTTCGATGTC 24 139 0.000130694249735086 ARDWYFDV
>./c_S12.fasta.summary.txt_unique_cdr3_nt_624 GCCAGAGATGAGGGTAAAGGTGCTATGGACTAC 33 139 0.000130694249735086 ARDEGKGAMDY
>./c_S12.fasta.summary.txt_unique_cdr3_nt_625 GCAAGAAAGGACTGGGACGGGTACTACTTTGACTAC 36 139 0.000130694249735086 ARKDWDGYYFDY
>./c_S12.fasta.summary.txt_unique_cdr3_nt_626 GCAAGATCGGGGGGTAGTAGGTACTATGGTATGGACTAC 39 139 0.000130694249735086 ARSGGSRYYGMDY
>./c_S12.fasta.summary.txt_unique_cdr3_nt_627 GCTAGATCTGGGTTTGCTTAC 21 139 0.000130694249735086 ARSGFAY
>./c_S12.fasta.summary.txt_unique_cdr3_nt_628 ACAGCTAACTGGGGGTTTGCTTAC 24 139 0.000130694249735086 TANWGFAY
>./c_S12.fasta.summary.txt_unique_cdr3_nt_629 GCTAGGTACGACGACTATGCTATGGACTAC 30 138 0.000129754003334114 ARYDDYAMDY
>./c_S12.fasta.summary.txt_unique_cdr3_nt_630 GCAAGGGAGGACTAC 15 138 0.000129754003334114 AREDY
>./c_S12.fasta.summary.txt_unique_cdr3_nt_631 GCAAGAGGTTACTACGATGGTAGCGGGGGCTATGCTATGGACTAC 45 138 0.000129754003334114 ARGYYDGSGGYAMDY
>./c_S12.fasta.summary.txt_unique_cdr3_nt_632 GCTAGAAGGGGGGACTACTATGATTACGACCGGGCCTGGTTTGCTTAC 48 138 0.000129754003334114 ARRGDYYDYDRAWFAY
>./c_S12.fasta.summary.txt_unique_cdr3_nt_633 GCAAGCGAGTACGACGGGTTTGCTTAC 27 137 0.000128813756933142 ASEYDGFAY
>./c_S12.fasta.summary.txt_unique_cdr3_nt_634 GCCAGAGAGGACTAC 15 137 0.000128813756933142 AREDY
>./c_S12.fasta.summary.txt_unique_cdr3_nt_635 GCAAGAGAGGATGATTACGACGGGTTTGCTTAC 33 137 0.000128813756933142 AREDDYDGFAY
>./c_S12.fasta.summary.txt_unique_cdr3_nt_636 GCAAGAGATGGCTTACGTTTCTATGCTATGGACTAC 36 137 0.000128813756933142 ARDGLRFYAMDY
>./c_S12.fasta.summary.txt_unique_cdr3_nt_637 GCAAGAGAGGATGGTTACTACTTTGCTTAC 30 137 0.000128813756933142 AREDGYYFAY
>./c_S12.fasta.summary.txt_unique_cdr3_nt_638 GCTGGGTTTGCTTAC 15 136 0.00012787351053217 AGFAY
>./c_S12.fasta.summary.txt_unique_cdr3_nt_639 GCCAAAGACGACTGGGGCGGGTACTTCGATGTC 33 136 0.00012787351053217 AKDDWGGYFDV
>./c_S12.fasta.summary.txt_unique_cdr3_nt_640 GCAAGATACTACGGTAGTAGCTACGCTATGGACTAC 36 136 0.00012787351053217 ARYYGSSYAMDY
>./c_S12.fasta.summary.txt_unique_cdr3_nt_641 AATGCATGTTCGTGGTCCTCCTACTTTGACTAC 33 136 0.00012787351053217 NACSWSSYFDY
>./c_S12.fasta.summary.txt_unique_cdr3_nt_642 GCCAGAGGGGACTACTTTGACTAC 24 136 0.00012787351053217 ARGDYFDY
>./c_S12.fasta.summary.txt_unique_cdr3_nt_643 GCAAGAGGGGCTTAC 15 135 0.000126933264131198 ARGAY
>./c_S12.fasta.summary.txt_unique_cdr3_nt_644 GCCAACTGGGACGTTGACTAC 21 135 0.000126933264131198 ANWDVDY
>./c_S12.fasta.summary.txt_unique_cdr3_nt_645 GCAAGATCCCTTTATTACTACGGTAGTAGCGGACTTGCTTAC 42 135 0.000126933264131198 ARSLYYYGSSGLAY
>./c_S12.fasta.summary.txt_unique_cdr3_nt_646 GCCAGAACTGGCTTTGACTAC 21 135 0.000126933264131198 ARTGFDY
>./c_S12.fasta.summary.txt_unique_cdr3_nt_647 GTCAGACGGTGGTTTGACTAC 21 135 0.000126933264131198 VRRWFDY
>./c_S12.fasta.summary.txt_unique_cdr3_nt_648 GCAATATTCGGTTACTTCGATGTC 24 135 0.000126933264131198 AIFGYFDV
>./c_S12.fasta.summary.txt_unique_cdr3_nt_649 GCAAGCTACTATGGTAACTACTTCGATGTC 30 135 0.000126933264131198 ASYYGNYFDV
>./c_S12.fasta.summary.txt_unique_cdr3_nt_650 GCAAGAAGGGACTAC 15 135 0.000126933264131198 ARRDY
>./c_S12.fasta.summary.txt_unique_cdr3_nt_651 GCAAGGGGTTACTATGATGGTTACTCTTGGTACTTCGATGTC 42 134 0.000125993017730226 ARGYYDGYSWYFDV
>./c_S12.fasta.summary.txt_unique_cdr3_nt_652 GTGAGACGGTTTGCTTAC 18 134 0.000125993017730226 VRRFAY
>./c_S12.fasta.summary.txt_unique_cdr3_nt_653 GCAAGGCCCTACGGTAGTACCTACGGCTACTACTTTGACTAT 42 134 0.000125993017730226 ARPYGSTYGYYFDY
>./c_S12.fasta.summary.txt_unique_cdr3_nt_654 GCAAGAGAGGGAAAACGACGAGGTGCTATGGACTAC 36 134 0.000125993017730226 AREGKRRGAMDY
>./c_S12.fasta.summary.txt_unique_cdr3_nt_655 GCCAGACATTACTACGGTAGTAGCTACGCTATGGACTAC 39 134 0.000125993017730226 ARHYYGSSYAMDY
>./c_S12.fasta.summary.txt_unique_cdr3_nt_656 GCCAGAATGTGGTTACTACCTTACTGGTACTTCGATGTC 39 134 0.000125993017730226 ARMWLLPYWYFDV
>./c_S12.fasta.summary.txt_unique_cdr3_nt_657 GCAAGAGGGCACTATAGGTACGACCCTTTTGACTAC 36 133 0.000125052771329255 ARGHYRYDPFDY
>./c_S12.fasta.summary.txt_unique_cdr3_nt_658 GCCAGTAGGTCCATCTACTATGATTTACATTACTATGCTATGGACTAC 48 133 0.000125052771329255 ASRSIYYDLHYYAMDY
>./c_S12.fasta.summary.txt_unique_cdr3_nt_659 GCAAGACATTACTACGGTAGTAGCTCGTTTGCTTAC 36 133 0.000125052771329255 ARHYYGSSSFAY
>./c_S12.fasta.summary.txt_unique_cdr3_nt_660 GCCAGAAATTTCTATGATGGTTACTACTATGCTATGGACTAC 42 133 0.000125052771329255 ARNFYDGYYYAMDY
>./c_S12.fasta.summary.txt_unique_cdr3_nt_661 TCTTCTGGGACGGGAGCTTAC 21 133 0.000125052771329255 SSGTGAY
>./c_S12.fasta.summary.txt_unique_cdr3_nt_662 GCTAGACTGGGTAACTACGGCTAC 24 133 0.000125052771329255 ARLGNYGY
>./c_S12.fasta.summary.txt_unique_cdr3_nt_663 GCTAGGGGTCATAGGTACGACGAGTTCTACTACTTTGACTAC 42 133 0.000125052771329255 ARGHRYDEFYYFDY
>./c_S12.fasta.summary.txt_unique_cdr3_nt_664 ACAAGATCGGAAGTAGAATTCACCCGGTTTGCTTAC 36 132 0.000124112524928283 TRSEVEFTRFAY
>./c_S12.fasta.summary.txt_unique_cdr3_nt_665 GCAGAACATGGTTATGTC 18 132 0.000124112524928283 AEHGYV
>./c_S12.fasta.summary.txt_unique_cdr3_nt_666 GCAAGATATGGTAACTACTGGTACTTCGATGTC 33 132 0.000124112524928283 ARYGNYWYFDV
>./c_S12.fasta.summary.txt_unique_cdr3_nt_667 GCCAAAAATGATGGTTACTACTATGCTATGGACTAC 36 132 0.000124112524928283 AKNDGYYYAMDY
>./c_S12.fasta.summary.txt_unique_cdr3_nt_668 GCTGGTGACTAC 12 132 0.000124112524928283 AGDY
>./c_S12.fasta.summary.txt_unique_cdr3_nt_669 GCAAGATCTATGATTCCGGGATCTATGGACTAC 33 132 0.000124112524928283 ARSMIPGSMDY
>./c_S12.fasta.summary.txt_unique_cdr3_nt_670 GCTAGGCGGGAGGATGGTTACTACTATGCTATGGACTAC 39 132 0.000124112524928283 ARREDGYYYAMDY
>./c_S12.fasta.summary.txt_unique_cdr3_nt_671 GCTAACTTTGACTAC 15 131 0.000123172278527311 ANFDY
>./c_S12.fasta.summary.txt_unique_cdr3_nt_672 GCAAGACATGAGGGCTAC 18 131 0.000123172278527311 ARHEGY
>./c_S12.fasta.summary.txt_unique_cdr3_nt_673 GCAAGAGCCGACGGGTACTTCGATGTC 27 131 0.000123172278527311 ARADGYFDV
>./c_S12.fasta.summary.txt_unique_cdr3_nt_674 GCAAGACAGCACTGGTACTTCGATGTC 27 131 0.000123172278527311 ARQHWYFDV
>./c_S12.fasta.summary.txt_unique_cdr3_nt_675 ACCAACTGGGACTAC 15 130 0.000122232032126339 TNWDY
>./c_S12.fasta.summary.txt_unique_cdr3_nt_676 GCAAGAGACTACGAATGGTACTTCGATGTC 30 130 0.000122232032126339 ARDYEWYFDV
>./c_S12.fasta.summary.txt_unique_cdr3_nt_677 GCAAGGACCTACGGTAGTACCTACGGCTACTACTTTGACTAC 42 130 0.000122232032126339 ARTYGSTYGYYFDY
>./c_S12.fasta.summary.txt_unique_cdr3_nt_678 GCAAGATTGGACTAC 15 130 0.000122232032126339 ARLDY
>./c_S12.fasta.summary.txt_unique_cdr3_nt_679 AATGCAGACAGC 12 129 0.000121291785725367 NADS
>./c_S12.fasta.summary.txt_unique_cdr3_nt_680 GCAAGAAGGGACCCCTGGTACTTCGATGTC 30 129 0.000121291785725367 ARRDPWYFDV
>./c_S12.fasta.summary.txt_unique_cdr3_nt_681 GCAAGGGGGGTTAACTACGTAGGGTACTATGCTATGGACTAC 42 129 0.000121291785725367 ARGVNYVGYYAMDY
>./c_S12.fasta.summary.txt_unique_cdr3_nt_682 GCAAGAGAGCCCATTAGGTACGGGCCTATGGACTAC 36 129 0.000121291785725367 AREPIRYGPMDY
>./c_S12.fasta.summary.txt_unique_cdr3_nt_683 GCAACCCTTGCTTAC 15 129 0.000121291785725367 ATLAY
>./c_S12.fasta.summary.txt_unique_cdr3_nt_684 GCAAGACAACTGGGACACTATGCTATGGACTAC 33 129 0.000121291785725367 ARQLGHYAMDY
>./c_S12.fasta.summary.txt_unique_cdr3_nt_685 GCAAGAGGAGCGGCCCCTGACTAC 24 129 0.000121291785725367 ARGAAPDY
>./c_S12.fasta.summary.txt_unique_cdr3_nt_686 GCAACGATCTACTATGGTAACTACTTTTACTATGCTATGGACTAC 45 129 0.000121291785725367 ATIYYGNYFYYAMDY
>./c_S12.fasta.summary.txt_unique_cdr3_nt_687 GCCAAACAGTATGGTAACTACTACTATGCTATGGACTAC 39 128 0.000120351539324395 AKQYGNYYYAMDY
>./c_S12.fasta.summary.txt_unique_cdr3_nt_688 ACAAGATCGGGTTTCTATGCTATGGACTAC 30 128 0.000120351539324395 TRSGFYAMDY
>./c_S12.fasta.summary.txt_unique_cdr3_nt_689 GCAAGAGATGATTACGACTATGCTATGGACTAC 33 128 0.000120351539324395 ARDDYDYAMDY
>./c_S12.fasta.summary.txt_unique_cdr3_nt_690 ACAAGAAGTCTAACTGGGAAAAGGGTCTACTATGCTATGGACTAC 45 128 0.000120351539324395 TRSLTGKRVYYAMDY
>./c_S12.fasta.summary.txt_unique_cdr3_nt_691 GCTAGATTACGTGGGTTTGCTTAC 24 127 0.000119411292923424 ARLRGFAY
>./c_S12.fasta.summary.txt_unique_cdr3_nt_692 GCTAGAGGCGCCGGTAGTAGCTTTGACTAC 30 127 0.000119411292923424 ARGAGSSFDY
>./c_S12.fasta.summary.txt_unique_cdr3_nt_693 GCAAGGGATGGTAACTACTATGCTATGGACTAC 33 127 0.000119411292923424 ARDGNYYAMDY
>./c_S12.fasta.summary.txt_unique_cdr3_nt_694 GCAAGAGAGGGTGATGGTTACTTTTGGTTTGCTTAC 36 127 0.000119411292923424 AREGDGYFWFAY
>./c_S12.fasta.summary.txt_unique_cdr3_nt_695 GCCAGGTACTTCGATGTC 18 127 0.000119411292923424 ARYFDV
>./c_S12.fasta.summary.txt_unique_cdr3_nt_696 GCAATCTACTATGATTACGACGGCTACTTTGACTAC 36 127 0.000119411292923424 AIYYDYDGYFDY
>./c_S12.fasta.summary.txt_unique_cdr3_nt_697 GCCAGAGGGGGGTTTGCTTAC 21 127 0.000119411292923424 ARGGFAY
>./c_S12.fasta.summary.txt_unique_cdr3_nt_698 GCAAGATCGGGGGGCTAC 18 127 0.000119411292923424 ARSGGY
>./c_S12.fasta.summary.txt_unique_cdr3_nt_699 GCAAGAGATACCACTCTAACTCCATACTGGTACTTCGATGTC 42 127 0.000119411292923424 ARDTTLTPYWYFDV
>./c_S12.fasta.summary.txt_unique_cdr3_nt_700 GCAAGAGGAGGTAACTACGGGGAGTGGTTTGCTTAC 36 127 0.000119411292923424 ARGGNYGEWFAY
>./c_S12.fasta.summary.txt_unique_cdr3_nt_701 ACAAGATCCTCCTATGATTACGACTGGTTTGCTTAC 36 126 0.000118471046522452 TRSSYDYDWFAY
>./c_S12.fasta.summary.txt_unique_cdr3_nt_702 GCTAGACTGGGACGTGCTTAC 21 126 0.000118471046522452 ARLGRAY
>./c_S12.fasta.summary.txt_unique_cdr3_nt_703 GCCAGAGGAGGGTTTGCTTAC 21 126 0.000118471046522452 ARGGFAY
>./c_S12.fasta.summary.txt_unique_cdr3_nt_704 GTGGGATGGGGGGCTTAC 18 126 0.000118471046522452 VGWGAY
>./c_S12.fasta.summary.txt_unique_cdr3_nt_705 GCCAGAAATAGGGATGCTATGGACTAC 27 126 0.000118471046522452 ARNRDAMDY
>./c_S12.fasta.summary.txt_unique_cdr3_nt_706 GCAAGATACTATAGGTACTACTTTGACTAC 30 126 0.000118471046522452 ARYYRYYFDY
>./c_S12.fasta.summary.txt_unique_cdr3_nt_707 GCAAGAAGGGGTAACTATGCTATGGACTAC 30 126 0.000118471046522452 ARRGNYAMDY
>./c_S12.fasta.summary.txt_unique_cdr3_nt_708 GCAAGAGGGGATGGTAACTACTCCTGGTTTGCTTAC 36 126 0.000118471046522452 ARGDGNYSWFAY
>./c_S12.fasta.summary.txt_unique_cdr3_nt_709 GCAAGAGGCAGGGTACGACTGAACTATGCTATGGACTAC 39 125 0.00011753080012148 ARGRVRLNYAMDY
>./c_S12.fasta.summary.txt_unique_cdr3_nt_710 GCTAGACCTGCTTAC 15 125 0.00011753080012148 ARPAY
>./c_S12.fasta.summary.txt_unique_cdr3_nt_711 GCCAGAGCGGGCTTTGACTAC 21 125 0.00011753080012148 ARAGFDY
>./c_S12.fasta.summary.txt_unique_cdr3_nt_712 GCCAGAACCGGCTGGGACTAC 21 125 0.00011753080012148 ARTGWDY
>./c_S12.fasta.summary.txt_unique_cdr3_nt_713 GCTGGCTACTATAGGTACGGGTACTGGTACTTCGATGTC 39 125 0.00011753080012148 AGYYRYGYWYFDV
>./c_S12.fasta.summary.txt_unique_cdr3_nt_714 GCCAGAGAGATACTACTATACTACTTTGACTAC 33 125 0.00011753080012148 AREILLYYFDY
>./c_S12.fasta.summary.txt_unique_cdr3_nt_715 GCAACTGGGACGTCTGGCGCCTTTGACTAC 30 125 0.00011753080012148 ATGTSGAFDY
>./c_S12.fasta.summary.txt_unique_cdr3_nt_716 ACCAGATGGGACTAC 15 125 0.00011753080012148 TRWDY
>./c_S12.fasta.summary.txt_unique_cdr3_nt_717 GCAATCTACTATGGTGACTACTATGCTATGGACTAC 36 125 0.00011753080012148 AIYYGDYYAMDY
>./c_S12.fasta.summary.txt_unique_cdr3_nt_718 GCAAGAGATGGTAACTACCCCTGGTTTGCTTAC 33 125 0.00011753080012148 ARDGNYPWFAY
>./c_S12.fasta.summary.txt_unique_cdr3_nt_719 ACAAGAAGGGGGCACTGGGCCGGGGACTAC 30 124 0.000116590553720508 TRRGHWAGDY
>./c_S12.fasta.summary.txt_unique_cdr3_nt_720 GCAAGGGATGGTTCCTATGCTATGGACTAC 30 124 0.000116590553720508 ARDGSYAMDY
>./c_S12.fasta.summary.txt_unique_cdr3_nt_721 GCAAGCCATCAACTGGGACGTGACTAC 27 124 0.000116590553720508 ASHQLGRDY
>./c_S12.fasta.summary.txt_unique_cdr3_nt_722 GCTAGAGCTAACTGGGACTAC 21 124 0.000116590553720508 ARANWDY
>./c_S12.fasta.summary.txt_unique_cdr3_nt_723 GCTAACGACTAC 12 124 0.000116590553720508 ANDY
>./c_S12.fasta.summary.txt_unique_cdr3_nt_724 ACTATATGTCTTTATGGTAACTACTGGTACTTCGATGTC 39 124 0.000116590553720508 TICLYGNYWYFDV
>./c_S12.fasta.summary.txt_unique_cdr3_nt_725 ACAAGAAGTGGGGGGGAC 18 123 0.000115650307319536 TRSGGD
>./c_S12.fasta.summary.txt_unique_cdr3_nt_726 AATGCTTACTACTATAGGTACGTCTACTATGCTATGGACTAC 42 123 0.000115650307319536 NAYYYRYVYYAMDY
>./c_S12.fasta.summary.txt_unique_cdr3_nt_727 GCTAGATCTGGGACCTGGTTTGCTTAC 27 123 0.000115650307319536 ARSGTWFAY
>./c_S12.fasta.summary.txt_unique_cdr3_nt_728 GCAAGAGGCTGGGACGGAAAAGAC 24 123 0.000115650307319536 ARGWDGKD
>./c_S12.fasta.summary.txt_unique_cdr3_nt_729 GCTAGAGAGGGGGATGGTTATTACTATGCTATGGACTAC 39 123 0.000115650307319536 AREGDGYYYAMDY
>./c_S12.fasta.summary.txt_unique_cdr3_nt_730 GCCAGAAAGTATGGTAACTACTATGCTATGGACTAC 36 123 0.000115650307319536 ARKYGNYYAMDY
>./c_S12.fasta.summary.txt_unique_cdr3_nt_731 GCAAGAAATAGTAACTACGTCTGGTTTGCTTAC 33 123 0.000115650307319536 ARNSNYVWFAY
>./c_S12.fasta.summary.txt_unique_cdr3_nt_732 GCCAAACGGGATTACTATGCTATGGACTAC 30 123 0.000115650307319536 AKRDYYAMDY
>./c_S12.fasta.summary.txt_unique_cdr3_nt_733 GCAAGATCTGATGGTTACTAC 21 123 0.000115650307319536 ARSDGYY
>./c_S12.fasta.summary.txt_unique_cdr3_nt_734 GCCAGAGGCCTATGGGCGTTTGCTTAC 27 122 0.000114710060918564 ARGLWAFAY
>./c_S12.fasta.summary.txt_unique_cdr3_nt_735 GCAAGAGATTACGACTGGTACTTCGATGTC 30 122 0.000114710060918564 ARDYDWYFDV
>./c_S12.fasta.summary.txt_unique_cdr3_nt_736 AACTGGGACTAC 12 122 0.000114710060918564 NWDY
>./c_S12.fasta.summary.txt_unique_cdr3_nt_737 GCCAGAAATGAGAAAAGCTACGTGTTTGCTTAC 33 122 0.000114710060918564 ARNEKSYVFAY
>./c_S12.fasta.summary.txt_unique_cdr3_nt_738 AGACTTAGCGGGTACTTCGATGTC 24 122 0.000114710060918564 RLSGYFDV
>./c_S12.fasta.summary.txt_unique_cdr3_nt_739 GCAAGATGGGAGTATGGTAACTACTTTGACTAC 33 122 0.000114710060918564 ARWEYGNYFDY
>./c_S12.fasta.summary.txt_unique_cdr3_nt_740 GCAAGACAACGGGTACGACGGGATTCTGCTATGGACTAC 39 122 0.000114710060918564 ARQRVRRDSAMDY
>./c_S12.fasta.summary.txt_unique_cdr3_nt_741 GCAAGAAGGATCCTGTATGGTAACTATGCTATGGACTAC 39 122 0.000114710060918564 ARRILYGNYAMDY
>./c_S12.fasta.summary.txt_unique_cdr3_nt_742 GCAAGAGGGGATGATGGTTATCACTGGTACTTCGATGTC 39 122 0.000114710060918564 ARGDDGYHWYFDV
>./c_S12.fasta.summary.txt_unique_cdr3_nt_743 GCTAGAGCTACGGTAGTAGCTCGGTACTACTTTGACTAC 39 122 0.000114710060918564 ARATVVARYYFDY
>./c_S12.fasta.summary.txt_unique_cdr3_nt_744 GCCAAACACTATATATTTGCTTAC 24 121 0.000113769814517592 AKHYIFAY
>./c_S12.fasta.summary.txt_unique_cdr3_nt_745 GCCAACTGGGACTGGTACTTCGATGTC 27 121 0.000113769814517592 ANWDWYFDV
>./c_S12.fasta.summary.txt_unique_cdr3_nt_746 GCAAGAGATCCTTATTATTACTACGGTAGTAGCTACGGGTTTGCTTAC 48 121 0.000113769814517592 ARDPYYYYGSSYGFAY
>./c_S12.fasta.summary.txt_unique_cdr3_nt_747 GCTAGAAAGGATGCTATGGACTAC 24 121 0.000113769814517592 ARKDAMDY
>./c_S12.fasta.summary.txt_unique_cdr3_nt_748 GCAAAACTGGGACGTGTAGGCTACTTTGACTAC 33 121 0.000113769814517592 AKLGRVGYFDY
>./c_S12.fasta.summary.txt_unique_cdr3_nt_749 GCCAGAGATTACTACGGTAGTAGCTACTATGCTATGGACTAC 42 121 0.000113769814517592 ARDYYGSSYYAMDY
>./c_S12.fasta.summary.txt_unique_cdr3_nt_750 GCTAGGTTTGCTTAC 15 120 0.000112829568116621 ARFAY
>./c_S12.fasta.summary.txt_unique_cdr3_nt_751 GCAAAGGGGGTACGGTTCTACTGGTACTTCGATGTC 36 120 0.000112829568116621 AKGVRFYWYFDV
>./c_S12.fasta.summary.txt_unique_cdr3_nt_752 GCAAGACATGATACTACGGACCTCTTTGACTAC 33 120 0.000112829568116621 ARHDTTDLFDY
>./c_S12.fasta.summary.txt_unique_cdr3_nt_753 GCAAGAAGCCCCCTTAACTGGGACTACTACTTTGACTAC 39 120 0.000112829568116621 ARSPLNWDYYFDY
>./c_S12.fasta.summary.txt_unique_cdr3_nt_754 GCAAGATGCGGTAACTACGTGGGGACTGCCTGGTTTGCTTAC 42 120 0.000112829568116621 ARCGNYVGTAWFAY
>./c_S12.fasta.summary.txt_unique_cdr3_nt_755 GCAAGATCGGGAGATGGTAGCCCCTGGTTTGCTTAC 36 120 0.000112829568116621 ARSGDGSPWFAY
>./c_S12.fasta.summary.txt_unique_cdr3_nt_756 GCCAGAGCCTATGATTACGACGTAGCTTAC 30 120 0.000112829568116621 ARAYDYDVAY
>./c_S12.fasta.summary.txt_unique_cdr3_nt_757 ACAAGAAAGGGATCGTCCCGAACTCAATATGATTACGACGCCTGGTTTTCTTAC 54 120 0.000112829568116621 TRKGSSRTQYDYDAWFSY
>./c_S12.fasta.summary.txt_unique_cdr3_nt_758 GCAAGAGACCACTACTACTTTGACTAC 27 119 0.000111889321715649 ARDHYYFDY
>./c_S12.fasta.summary.txt_unique_cdr3_nt_759 GCAAGGGGGGGTTTTGCTTAC 21 119 0.000111889321715649 ARGGFAY
>./c_S12.fasta.summary.txt_unique_cdr3_nt_760 GCAAGATGGGACTTTGACTAC 21 119 0.000111889321715649 ARWDFDY
>./c_S12.fasta.summary.txt_unique_cdr3_nt_761 GCCAGATCATATGGTGCCTACATCTTTGCTTAC 33 119 0.000111889321715649 ARSYGAYIFAY
>./c_S12.fasta.summary.txt_unique_cdr3_nt_762 GCAAGAGGAGGTTACTACCGGTACTTCGATGTC 33 119 0.000111889321715649 ARGGYYRYFDV
>./c_S12.fasta.summary.txt_unique_cdr3_nt_763 GCAAGATACTACGGTAGTAGCTCCCTCTTTGACTAC 36 119 0.000111889321715649 ARYYGSSSLFDY
>./c_S12.fasta.summary.txt_unique_cdr3_nt_764 GCAAGAAGACTGGATTACTACGATGGTAGCTACGGCTAC 39 118 0.000110949075314677 ARRLDYYDGSYGY
>./c_S12.fasta.summary.txt_unique_cdr3_nt_765 GCAAGAATTTATTACTACGGTAGTACCTGGTTTGCTTAC 39 118 0.000110949075314677 ARIYYYGSTWFAY
>./c_S12.fasta.summary.txt_unique_cdr3_nt_766 GCAAGAAACGGCTACGTTGGTTATTACTTTGACTAC 36 118 0.000110949075314677 ARNGYVGYYFDY
>./c_S12.fasta.summary.txt_unique_cdr3_nt_767 GCAAGAAGGGGGGATGGTTACCCCGCCTGGTTTGCTTAC 39 118 0.000110949075314677 ARRGDGYPAWFAY
>./c_S12.fasta.summary.txt_unique_cdr3_nt_768 GCAACCCAATATGGTAACTTTCCCTACTGGTACTTCGATGTC 42 118 0.000110949075314677 ATQYGNFPYWYFDV
>./c_S12.fasta.summary.txt_unique_cdr3_nt_769 GCAAGACAAGGGTGGGACTAC 21 117 0.000110008828913705 ARQGWDY
>./c_S12.fasta.summary.txt_unique_cdr3_nt_770 GTCTGGGGCCTTGACTAC 18 117 0.000110008828913705 VWGLDY
>./c_S12.fasta.summary.txt_unique_cdr3_nt_771 GCAAGATCTAATTCATTACTACGGCTGTACTGGTACTTCGATGTC 45 117 0.000110008828913705 ARSNSLLRLYWYFDV
>./c_S12.fasta.summary.txt_unique_cdr3_nt_772 ACGACTGGGTTTGCTTAC 18 117 0.000110008828913705 TTGFAY
>./c_S12.fasta.summary.txt_unique_cdr3_nt_773 GCAAGTAGTAACTGGTACTTCGATGTC 27 116 0.000109068582512733 ASSNWYFDV
>./c_S12.fasta.summary.txt_unique_cdr3_nt_774 GCTAGATCTAACTGGGACTAC 21 116 0.000109068582512733 ARSNWDY
>./c_S12.fasta.summary.txt_unique_cdr3_nt_775 GCAACTGGGACGTTTGACTAC 21 116 0.000109068582512733 ATGTFDY
>./c_S12.fasta.summary.txt_unique_cdr3_nt_776 TCAAGAAACGGCGAGCTC 18 116 0.000109068582512733 SRNGEL
>./c_S12.fasta.summary.txt_unique_cdr3_nt_777 GCAAGTTACTACGGTAGTAGCTTTGACTAC 30 116 0.000109068582512733 ASYYGSSFDY
>./c_S12.fasta.summary.txt_unique_cdr3_nt_778 GCAAGAGGAGGGAATGGTAACTACCTCTTTGCTTAC 36 116 0.000109068582512733 ARGGNGNYLFAY
>./c_S12.fasta.summary.txt_unique_cdr3_nt_779 GCAAGGAGCTACCCTTTTGCTTAC 24 116 0.000109068582512733 ARSYPFAY
>./c_S12.fasta.summary.txt_unique_cdr3_nt_780 GCAAGAGGGTATTACTATGCTATGGACTAC 30 116 0.000109068582512733 ARGYYYAMDY
>./c_S12.fasta.summary.txt_unique_cdr3_nt_781 GCCAGATATTACGACTAC 18 116 0.000109068582512733 ARYYDY
>./c_S12.fasta.summary.txt_unique_cdr3_nt_782 GCAAGATATGGGAGGTACGACGCTATGGACTAC 33 116 0.000109068582512733 ARYGRYDAMDY
>./c_S12.fasta.summary.txt_unique_cdr3_nt_783 GCCAGAGATGGGGGCTGGTACTTCGATGTC 30 116 0.000109068582512733 ARDGGWYFDV
>./c_S12.fasta.summary.txt_unique_cdr3_nt_784 ACAAGAAATAGTAACTGGTACTTCGATGTC 30 116 0.000109068582512733 TRNSNWYFDV
>./c_S12.fasta.summary.txt_unique_cdr3_nt_785 GCAAGACGGGGTGGTTACTTTGCTTAC 27 116 0.000109068582512733 ARRGGYFAY
>./c_S12.fasta.summary.txt_unique_cdr3_nt_786 GCAAGAGCCTACTATAGTAACTACTGGTACTTCGATGTC 39 115 0.000108128336111761 ARAYYSNYWYFDV
>./c_S12.fasta.summary.txt_unique_cdr3_nt_787 GCAAGAGGGGACTGGGACTAC 21 115 0.000108128336111761 ARGDWDY
>./c_S12.fasta.summary.txt_unique_cdr3_nt_788 GCTAGATATGGTAACTACGCTATGGACTAC 30 115 0.000108128336111761 ARYGNYAMDY
>./c_S12.fasta.summary.txt_unique_cdr3_nt_789 GCCAGACACTATGGTAACTACTGGTACTTCGATGTC 36 115 0.000108128336111761 ARHYGNYWYFDV
>./c_S12.fasta.summary.txt_unique_cdr3_nt_790 GCAAGATGGTTTGCTTAC 18 115 0.000108128336111761 ARWFAY
>./c_S12.fasta.summary.txt_unique_cdr3_nt_791 GTGAGGGATTACTACGGCTACTACTTTGACTAC 33 115 0.000108128336111761 VRDYYGYYFDY
>./c_S12.fasta.summary.txt_unique_cdr3_nt_792 GCAAGAAGGCAACTGGGCCTGTACTACTTTGACTAC 36 115 0.000108128336111761 ARRQLGLYYFDY
>./c_S12.fasta.summary.txt_unique_cdr3_nt_793 GCAAGATCTACTATGATTACGACGTTTGCTTAC 33 114 0.00010718808971079 ARSTMITTFAY
>./c_S12.fasta.summary.txt_unique_cdr3_nt_794 GCCAGAGATGCTATGGACTAC 21 114 0.00010718808971079 ARDAMDY
>./c_S12.fasta.summary.txt_unique_cdr3_nt_795 GCCAGAGAGAGTTATTACTACGGTAGTAGCTACTTTGACTAC 42 114 0.00010718808971079 ARESYYYGSSYFDY
>./c_S12.fasta.summary.txt_unique_cdr3_nt_796 GCAAGACTTGACTAC 15 114 0.00010718808971079 ARLDY
>./c_S12.fasta.summary.txt_unique_cdr3_nt_797 GCAAGATGGATTTACTACGGTAGTAGCTACTACTTTGACTAC 42 114 0.00010718808971079 ARWIYYGSSYYFDY
>./c_S12.fasta.summary.txt_unique_cdr3_nt_798 GCAAGATACTATAGGTACGACGCCTGGTTTGCTTAC 36 114 0.00010718808971079 ARYYRYDAWFAY
>./c_S12.fasta.summary.txt_unique_cdr3_nt_799 GCTAGATATGGTAACTTCCCATATTACTATGCTATGGACTAC 42 114 0.00010718808971079 ARYGNFPYYYAMDY
>./c_S12.fasta.summary.txt_unique_cdr3_nt_800 GCAATCTACTATGGTAACTACTGGTACTTCGATGTC 36 114 0.00010718808971079 AIYYGNYWYFDV
>./c_S12.fasta.summary.txt_unique_cdr3_nt_801 ACAAGAAAGGACTTTGACTAC 21 113 0.000106247843309818 TRKDFDY
>./c_S12.fasta.summary.txt_unique_cdr3_nt_802 GCAACTGGGACCTGGTTTGCTTAC 24 113 0.000106247843309818 ATGTWFAY
>./c_S12.fasta.summary.txt_unique_cdr3_nt_803 GCTAACTGGGACTTTGACTAC 21 113 0.000106247843309818 ANWDFDY
>./c_S12.fasta.summary.txt_unique_cdr3_nt_804 GCAAGATATGGTAACTACTATGCTATGGACTAC 33 113 0.000106247843309818 ARYGNYYAMDY
>./c_S12.fasta.summary.txt_unique_cdr3_nt_805 GCAAGAGGAGTCTACTATGGTGACTACTATGCTATGGACTAC 42 113 0.000106247843309818 ARGVYYGDYYAMDY
>./c_S12.fasta.summary.txt_unique_cdr3_nt_806 GCAACTGGGTACTACTTTGACTAC 24 113 0.000106247843309818 ATGYYFDY
>./c_S12.fasta.summary.txt_unique_cdr3_nt_807 TATTACTACGGTAGTAGCTTTGCTTAC 27 113 0.000106247843309818 YYYGSSFAY
>./c_S12.fasta.summary.txt_unique_cdr3_nt_808 GCAAGAAGGAGGGATTACGACGGAATATATTACTATGCTATGGACTAC 48 113 0.000106247843309818 ARRRDYDGIYYYAMDY
>./c_S12.fasta.summary.txt_unique_cdr3_nt_809 GCAAGAAAAGGGTACTACGGTAGTAGTTGGTACTTCGATGTC 42 112 0.000105307596908846 ARKGYYGSSWYFDV
>./c_S12.fasta.summary.txt_unique_cdr3_nt_810 ACAAGATCGGGGTATGGTCACTACTTTGACTAC 33 112 0.000105307596908846 TRSGYGHYFDY
>./c_S12.fasta.summary.txt_unique_cdr3_nt_811 GCAAGAAGAGGCTACTATGGTAACCACTGGTACTTCGATGTC 42 112 0.000105307596908846 ARRGYYGNHWYFDV
>./c_S12.fasta.summary.txt_unique_cdr3_nt_812 GCCAGACACTACGGCTATGCTATGGACTAC 30 112 0.000105307596908846 ARHYGYAMDY
>./c_S12.fasta.summary.txt_unique_cdr3_nt_813 GCCAGAAAATGGTTACTACCCTATGCTATGGACTAC 36 112 0.000105307596908846 ARKWLLPYAMDY
>./c_S12.fasta.summary.txt_unique_cdr3_nt_814 GCAAGATATGATTACTATGCTATGGACTAC 30 112 0.000105307596908846 ARYDYYAMDY
>./c_S12.fasta.summary.txt_unique_cdr3_nt_815 GCTTACAGCTCGGGCTACGTCTGGTTTGCTTAC 33 111 0.000104367350507874 AYSSGYVWFAY
>./c_S12.fasta.summary.txt_unique_cdr3_nt_816 GCCAGAGATTGGTTACGACAGGCTATGGACTAC 33 111 0.000104367350507874 ARDWLRQAMDY
>./c_S12.fasta.summary.txt_unique_cdr3_nt_817 GCAAGATATGATTACGCCTATGCTATGGACTAC 33 111 0.000104367350507874 ARYDYAYAMDY
>./c_S12.fasta.summary.txt_unique_cdr3_nt_818 GCAAGAGGGGAAGGTAACTACTATGCTATGGACTAC 36 111 0.000104367350507874 ARGEGNYYAMDY
>./c_S12.fasta.summary.txt_unique_cdr3_nt_819 GCAAGATATGATTACGACGGGCCCTGGTTTGCTTAC 36 111 0.000104367350507874 ARYDYDGPWFAY
>./c_S12.fasta.summary.txt_unique_cdr3_nt_820 ACAAACTATGATGCTTAC 18 111 0.000104367350507874 TNYDAY
>./c_S12.fasta.summary.txt_unique_cdr3_nt_821 GCTAGGACTAGGTACGACTATGCTATGGACTAC 33 110 0.000103427104106902 ARTRYDYAMDY
>./c_S12.fasta.summary.txt_unique_cdr3_nt_822 ACAAGAAAGGGTGGTAACTACTTTGACTAC 30 110 0.000103427104106902 TRKGGNYFDY
>./c_S12.fasta.summary.txt_unique_cdr3_nt_823 GCAAGAGACGATGGTTACTAC 21 110 0.000103427104106902 ARDDGYY
>./c_S12.fasta.summary.txt_unique_cdr3_nt_824 ACCAGGCCTTACTACGGTAGTGGCTACTGGTACTTCGATGTC 42 110 0.000103427104106902 TRPYYGSGYWYFDV
>./c_S12.fasta.summary.txt_unique_cdr3_nt_825 GCTTGTGGTTACTACGGGTACTTTGACTAC 30 110 0.000103427104106902 ACGYYGYFDY
>./c_S12.fasta.summary.txt_unique_cdr3_nt_826 GCCAAAGGTGGTGGTTACTACGAGTAC 27 110 0.000103427104106902 AKGGGYYEY
>./c_S12.fasta.summary.txt_unique_cdr3_nt_827 GCATATGGTAACTACTGGTACTTCGATGTC 30 110 0.000103427104106902 AYGNYWYFDV
>./c_S12.fasta.summary.txt_unique_cdr3_nt_828 GCCAAAGGTTACGACGGATATTACTATGCTATGGACTAC 39 110 0.000103427104106902 AKGYDGYYYAMDY
>./c_S12.fasta.summary.txt_unique_cdr3_nt_829 ACAACTGCTTAC 12 110 0.000103427104106902 TTAY
>./c_S12.fasta.summary.txt_unique_cdr3_nt_830 GCAAGAGTGGGACGGGGCTATGCTATGGACTAC 33 110 0.000103427104106902 ARVGRGYAMDY
>./c_S12.fasta.summary.txt_unique_cdr3_nt_831 GCCAGAGGGGGACTGGGACTGGGCTAC 27 109 0.00010248685770593 ARGGLGLGY
>./c_S12.fasta.summary.txt_unique_cdr3_nt_832 GCCAGAGAGAGCACTACGTTGGACTAC 27 109 0.00010248685770593 ARESTTLDY
>./c_S12.fasta.summary.txt_unique_cdr3_nt_833 GGAAGGTGGGGCGGTAACTACGGGTTTTTTGCTTAC 36 109 0.00010248685770593 GRWGGNYGFFAY
>./c_S12.fasta.summary.txt_unique_cdr3_nt_834 GCCAGAGATCGAGGATGGTTACTTCCGAATTACTATGCTATGGACTAC 48 109 0.00010248685770593 ARDRGWLLPNYYAMDY
>./c_S12.fasta.summary.txt_unique_cdr3_nt_835 GCAAGATACTATGATTACGACTACTTTGACTAC 33 109 0.00010248685770593 ARYYDYDYFDY
>./c_S12.fasta.summary.txt_unique_cdr3_nt_836 GCAAGATCGGGCTGGCCGTACTACTTTGACTAC 33 109 0.00010248685770593 ARSGWPYYFDY
>./c_S12.fasta.summary.txt_unique_cdr3_nt_837 GCCAAAGGGTACCGGAGCCTTTACTATGCTATGGACTAC 39 109 0.00010248685770593 AKGYRSLYYAMDY
>./c_S12.fasta.summary.txt_unique_cdr3_nt_838 GCCAGACTCTATGATGGTTACTTCGATGTC 30 109 0.00010248685770593 ARLYDGYFDV
>./c_S12.fasta.summary.txt_unique_cdr3_nt_839 GCAAGCTCCTACGGCTACGTAGGGTCCTATGCTATGGACTAC 42 109 0.00010248685770593 ASSYGYVGSYAMDY
>./c_S12.fasta.summary.txt_unique_cdr3_nt_840 GCAAGATCGGGGGATTACGACTACTTTGACTAC 33 109 0.00010248685770593 ARSGDYDYFDY
>./c_S12.fasta.summary.txt_unique_cdr3_nt_841 GCTGTTAACTACGGCTACGTATTTGACTAC 30 109 0.00010248685770593 AVNYGYVFDY
>./c_S12.fasta.summary.txt_unique_cdr3_nt_842 GCAAGATTAACTGGGACGGGGGCTTAC 27 109 0.00010248685770593 ARLTGTGAY
>./c_S12.fasta.summary.txt_unique_cdr3_nt_843 GCAAGAAGCTACGGTGCCCTTTTCTATGCTATGGACTAC 39 109 0.00010248685770593 ARSYGALFYAMDY
>./c_S12.fasta.summary.txt_unique_cdr3_nt_844 GCAACTGACTAC 12 109 0.00010248685770593 ATDY
>./c_S12.fasta.summary.txt_unique_cdr3_nt_845 GCAAGAGGGGACTATGATTACGACTTTGACTAC 33 108 0.000101546611304959 ARGDYDYDFDY
>./c_S12.fasta.summary.txt_unique_cdr3_nt_846 ACAAGAGAGGGGGGTAACTACCTGGCCTGGTTTGCTTAC 39 108 0.000101546611304959 TREGGNYLAWFAY
>./c_S12.fasta.summary.txt_unique_cdr3_nt_847 GCCAGAGATCGGCCTAGCTACTTTGACTAC 30 108 0.000101546611304959 ARDRPSYFDY
>./c_S12.fasta.summary.txt_unique_cdr3_nt_848 GCAAGACACGAAGACGTTTACTACGGGAACTGGTACTTCGATGTC 45 108 0.000101546611304959 ARHEDVYYGNWYFDV
>./c_S12.fasta.summary.txt_unique_cdr3_nt_849 GCCAGAACTGGGACGGGGTACTACTTTGACTAC 33 108 0.000101546611304959 ARTGTGYYFDY
>./c_S12.fasta.summary.txt_unique_cdr3_nt_850 GCAAGAGATAACTACTTTGACTAC 24 108 0.000101546611304959 ARDNYFDY
>./c_S12.fasta.summary.txt_unique_cdr3_nt_851 GCCAGACGCTACGGTATTAGCTACGGGTACTTCGATGTC 39 107 0.000100606364903987 ARRYGISYGYFDV
>./c_S12.fasta.summary.txt_unique_cdr3_nt_852 ACAAGAAAGGGATCGTCCCGAACTCAATATGATTACGACGCCTGGTTTCCTTAC 54 107 0.000100606364903987 TRKGSSRTQYDYDAWFPY
>./c_S12.fasta.summary.txt_unique_cdr3_nt_853 GCTAGAAATGATTACTCTGACTAC 24 107 0.000100606364903987 ARNDYSDY
>./c_S12.fasta.summary.txt_unique_cdr3_nt_854 GCAAGATCGGAATATAACTGGGCCTGGTTTGCTTAC 36 107 0.000100606364903987 ARSEYNWAWFAY
>./c_S12.fasta.summary.txt_unique_cdr3_nt_855 GCTAGATATGATTACTACTTTGACTAC 27 107 0.000100606364903987 ARYDYYFDY
>./c_S12.fasta.summary.txt_unique_cdr3_nt_856 GCAAGAGGGGAACTGGCCTACTGGTACTTCGATGTC 36 107 0.000100606364903987 ARGELAYWYFDV
>./c_S12.fasta.summary.txt_unique_cdr3_nt_857 GCAAGACGCGGTAGTAGCTACTTTGACTAC 30 107 0.000100606364903987 ARRGSSYFDY
>./c_S12.fasta.summary.txt_unique_cdr3_nt_858 GTGATCTATGATGGTTACTGGTTTGCTTAC 30 107 0.000100606364903987 VIYDGYWFAY
>./c_S12.fasta.summary.txt_unique_cdr3_nt_859 GCAAGATGGGTCGGGGACTAC 21 107 0.000100606364903987 ARWVGDY
>./c_S12.fasta.summary.txt_unique_cdr3_nt_860 GCTAGCTGGGACTAC 15 107 0.000100606364903987 ASWDY
>./c_S12.fasta.summary.txt_unique_cdr3_nt_861 GCAAGACTAACTGGGACGTCCTGGTTTGCTTAC 33 106 9.96661185030149e-05 ARLTGTSWFAY
>./c_S12.fasta.summary.txt_unique_cdr3_nt_862 GCCAGAAATGGGGTACGGGGCTATGCTATGGACTAC 36 106 9.96661185030149e-05 ARNGVRGYAMDY
>./c_S12.fasta.summary.txt_unique_cdr3_nt_863 GCAAGTTACTACGGTAGTAGCTACTACTTTGACTAC 36 106 9.96661185030149e-05 ASYYGSSYYFDY
>./c_S12.fasta.summary.txt_unique_cdr3_nt_864 GCAAGAGAAAACCCTAGCTTGATTGAC 27 106 9.96661185030149e-05 ARENPSLID
>./c_S12.fasta.summary.txt_unique_cdr3_nt_865 GCAACCAGTTATTACTACGGTAGTAGCTACTATGCTATGGACTAC 45 106 9.96661185030149e-05 ATSYYYGSSYYAMDY
>./c_S12.fasta.summary.txt_unique_cdr3_nt_866 GCAAGAGATAATGTC 15 106 9.96661185030149e-05 ARDNV
>./c_S12.fasta.summary.txt_unique_cdr3_nt_867 GCTGGGACGTACTTCGATGTC 21 106 9.96661185030149e-05 AGTYFDV
>./c_S12.fasta.summary.txt_unique_cdr3_nt_868 GCCAGAGATCAGGGATTTGCTTAC 24 106 9.96661185030149e-05 ARDQGFAY
>./c_S12.fasta.summary.txt_unique_cdr3_nt_869 GCAAGATGGGGCTATAACAGTATCTACTATGCTATGGACTAC 42 106 9.96661185030149e-05 ARWGYNSIYYAMDY
>./c_S12.fasta.summary.txt_unique_cdr3_nt_870 AATGCATGCACTGGGACTTACTTTGACTAC 30 106 9.96661185030149e-05 NACTGTYFDY
>./c_S12.fasta.summary.txt_unique_cdr3_nt_871 GCCAGAAATAGGGGGTACGAGGCCTGGTTTGCTTAC 36 106 9.96661185030149e-05 ARNRGYEAWFAY
>./c_S12.fasta.summary.txt_unique_cdr3_nt_872 GCAAGAGATGGTTACTACTTCTGGTACTTCGATGTC 36 105 9.87258721020431e-05 ARDGYYFWYFDV
>./c_S12.fasta.summary.txt_unique_cdr3_nt_873 GCAAGATACCCGGGACGTCGGGGCTATGCTATGGACTAC 39 105 9.87258721020431e-05 ARYPGRRGYAMDY
>./c_S12.fasta.summary.txt_unique_cdr3_nt_874 GCTAGATCTACGCCTTACTATGCTATGGACTAC 33 105 9.87258721020431e-05 ARSTPYYAMDY
>./c_S12.fasta.summary.txt_unique_cdr3_nt_875 GCCAGCAAGTATGGTAACCACGGGATGGACTAC 33 105 9.87258721020431e-05 ASKYGNHGMDY
>./c_S12.fasta.summary.txt_unique_cdr3_nt_876 GCCAGAGATGGGATATATCTTCTCTATAGGTACTATGCTATGGACTAC 48 105 9.87258721020431e-05 ARDGIYLLYRYYAMDY
>./c_S12.fasta.summary.txt_unique_cdr3_nt_877 GCAAGAGGTAACTACTCAGCCTGGTTTGCTTAC 33 105 9.87258721020431e-05 ARGNYSAWFAY
>./c_S12.fasta.summary.txt_unique_cdr3_nt_878 GCAAGATCTACCCTAACTGGGAAGGGGAGGTACTTTGACTAC 42 105 9.87258721020431e-05 ARSTLTGKGRYFDY
>./c_S12.fasta.summary.txt_unique_cdr3_nt_879 GCCAGAGATCCTTATTACTACGGTAGTAGCTATGACTAC 39 105 9.87258721020431e-05 ARDPYYYGSSYDY
>./c_S12.fasta.summary.txt_unique_cdr3_nt_880 ACAAGATCGGGTGATTCCTACTGGTACTTCGATGTC 36 104 9.77856257010712e-05 TRSGDSYWYFDV
>./c_S12.fasta.summary.txt_unique_cdr3_nt_881 GCAAGACATGATGGTTACTACGCTATGGACTAC 33 104 9.77856257010712e-05 ARHDGYYAMDY
>./c_S12.fasta.summary.txt_unique_cdr3_nt_882 ACAACTGGGGCCTGGTTTGCTTAC 24 104 9.77856257010712e-05 TTGAWFAY
>./c_S12.fasta.summary.txt_unique_cdr3_nt_883 GCAAGAGATACCGCTTAC 18 104 9.77856257010712e-05 ARDTAY
>./c_S12.fasta.summary.txt_unique_cdr3_nt_884 GCCAGGGATGGGGAGGACTAC 21 104 9.77856257010712e-05 ARDGEDY
>./c_S12.fasta.summary.txt_unique_cdr3_nt_885 GCAAGAAGGACTGGCTATGACCCCTTTGACTAC 33 104 9.77856257010712e-05 ARRTGYDPFDY
>./c_S12.fasta.summary.txt_unique_cdr3_nt_886 ACCAGGTATGGTAATGCTATGGACTAC 27 104 9.77856257010712e-05 TRYGNAMDY
>./c_S12.fasta.summary.txt_unique_cdr3_nt_887 GCAAGACTTTATTACTACGGTACTAGCGATGTC 33 104 9.77856257010712e-05 ARLYYYGTSDV
>./c_S12.fasta.summary.txt_unique_cdr3_nt_888 GCAAGAAGGGATTACTACGGTAGTAGCTACGCTATGGACTAC 42 104 9.77856257010712e-05 ARRDYYGSSYAMDY
>./c_S12.fasta.summary.txt_unique_cdr3_nt_889 GCAAGATCCTGGGACTACTTTGACTAC 27 104 9.77856257010712e-05 ARSWDYFDY
>./c_S12.fasta.summary.txt_unique_cdr3_nt_890 GCAAGATCGTCTGGGGGGGGGATCCATGCTATGGACTAC 39 104 9.77856257010712e-05 ARSSGGGIHAMDY
>./c_S12.fasta.summary.txt_unique_cdr3_nt_891 GCAAGATCGGACTATGATTACCCCGACTAC 30 104 9.77856257010712e-05 ARSDYDYPDY
>./c_S12.fasta.summary.txt_unique_cdr3_nt_892 ACGGGTCGGACTTTCTCTATGGACTAC 27 103 9.68453793000994e-05 TGRTFSMDY
>./c_S12.fasta.summary.txt_unique_cdr3_nt_893 GCTAGATCGAGGTACCCCTATGCTATGGACTAC 33 103 9.68453793000994e-05 ARSRYPYAMDY
>./c_S12.fasta.summary.txt_unique_cdr3_nt_894 GCCAGAGACTATAGTAACTACTATGCTATGGACTAC 36 103 9.68453793000994e-05 ARDYSNYYAMDY
>./c_S12.fasta.summary.txt_unique_cdr3_nt_895 GCAAGAGATGGTGACTAC 18 103 9.68453793000994e-05 ARDGDY
>./c_S12.fasta.summary.txt_unique_cdr3_nt_896 GCTAGATCGAGTAACTTTTTTGACTAC 27 103 9.68453793000994e-05 ARSSNFFDY
>./c_S12.fasta.summary.txt_unique_cdr3_nt_897 GTGAGACTACTATGGTCGTACTATGCTATGGACTAC 36 103 9.68453793000994e-05 VRLLWSYYAMDY
>./c_S12.fasta.summary.txt_unique_cdr3_nt_898 GCCGGGATGATTACGGCCTGGTTTGCTTAC 30 103 9.68453793000994e-05 AGMITAWFAY
>./c_S12.fasta.summary.txt_unique_cdr3_nt_899 AAAAGAAGAACTGGGACGTGGTACTTCGATGTC 33 103 9.68453793000994e-05 KRRTGTWYFDV
>./c_S12.fasta.summary.txt_unique_cdr3_nt_900 ACAAGAACGGATGATGATTACTACGCCTGGTTTGCTTAC 39 103 9.68453793000994e-05 TRTDDDYYAWFAY
>./c_S12.fasta.summary.txt_unique_cdr3_nt_901 GCCAGAGTCCATTACTACGGCTACGGGTTTGCTTAC 36 103 9.68453793000994e-05 ARVHYYGYGFAY
>./c_S12.fasta.summary.txt_unique_cdr3_nt_902 GCAAGAGACTGGTTTGCTTAC 21 103 9.68453793000994e-05 ARDWFAY
>./c_S12.fasta.summary.txt_unique_cdr3_nt_903 GCAAGCTACTATGGTAACTATTACTATGCTATGGACTAC 39 102 9.59051328991275e-05 ASYYGNYYYAMDY
>./c_S12.fasta.summary.txt_unique_cdr3_nt_904 GCAAGATTTGATTACGCCGAGAGGCTAGACTAC 33 102 9.59051328991275e-05 ARFDYAERLDY
>./c_S12.fasta.summary.txt_unique_cdr3_nt_905 GCCAAATATGGTAACTACGCTATGGACTAC 30 102 9.59051328991275e-05 AKYGNYAMDY
>./c_S12.fasta.summary.txt_unique_cdr3_nt_906 GCCAAACACGGTAGTAGCTACTGGTACTTCGATGTC 36 102 9.59051328991275e-05 AKHGSSYWYFDV
>./c_S12.fasta.summary.txt_unique_cdr3_nt_907 ACAAGAGGTGGTAACTACAACTTTGACTAC 30 102 9.59051328991275e-05 TRGGNYNFDY
>./c_S12.fasta.summary.txt_unique_cdr3_nt_908 ACAACTGGGACTTAC 15 102 9.59051328991275e-05 TTGTY
>./c_S12.fasta.summary.txt_unique_cdr3_nt_909 GCAAGATCCTATAGGTACGAAAATTACTATGCTATGGACTAC 42 102 9.59051328991275e-05 ARSYRYENYYAMDY
>./c_S12.fasta.summary.txt_unique_cdr3_nt_910 GCCAGAGATCTGGGGTTTGCTTAC 24 102 9.59051328991275e-05 ARDLGFAY
>./c_S12.fasta.summary.txt_unique_cdr3_nt_911 GCTAGAGATGGTAACTACGATTACTATGCTATGGACTAC 39 102 9.59051328991275e-05 ARDGNYDYYAMDY
>./c_S12.fasta.summary.txt_unique_cdr3_nt_912 GCAATCTACTATGGTAATGCTATGGACTAC 30 102 9.59051328991275e-05 AIYYGNAMDY
>./c_S12.fasta.summary.txt_unique_cdr3_nt_913 GCAAGATCTACTATGATTACGATTGCTTAC 30 102 9.59051328991275e-05 ARSTMITIAY
>./c_S12.fasta.summary.txt_unique_cdr3_nt_914 GCAAGATGGATCTATGATGGTTACTACTTTGACTAC 36 101 9.49648864981557e-05 ARWIYDGYYFDY
>./c_S12.fasta.summary.txt_unique_cdr3_nt_915 GCGCTAACTGGGACGTACTTCGATGTC 27 101 9.49648864981557e-05 ALTGTYFDV
>./c_S12.fasta.summary.txt_unique_cdr3_nt_916 GCTAGGGCTACGGGACGGGGCTATGCTATGGACTAC 36 101 9.49648864981557e-05 ARATGRGYAMDY
>./c_S12.fasta.summary.txt_unique_cdr3_nt_917 GCCAGAAATTATGGTAACTATGCTATGGACTAC 33 101 9.49648864981557e-05 ARNYGNYAMDY
>./c_S12.fasta.summary.txt_unique_cdr3_nt_918 GCAAGAGATATCTACTATGATTACGATTACTATGCTATGGACTAC 45 101 9.49648864981557e-05 ARDIYYDYDYYAMDY
>./c_S12.fasta.summary.txt_unique_cdr3_nt_919 TCAAGATCCCTTATTTATGCTATGGACTAC 30 101 9.49648864981557e-05 SRSLIYAMDY
>./c_S12.fasta.summary.txt_unique_cdr3_nt_920 GCAAGATTCCACTATGACTATGCTATGGACTAC 33 101 9.49648864981557e-05 ARFHYDYAMDY
>./c_S12.fasta.summary.txt_unique_cdr3_nt_921 GCAAGAGAAGGATGGTTAACTGCTATGGACTAC 33 100 9.40246400971839e-05 AREGWLTAMDY
>./c_S12.fasta.summary.txt_unique_cdr3_nt_922 GCCAGAACTCCCGAGGGTTCCTAC 24 100 9.40246400971839e-05 ARTPEGSY
>./c_S12.fasta.summary.txt_unique_cdr3_nt_923 GCCAGTTTCTATTACTACGGTAGTAGCTACTACTTTGACTAC 42 100 9.40246400971839e-05 ASFYYYGSSYYFDY
>./c_S12.fasta.summary.txt_unique_cdr3_nt_924 GCTAACGTGGGACGGGCTTAC 21 100 9.40246400971839e-05 ANVGRAY
>./c_S12.fasta.summary.txt_unique_cdr3_nt_925 GCAAGGTTTGCTTAC 15 100 9.40246400971839e-05 ARFAY
>./c_S12.fasta.summary.txt_unique_cdr3_nt_926 GCAAGAGGGAGGTATAGGTACGACTAC 27 100 9.40246400971839e-05 ARGRYRYDY
>./c_S12.fasta.summary.txt_unique_cdr3_nt_927 GTGAGTGTTGGTTACTACTCC 21 100 9.40246400971839e-05 VSVGYYS
>./c_S12.fasta.summary.txt_unique_cdr3_nt_928 GCCAGAGGTTACGACTTTGACTAC 24 99 9.3084393696212e-05 ARGYDFDY
>./c_S12.fasta.summary.txt_unique_cdr3_nt_929 GCAAGAGATCGGATGGTTGATAAGGGAAACTACTTTGACTAC 42 99 9.3084393696212e-05 ARDRMVDKGNYFDY
>./c_S12.fasta.summary.txt_unique_cdr3_nt_930 GCAAGAGGGGAATTACGACGGTACTACTTTGACTAC 36 99 9.3084393696212e-05 ARGELRRYYFDY
>./c_S12.fasta.summary.txt_unique_cdr3_nt_931 GCAAGAGGGGAGTACTACTTTGACTAC 27 99 9.3084393696212e-05 ARGEYYFDY
>./c_S12.fasta.summary.txt_unique_cdr3_nt_932 GCAAGATGCGGTAGTAGCTACGCTATGGACTAC 33 99 9.3084393696212e-05 ARCGSSYAMDY
>./c_S12.fasta.summary.txt_unique_cdr3_nt_933 GCAAGATCAGGGAGCTCGGGCCCTGACTAC 30 99 9.3084393696212e-05 ARSGSSGPDY
>./c_S12.fasta.summary.txt_unique_cdr3_nt_934 GCAATCTTATTACTACCTTCTGACTAC 27 99 9.3084393696212e-05 AILLLPSDY
>./c_S12.fasta.summary.txt_unique_cdr3_nt_935 ACAAGATCCCTTTACTACGGCTTCGCTTAC 30 99 9.3084393696212e-05 TRSLYYGFAY
>./c_S12.fasta.summary.txt_unique_cdr3_nt_936 GCAAGAGGGTACTTCGATGTC 21 99 9.3084393696212e-05 ARGYFDV
>./c_S12.fasta.summary.txt_unique_cdr3_nt_937 GCAAGAGAGTTGAACTGGGACGACTAC 27 98 9.21441472952402e-05 ARELNWDDY
>./c_S12.fasta.summary.txt_unique_cdr3_nt_938 GCAAGATGTGATGGTTACTACGGGTACTTTGACTAC 36 98 9.21441472952402e-05 ARCDGYYGYFDY
>./c_S12.fasta.summary.txt_unique_cdr3_nt_939 GCAAGAGAGAGAGGACGGCTCCTTGACTAC 30 98 9.21441472952402e-05 ARERGRLLDY
>./c_S12.fasta.summary.txt_unique_cdr3_nt_940 GCAACTGGGTTTGACTAC 18 98 9.21441472952402e-05 ATGFDY
>./c_S12.fasta.summary.txt_unique_cdr3_nt_941 GCTAGAGGGGCTTTACGACGTGCTATGGACTAC 33 98 9.21441472952402e-05 ARGALRRAMDY
>./c_S12.fasta.summary.txt_unique_cdr3_nt_942 ACAAACTGGGACTTTGACTAC 21 98 9.21441472952402e-05 TNWDFDY
>./c_S12.fasta.summary.txt_unique_cdr3_nt_943 ACAAGAATCGCCTACTATAGGTACCCCGACTAC 33 98 9.21441472952402e-05 TRIAYYRYPDY
>./c_S12.fasta.summary.txt_unique_cdr3_nt_944 GCTAGATCCTTCGCGAGGTACTTCGATGTC 30 98 9.21441472952402e-05 ARSFARYFDV
>./c_S12.fasta.summary.txt_unique_cdr3_nt_945 GCAAGTGACTAC 12 98 9.21441472952402e-05 ASDY
>./c_S12.fasta.summary.txt_unique_cdr3_nt_946 GCAAGATACTACGGTAGTAGCTACTATGCTATGGACTAC 39 98 9.21441472952402e-05 ARYYGSSYYAMDY
>./c_S12.fasta.summary.txt_unique_cdr3_nt_947 ACCACCTGGAGCTAC 15 98 9.21441472952402e-05 TTWSY
>./c_S12.fasta.summary.txt_unique_cdr3_nt_948 GCAAGAGAGGACTGGTACTTCGATGTC 27 98 9.21441472952402e-05 AREDWYFDV
>./c_S12.fasta.summary.txt_unique_cdr3_nt_949 ACAGCTAACTGGGACTGGTACTTCGATGTC 30 97 9.12039008942684e-05 TANWDWYFDV
>./c_S12.fasta.summary.txt_unique_cdr3_nt_950 GCAAGGGGGTTTGCTTAC 18 97 9.12039008942684e-05 ARGFAY
>./c_S12.fasta.summary.txt_unique_cdr3_nt_951 GCAAGCTACGGTAGTAGCTACTTTGACTAC 30 97 9.12039008942684e-05 ASYGSSYFDY
>./c_S12.fasta.summary.txt_unique_cdr3_nt_952 GCCAAACATACTGGGTTTGCTTAC 24 97 9.12039008942684e-05 AKHTGFAY
>./c_S12.fasta.summary.txt_unique_cdr3_nt_953 GCAAGATATTACTACGGTAGTAGTGACTAC 30 97 9.12039008942684e-05 ARYYYGSSDY
>./c_S12.fasta.summary.txt_unique_cdr3_nt_954 GCAAGATCTTTTTCTTCGCACGACGGGTACTACTTTGACTAC 42 97 9.12039008942684e-05 ARSFSSHDGYYFDY
>./c_S12.fasta.summary.txt_unique_cdr3_nt_955 GCCAGAGATGGTAACTACTGGTTTGCTTAC 30 97 9.12039008942684e-05 ARDGNYWFAY
>./c_S12.fasta.summary.txt_unique_cdr3_nt_956 GCCAAAATCGGCTCGGGCTATGCTATGGACTAC 33 97 9.12039008942684e-05 AKIGSGYAMDY
>./c_S12.fasta.summary.txt_unique_cdr3_nt_957 GCCACGCTTATGATTACGGATGCTATGGACTAC 33 97 9.12039008942684e-05 ATLMITDAMDY
>./c_S12.fasta.summary.txt_unique_cdr3_nt_958 GCAAGAGCCCTAACTGGGACGGCCTGGTTTGCTTAC 36 97 9.12039008942684e-05 ARALTGTAWFAY
>./c_S12.fasta.summary.txt_unique_cdr3_nt_959 GCCAGAGGTGGTTATGCTTAC 21 97 9.12039008942684e-05 ARGGYAY
>./c_S12.fasta.summary.txt_unique_cdr3_nt_960 GCCAGCTACTATGGTAACTACTTTGACTAC 30 96 9.02636544932965e-05 ASYYGNYFDY
>./c_S12.fasta.summary.txt_unique_cdr3_nt_961 GCTAGATCACAGCTCGGGCTACGCTATGTTGCTTAC 36 96 9.02636544932965e-05 ARSQLGLRYVAY
>./c_S12.fasta.summary.txt_unique_cdr3_nt_962 GTGAGACACTACGGTAGTAGCTACTTTGACTAC 33 96 9.02636544932965e-05 VRHYGSSYFDY
>./c_S12.fasta.summary.txt_unique_cdr3_nt_963 GCTAGATGGGGTAACTACCCTCATTACTATGCTATGGACTAC 42 96 9.02636544932965e-05 ARWGNYPHYYAMDY
>./c_S12.fasta.summary.txt_unique_cdr3_nt_964 GCAAGAAGGGATGGTTACTACTTTGACTAC 30 96 9.02636544932965e-05 ARRDGYYFDY
>./c_S12.fasta.summary.txt_unique_cdr3_nt_965 GCCAGAGCCTGGGACCACTAC 21 96 9.02636544932965e-05 ARAWDHY
>./c_S12.fasta.summary.txt_unique_cdr3_nt_966 GTGAGACATTATGGTAACTTCTATGCTATGGACTAC 36 96 9.02636544932965e-05 VRHYGNFYAMDY
>./c_S12.fasta.summary.txt_unique_cdr3_nt_967 GCTTGGGACTGGTTTGCTTAC 21 96 9.02636544932965e-05 AWDWFAY
>./c_S12.fasta.summary.txt_unique_cdr3_nt_968 GCAAGCCCCGTTGGGGGGACGCCGTACTACTTTGACTAC 39 96 9.02636544932965e-05 ASPVGGTPYYFDY
>./c_S12.fasta.summary.txt_unique_cdr3_nt_969 GCAAGAGGGAGGTACCGGGGCTAC 24 95 8.93234080923247e-05 ARGRYRGY
>./c_S12.fasta.summary.txt_unique_cdr3_nt_970 GCAAGACAAAGGGGGGATGGTGACCCTTATTACTATGCTATGGACTAC 48 95 8.93234080923247e-05 ARQRGDGDPYYYAMDY
>./c_S12.fasta.summary.txt_unique_cdr3_nt_971 GCAAGACACTACGGTAGTAGCTACTACTTTGACTAC 36 95 8.93234080923247e-05 ARHYGSSYYFDY
>./c_S12.fasta.summary.txt_unique_cdr3_nt_972 GCAAGACAGGGGGATTACTACGGTTACTATGCTATGGACTAC 42 95 8.93234080923247e-05 ARQGDYYGYYAMDY
>./c_S12.fasta.summary.txt_unique_cdr3_nt_973 GCAAGAAGCGGCTAC 15 95 8.93234080923247e-05 ARSGY
>./c_S12.fasta.summary.txt_unique_cdr3_nt_974 GTGAGACAGGGTTACGACGGAGGCTGGTTTGCTTAC 36 95 8.93234080923247e-05 VRQGYDGGWFAY
>./c_S12.fasta.summary.txt_unique_cdr3_nt_975 GCTAGAGTGGAATGGTTACTACGGCACTGGTACTTCGATGTC 42 95 8.93234080923247e-05 ARVEWLLRHWYFDV
>./c_S12.fasta.summary.txt_unique_cdr3_nt_976 ACAAGATGGGGGGTATATTCTTATTACTATGCTATGGACTAC 42 95 8.93234080923247e-05 TRWGVYSYYYAMDY
>./c_S12.fasta.summary.txt_unique_cdr3_nt_977 GCAAGGAACTATGATGGTTACTACGGCTAC 30 95 8.93234080923247e-05 ARNYDGYYGY
>./c_S12.fasta.summary.txt_unique_cdr3_nt_978 GCAAGGGCTGGGAAGGACTATGCTATGGACTAC 33 95 8.93234080923247e-05 ARAGKDYAMDY
>./c_S12.fasta.summary.txt_unique_cdr3_nt_979 GCAAGTAGCTTTTACTATGCTATGGACTAC 30 95 8.93234080923247e-05 ASSFYYAMDY
>./c_S12.fasta.summary.txt_unique_cdr3_nt_980 ACAAGAGGAGAAGGTTACTACGTGGACTAC 30 95 8.93234080923247e-05 TRGEGYYVDY
>./c_S12.fasta.summary.txt_unique_cdr3_nt_981 GCAAGATCTAACTGGTTTGCTTAC 24 95 8.93234080923247e-05 ARSNWFAY
>./c_S12.fasta.summary.txt_unique_cdr3_nt_982 GCCATAACTGGGACGTACTACTTTGACTAC 30 95 8.93234080923247e-05 AITGTYYFDY
>./c_S12.fasta.summary.txt_unique_cdr3_nt_983 GCAAGCTATGATGGTTACTACTTCGATGTC 30 95 8.93234080923247e-05 ASYDGYYFDV
>./c_S12.fasta.summary.txt_unique_cdr3_nt_984 GCAAGAAGGTATGGTATCGATTACTATGCTATGGACTAC 39 95 8.93234080923247e-05 ARRYGIDYYAMDY
>./c_S12.fasta.summary.txt_unique_cdr3_nt_985 GCCAGAGGGGCATTACTACGGCTACGTGGGACCTACTGGTACTTCGATGTC 51 95 8.93234080923247e-05 ARGALLRLRGTYWYFDV
>./c_S12.fasta.summary.txt_unique_cdr3_nt_986 GCAAGAGAAGGTAACTACTTTGACTAC 27 95 8.93234080923247e-05 AREGNYFDY
>./c_S12.fasta.summary.txt_unique_cdr3_nt_987 GCAAGATGCTATGGTGACTACGGGGGGGCCTGGTTTGCTTAC 42 94 8.83831616913528e-05 ARCYGDYGGAWFAY
>./c_S12.fasta.summary.txt_unique_cdr3_nt_988 GCCGCAAACTATGGTAACTACTGGTACTTCGATGTC 36 94 8.83831616913528e-05 AANYGNYWYFDV
>./c_S12.fasta.summary.txt_unique_cdr3_nt_989 GCGATCTTTGGTGTCGGCCCTTAC 24 94 8.83831616913528e-05 AIFGVGPY
>./c_S12.fasta.summary.txt_unique_cdr3_nt_990 GCAAGACATTCGATTACGACGGACTGGTTTGCTTAC 36 94 8.83831616913528e-05 ARHSITTDWFAY
>./c_S12.fasta.summary.txt_unique_cdr3_nt_991 GCAAGAAACTACGGTAGTAGCCCCTACTGGTACTTCGATGTC 42 94 8.83831616913528e-05 ARNYGSSPYWYFDV
>./c_S12.fasta.summary.txt_unique_cdr3_nt_992 AAAAGATCTATGGTGGGACCCTTTGACTAC 30 94 8.83831616913528e-05 KRSMVGPFDY
>./c_S12.fasta.summary.txt_unique_cdr3_nt_993 GCAAGGGGCTATGATGGTTATTCCTGGTTTGCTTAC 36 94 8.83831616913528e-05 ARGYDGYSWFAY
>./c_S12.fasta.summary.txt_unique_cdr3_nt_994 GCAAGAGGGCATGGTTACTTCTTTGCTTAC 30 94 8.83831616913528e-05 ARGHGYFFAY
>./c_S12.fasta.summary.txt_unique_cdr3_nt_995 GCCAAAACGGGATTACTACGGTACTTCGATGTC 33 94 8.83831616913528e-05 AKTGLLRYFDV
>./c_S12.fasta.summary.txt_unique_cdr3_nt_996 GCAAGACATCCTGACGGGGAACTCTGGTACTTCGATGTC 39 94 8.83831616913528e-05 ARHPDGELWYFDV
>./c_S12.fasta.summary.txt_unique_cdr3_nt_997 GCCAGAGACTGGGACTAC 18 94 8.83831616913528e-05 ARDWDY
>./c_S12.fasta.summary.txt_unique_cdr3_nt_998 GCAAGATCGGGCGATTACTACGGTAGTAGCTCATACTATGCTATGGACTAC 51 94 8.83831616913528e-05 ARSGDYYGSSSYYAMDY
>./c_S12.fasta.summary.txt_unique_cdr3_nt_999 ACAAGAGTCTGGTACGGTAGTAGCTACGGGTTTGCTTAC 39 94 8.83831616913528e-05 TRVWYGSSYGFAY
>./c_S12.fasta.summary.txt_unique_cdr3_nt_1000 GCTAGAGACTTTGACTAC 18 93 8.7442915290381e-05 ARDFDY
>./c_S12.fasta.summary.txt_unique_cdr3_nt_1001 GCAAGATCATACTACGGTCGTAGCTATGCTATGGACTAC 39 93 8.7442915290381e-05 ARSYYGRSYAMDY
>./c_S12.fasta.summary.txt_unique_cdr3_nt_1002 GCTAACTGGGACTGGTTTGCTTAC 24 93 8.7442915290381e-05 ANWDWFAY
>./c_S12.fasta.summary.txt_unique_cdr3_nt_1003 GCAAGAAGGGCGCTCTACTACGGTAGTAGCTACGTGGACTAC 42 93 8.7442915290381e-05 ARRALYYGSSYVDY
>./c_S12.fasta.summary.txt_unique_cdr3_nt_1004 GCAAGATATGATTACGACGTCGTTGACTAC 30 93 8.7442915290381e-05 ARYDYDVVDY
>./c_S12.fasta.summary.txt_unique_cdr3_nt_1005 GCCAGACTGGGACCTTAC 18 93 8.7442915290381e-05 ARLGPY
>./c_S12.fasta.summary.txt_unique_cdr3_nt_1006 GCCACCCTCTACTATGGTAACTCCATTTACTATGCTATGGACTAC 45 93 8.7442915290381e-05 ATLYYGNSIYYAMDY
>./c_S12.fasta.summary.txt_unique_cdr3_nt_1007 GCAAGATCGCTAACTGGGAACTAC 24 93 8.7442915290381e-05 ARSLTGNY
>./c_S12.fasta.summary.txt_unique_cdr3_nt_1008 GCAAGACAGAGATATGGTAACTACTACTTTGACTAC 36 93 8.7442915290381e-05 ARQRYGNYYFDY
>./c_S12.fasta.summary.txt_unique_cdr3_nt_1009 GCAAGAGGGGATGGTAACTACGAGAGAGGTGCTATGGACTAC 42 93 8.7442915290381e-05 ARGDGNYERGAMDY
>./c_S12.fasta.summary.txt_unique_cdr3_nt_1010 GCAAGATCTAGGGGGGATTACGAGATGGGTGCTTTTGACTAC 42 93 8.7442915290381e-05 ARSRGDYEMGAFDY
>./c_S12.fasta.summary.txt_unique_cdr3_nt_1011 GCAAGACATGGTAACTACGCTATGGACTAC 30 93 8.7442915290381e-05 ARHGNYAMDY
>./c_S12.fasta.summary.txt_unique_cdr3_nt_1012 GCAAGAGGAGATGGTAACAACTACTTTGACTAC 33 92 8.65026688894092e-05 ARGDGNNYFDY
>./c_S12.fasta.summary.txt_unique_cdr3_nt_1013 GCTACCTTTGACTAC 15 92 8.65026688894092e-05 ATFDY
>./c_S12.fasta.summary.txt_unique_cdr3_nt_1014 GCATATGGTAACTACTACTTTGACTAC 27 92 8.65026688894092e-05 AYGNYYFDY
>./c_S12.fasta.summary.txt_unique_cdr3_nt_1015 GCAAGATTGAGCAACTGGGACGGGTACTACTTTGACTAC 39 92 8.65026688894092e-05 ARLSNWDGYYFDY
>./c_S12.fasta.summary.txt_unique_cdr3_nt_1016 GCAAGAGATTACTACGGTAGTAGCTACTACTTTGACTAC 39 92 8.65026688894092e-05 ARDYYGSSYYFDY
>./c_S12.fasta.summary.txt_unique_cdr3_nt_1017 GCAAACTGGGACGCTTAC 18 92 8.65026688894092e-05 ANWDAY
>./c_S12.fasta.summary.txt_unique_cdr3_nt_1018 GCAAGAGGACACTATAGGTCCCCCTGGTTTGCTTAC 36 92 8.65026688894092e-05 ARGHYRSPWFAY
>./c_S12.fasta.summary.txt_unique_cdr3_nt_1019 GCTAGGAGGATAAAC 15 92 8.65026688894092e-05 ARRIN
>./c_S12.fasta.summary.txt_unique_cdr3_nt_1020 GCAAGGGGGTGGGACTGGTACTTCGATGTC 30 92 8.65026688894092e-05 ARGWDWYFDV
>./c_S12.fasta.summary.txt_unique_cdr3_nt_1021 GCAAGAGAAGGTTTTGCTTAC 21 92 8.65026688894092e-05 AREGFAY
>./c_S12.fasta.summary.txt_unique_cdr3_nt_1022 GCAAGAGACTACGGTAGTAGCTACTACTTTGACTAC 36 92 8.65026688894092e-05 ARDYGSSYYFDY
>./c_S12.fasta.summary.txt_unique_cdr3_nt_1023 GCTAGCGGGGGGGACTAC 18 92 8.65026688894092e-05 ASGGDY
>./c_S12.fasta.summary.txt_unique_cdr3_nt_1024 GCAAGAAGGGACTACGGTAGTAGCTACGCTATGGACTAC 39 92 8.65026688894092e-05 ARRDYGSSYAMDY
>./c_S12.fasta.summary.txt_unique_cdr3_nt_1025 GCAAGAGGAGTACTACGGCGTCCTTATGCTATGGACTAC 39 92 8.65026688894092e-05 ARGVLRRPYAMDY
>./c_S12.fasta.summary.txt_unique_cdr3_nt_1026 GCAAGAAAGAATTGGGATTATGGTAACTGGTACTTCGATGTC 42 92 8.65026688894092e-05 ARKNWDYGNWYFDV
>./c_S12.fasta.summary.txt_unique_cdr3_nt_1027 AATGACTACGACTGGTACTTCGATGTC 27 92 8.65026688894092e-05 NDYDWYFDV
>./c_S12.fasta.summary.txt_unique_cdr3_nt_1028 GCAAGAGACTATGATTACTGGTACTTCGATGTC 33 92 8.65026688894092e-05 ARDYDYWYFDV
>./c_S12.fasta.summary.txt_unique_cdr3_nt_1029 GCAAGATGGGACGGCCTCTATGCTATGGACTAC 33 91 8.55624224884373e-05 ARWDGLYAMDY
>./c_S12.fasta.summary.txt_unique_cdr3_nt_1030 GCAAGGCCCTACGGGAGTCCCTACGACTACTACTTTGACTAC 42 91 8.55624224884373e-05 ARPYGSPYDYYFDY
>./c_S12.fasta.summary.txt_unique_cdr3_nt_1031 GCAAGGTACGACTGGTACTTCGATGTC 27 91 8.55624224884373e-05 ARYDWYFDV
>./c_S12.fasta.summary.txt_unique_cdr3_nt_1032 GCAAGAGAGAGATCTAGAACAGCTCGGGCCATTGACTAC 39 91 8.55624224884373e-05 ARERSRTARAIDY
>./c_S12.fasta.summary.txt_unique_cdr3_nt_1033 GCAAGATGTGTTACTACGGTAGTAGCTACGTCGGACTAC 39 91 8.55624224884373e-05 ARCVTTVVATSDY
>./c_S12.fasta.summary.txt_unique_cdr3_nt_1034 GCAAGATGGGGTGGTAACTACTATGCTATGGACTAC 36 91 8.55624224884373e-05 ARWGGNYYAMDY
>./c_S12.fasta.summary.txt_unique_cdr3_nt_1035 GCTAGATACTTTGACTAC 18 91 8.55624224884373e-05 ARYFDY
>./c_S12.fasta.summary.txt_unique_cdr3_nt_1036 GCCCGTATGATTACGGCCTGGTTTGCTTAC 30 91 8.55624224884373e-05 ARMITAWFAY
>./c_S12.fasta.summary.txt_unique_cdr3_nt_1037 ACAAGACTGGGGTTTGCTTAC 21 91 8.55624224884373e-05 TRLGFAY
>./c_S12.fasta.summary.txt_unique_cdr3_nt_1038 GTGAGCCATTACTACGGCTTTATGGACTAC 30 91 8.55624224884373e-05 VSHYYGFMDY
>./c_S12.fasta.summary.txt_unique_cdr3_nt_1039 ACAATTCATTACTACGGCTACTAC 24 91 8.55624224884373e-05 TIHYYGYY
>./c_S12.fasta.summary.txt_unique_cdr3_nt_1040 GCCAGAGGAGGGTACTTCGATGTC 24 91 8.55624224884373e-05 ARGGYFDV
>./c_S12.fasta.summary.txt_unique_cdr3_nt_1041 ACAAGGAGGGGGTTACTACCCCCTGACTAC 30 90 8.46221760874655e-05 TRRGLLPPDY
>./c_S12.fasta.summary.txt_unique_cdr3_nt_1042 GCAAGAGAGGACTATAGTAACCCTCTGGCTATGGACTAC 39 90 8.46221760874655e-05 AREDYSNPLAMDY
>./c_S12.fasta.summary.txt_unique_cdr3_nt_1043 GCAAGACTGTTTGACTAC 18 90 8.46221760874655e-05 ARLFDY
>./c_S12.fasta.summary.txt_unique_cdr3_nt_1044 GCAAGAGGCGGTAACCACCTCTATGCTATGGACTAC 36 90 8.46221760874655e-05 ARGGNHLYAMDY
>./c_S12.fasta.summary.txt_unique_cdr3_nt_1045 GCTAGGGATGGTAACTACTACTTTGACTAC 30 90 8.46221760874655e-05 ARDGNYYFDY
>./c_S12.fasta.summary.txt_unique_cdr3_nt_1046 AATTACTACGGCTACTTTGACTAC 24 90 8.46221760874655e-05 NYYGYFDY
>./c_S12.fasta.summary.txt_unique_cdr3_nt_1047 GCTAGCCCCTATTACTACGGTAGTAGGGCCTGGTACTTCGATGTC 45 90 8.46221760874655e-05 ASPYYYGSRAWYFDV
>./c_S12.fasta.summary.txt_unique_cdr3_nt_1048 GCAAGGGATTACTACGGTAGTAGCTACTTTGACTAC 36 90 8.46221760874655e-05 ARDYYGSSYFDY
>./c_S12.fasta.summary.txt_unique_cdr3_nt_1049 GCCAGACGGGGCTACGGTAGTAGCTACGCTATGGACTAC 39 90 8.46221760874655e-05 ARRGYGSSYAMDY
>./c_S12.fasta.summary.txt_unique_cdr3_nt_1050 GCAAGAGAGGACTACGGTAGTATCTACTACTTTGACTAC 39 90 8.46221760874655e-05 AREDYGSIYYFDY
>./c_S12.fasta.summary.txt_unique_cdr3_nt_1051 GCTAGAGGAAAGTATGGTAACTACTTTGACTAC 33 90 8.46221760874655e-05 ARGKYGNYFDY
>./c_S12.fasta.summary.txt_unique_cdr3_nt_1052 GCAAGATCCAACTATAGGTACGATTACTATGCTATGGACTAC 42 90 8.46221760874655e-05 ARSNYRYDYYAMDY
>./c_S12.fasta.summary.txt_unique_cdr3_nt_1053 GCAAGACTCTACTATGATTACGACTATGCTATGGACTAC 39 90 8.46221760874655e-05 ARLYYDYDYAMDY
>./c_S12.fasta.summary.txt_unique_cdr3_nt_1054 GCAAGATTTTACTACGGCTACTACTTTGACTAC 33 90 8.46221760874655e-05 ARFYYGYYFDY
>./c_S12.fasta.summary.txt_unique_cdr3_nt_1055 GCAAGTAGTAGCTACGACTAC 21 90 8.46221760874655e-05 ASSSYDY
>./c_S12.fasta.summary.txt_unique_cdr3_nt_1056 GCAAGGGGTAGGAGGAGGTGGTACTTCGATGTC 33 90 8.46221760874655e-05 ARGRRRWYFDV
>./c_S12.fasta.summary.txt_unique_cdr3_nt_1057 GCCAGATATGGTTACGACGATGCTATGGACTAC 33 90 8.46221760874655e-05 ARYGYDDAMDY
>./c_S12.fasta.summary.txt_unique_cdr3_nt_1058 GCTAGTGGGACTTAC 15 90 8.46221760874655e-05 ASGTY
>./c_S12.fasta.summary.txt_unique_cdr3_nt_1059 GCAAGAATCCTTACTACGGTAGATGCTATGGACTAC 36 89 8.36819296864936e-05 ARILTTVDAMDY
>./c_S12.fasta.summary.txt_unique_cdr3_nt_1060 GCAACTGGGACGTTTGCTTAC 21 89 8.36819296864936e-05 ATGTFAY
>./c_S12.fasta.summary.txt_unique_cdr3_nt_1061 ACTACAGACGGGTTTGCTTAC 21 89 8.36819296864936e-05 TTDGFAY
>./c_S12.fasta.summary.txt_unique_cdr3_nt_1062 GCAAGGGAGGGGATTTCCTACGGCCTTGACTAC 33 89 8.36819296864936e-05 AREGISYGLDY
>./c_S12.fasta.summary.txt_unique_cdr3_nt_1063 GCAAATAGGTACGACGCTATGGACTAC 27 89 8.36819296864936e-05 ANRYDAMDY
>./c_S12.fasta.summary.txt_unique_cdr3_nt_1064 GCCAGAAAGGACTTGGCCTGGTTTGCTTAC 30 89 8.36819296864936e-05 ARKDLAWFAY
>./c_S12.fasta.summary.txt_unique_cdr3_nt_1065 GCAAGATATGGTAATGCTATGGACTAC 27 89 8.36819296864936e-05 ARYGNAMDY
>./c_S12.fasta.summary.txt_unique_cdr3_nt_1066 GCAAGTGCTTAC 12 89 8.36819296864936e-05 ASAY
>./c_S12.fasta.summary.txt_unique_cdr3_nt_1067 ACTAGCCGGGACTGGTTTGCTTAC 24 89 8.36819296864936e-05 TSRDWFAY
>./c_S12.fasta.summary.txt_unique_cdr3_nt_1068 ACAAGAGGCGGTAACCCCTACTATGCTATGGACTAC 36 89 8.36819296864936e-05 TRGGNPYYAMDY
>./c_S12.fasta.summary.txt_unique_cdr3_nt_1069 GCAAGATATTACTACGGGTACTTCGATGTC 30 89 8.36819296864936e-05 ARYYYGYFDV
>./c_S12.fasta.summary.txt_unique_cdr3_nt_1070 ACAAGAAAAGGAACTGGACCTTACTACTTTGACTAC 36 89 8.36819296864936e-05 TRKGTGPYYFDY
>./c_S12.fasta.summary.txt_unique_cdr3_nt_1071 ACAAGATATGGCGTCTACTATGCTATGGACTAC 33 89 8.36819296864936e-05 TRYGVYYAMDY
>./c_S12.fasta.summary.txt_unique_cdr3_nt_1072 GCAGGGATTTCGAACTGGTACTTCGATGTC 30 88 8.27416832855218e-05 AGISNWYFDV
>./c_S12.fasta.summary.txt_unique_cdr3_nt_1073 GCAAGACGCTGGGGTAACCTTTATTACTATGCTATGGACTAC 42 88 8.27416832855218e-05 ARRWGNLYYYAMDY
>./c_S12.fasta.summary.txt_unique_cdr3_nt_1074 GCTAGGGACGTTGACTAC 18 88 8.27416832855218e-05 ARDVDY
>./c_S12.fasta.summary.txt_unique_cdr3_nt_1075 GCAAGACCGTATCCTTATGCTATGGACTAC 30 88 8.27416832855218e-05 ARPYPYAMDY
>./c_S12.fasta.summary.txt_unique_cdr3_nt_1076 GCAAGGAGGGGGTTACTACCTCCTGACTAC 30 88 8.27416832855218e-05 ARRGLLPPDY
>./c_S12.fasta.summary.txt_unique_cdr3_nt_1077 GCCAGAAATTTATGGGCCGACTGGTACTTCGATGTC 36 88 8.27416832855218e-05 ARNLWADWYFDV
>./c_S12.fasta.summary.txt_unique_cdr3_nt_1078 GCCAGCTACGATGGTAGCTACAGGTCTGCTTAC 33 88 8.27416832855218e-05 ASYDGSYRSAY
>./c_S12.fasta.summary.txt_unique_cdr3_nt_1079 GCTATGATTACGACGTCCTACTGGTACTTCGATGTC 36 88 8.27416832855218e-05 AMITTSYWYFDV
>./c_S12.fasta.summary.txt_unique_cdr3_nt_1080 GCAAGATCAGCTCGGGCTACGTACTTTGACTAC 33 87 8.180143688455e-05 ARSARATYFDY
>./c_S12.fasta.summary.txt_unique_cdr3_nt_1081 GCCAGAGCCTATTACTACGGTAGTAGCTACTATGCTATGGACTAC 45 87 8.180143688455e-05 ARAYYYGSSYYAMDY
>./c_S12.fasta.summary.txt_unique_cdr3_nt_1082 GCAAGAATTGGGAGGATTGATTACGACTACTTTGACTAC 39 87 8.180143688455e-05 ARIGRIDYDYFDY
>./c_S12.fasta.summary.txt_unique_cdr3_nt_1083 GCTAGCACCTACTATAGGTACACTCTTGACTAC 33 87 8.180143688455e-05 ASTYYRYTLDY
>./c_S12.fasta.summary.txt_unique_cdr3_nt_1084 GCAAGATACTATTCCTTTGACTAC 24 87 8.180143688455e-05 ARYYSFDY
>./c_S12.fasta.summary.txt_unique_cdr3_nt_1085 ACAACTGGGACCTGGTTTGCTTAC 24 87 8.180143688455e-05 TTGTWFAY
>./c_S12.fasta.summary.txt_unique_cdr3_nt_1086 GCAAGACAAAAGTATGGTAACTACGAGGCTATGGACTAC 39 87 8.180143688455e-05 ARQKYGNYEAMDY
>./c_S12.fasta.summary.txt_unique_cdr3_nt_1087 GCAAGAGGGGGTAGTAGCCCCCGGTACTTCGATGTC 36 87 8.180143688455e-05 ARGGSSPRYFDV
>./c_S12.fasta.summary.txt_unique_cdr3_nt_1088 GCAAGAGGGAGGTATAGGTACTCTTTTGCTTAC 33 87 8.180143688455e-05 ARGRYRYSFAY
>./c_S12.fasta.summary.txt_unique_cdr3_nt_1089 ACAAGAGGAGAGCCTTACTATGCTATGGACTAC 33 87 8.180143688455e-05 TRGEPYYAMDY
>./c_S12.fasta.summary.txt_unique_cdr3_nt_1090 GCAAGAGGGTATGCTATGGACTAC 24 87 8.180143688455e-05 ARGYAMDY
>./c_S12.fasta.summary.txt_unique_cdr3_nt_1091 AATGCGGATTATAGGTACGAGGATTACTATGCTATGGACTAC 42 87 8.180143688455e-05 NADYRYEDYYAMDY
>./c_S12.fasta.summary.txt_unique_cdr3_nt_1092 GCAAGAAGGCTGGGACACTACTTTGACTAC 30 87 8.180143688455e-05 ARRLGHYFDY
>./c_S12.fasta.summary.txt_unique_cdr3_nt_1093 AATGCAGCTAACTGGGACTACTTTGACTAC 30 87 8.180143688455e-05 NAANWDYFDY
>./c_S12.fasta.summary.txt_unique_cdr3_nt_1094 GCAAGATCCGAGTATGGTAACTACGGGGGGTTTGCTTAC 39 86 8.08611904835781e-05 ARSEYGNYGGFAY
>./c_S12.fasta.summary.txt_unique_cdr3_nt_1095 GCAAGAAGACTGAGGGATTACTATGCTATGGACTAC 36 86 8.08611904835781e-05 ARRLRDYYAMDY
>./c_S12.fasta.summary.txt_unique_cdr3_nt_1096 ACAAGAAACTTTGCTTAC 18 86 8.08611904835781e-05 TRNFAY
>./c_S12.fasta.summary.txt_unique_cdr3_nt_1097 GCAAGGGTCTATGATTACGATTACTATGCTATGGACTAC 39 86 8.08611904835781e-05 ARVYDYDYYAMDY
>./c_S12.fasta.summary.txt_unique_cdr3_nt_1098 GCAAGAAACTACGGCTACGACTAC 24 86 8.08611904835781e-05 ARNYGYDY
>./c_S12.fasta.summary.txt_unique_cdr3_nt_1099 GCAAGAATGGGACCGAACGACTAC 24 86 8.08611904835781e-05 ARMGPNDY
>./c_S12.fasta.summary.txt_unique_cdr3_nt_1100 GCAAGAGACCCCTCCTGGTTTGCTTAC 27 86 8.08611904835781e-05 ARDPSWFAY
>./c_S12.fasta.summary.txt_unique_cdr3_nt_1101 GCAAGACCCTTAGACAGCTCGGGCTACGGTTACTATGCTATGGACTAC 48 86 8.08611904835781e-05 ARPLDSSGYGYYAMDY
>./c_S12.fasta.summary.txt_unique_cdr3_nt_1102 GCAAGAAGAACTACGGGGTTTGCTTAC 27 86 8.08611904835781e-05 ARRTTGFAY
>./c_S12.fasta.summary.txt_unique_cdr3_nt_1103 GCAAGAGAAGCCCTAGGGTACTATGCTATGGACTAC 36 86 8.08611904835781e-05 AREALGYYAMDY
>./c_S12.fasta.summary.txt_unique_cdr3_nt_1104 GCAAGAGGTAACCCGTACTACTTTGACTAC 30 86 8.08611904835781e-05 ARGNPYYFDY
>./c_S12.fasta.summary.txt_unique_cdr3_nt_1105 GCTAGAGGACACTCTGGTAACTGCTTCTACTACTTTGACTAC 42 86 8.08611904835781e-05 ARGHSGNCFYYFDY
>./c_S12.fasta.summary.txt_unique_cdr3_nt_1106 GCAAGATCGGATCCTTACTATGCTATGGACTAC 33 86 8.08611904835781e-05 ARSDPYYAMDY
>./c_S12.fasta.summary.txt_unique_cdr3_nt_1107 GCCTACTATAGGTACGACGCTTTTGCTTAC 30 86 8.08611904835781e-05 AYYRYDAFAY
>./c_S12.fasta.summary.txt_unique_cdr3_nt_1108 GCAAGAGGGGGTTACGACTGGTACTTCGATGTC 33 85 7.99209440826063e-05 ARGGYDWYFDV
>./c_S12.fasta.summary.txt_unique_cdr3_nt_1109 GCAAGAGATGGGTTTGCTTAC 21 85 7.99209440826063e-05 ARDGFAY
>./c_S12.fasta.summary.txt_unique_cdr3_nt_1110 GCTAGAACTGGGAACTACTTTGACTAC 27 85 7.99209440826063e-05 ARTGNYFDY
>./c_S12.fasta.summary.txt_unique_cdr3_nt_1111 GCAAGGGATTACTACGGCCTCTATGCTATGGACTAC 36 85 7.99209440826063e-05 ARDYYGLYAMDY
>./c_S12.fasta.summary.txt_unique_cdr3_nt_1112 GCCCCTTATTACTGCGTTAGTACCTACGCGTTTGCTTAC 39 85 7.99209440826063e-05 APYYCVSTYAFAY
>./c_S12.fasta.summary.txt_unique_cdr3_nt_1113 ACAAGCCTGGGGTTTGCTTAC 21 85 7.99209440826063e-05 TSLGFAY
>./c_S12.fasta.summary.txt_unique_cdr3_nt_1114 GCAAGAAGAGGTGACGGGTTTGCTTAC 27 85 7.99209440826063e-05 ARRGDGFAY
>./c_S12.fasta.summary.txt_unique_cdr3_nt_1115 GCAATCTACTATGGTAACTACTACTTTGACTAC 33 85 7.99209440826063e-05 AIYYGNYYFDY
>./c_S12.fasta.summary.txt_unique_cdr3_nt_1116 AATGCGTATGGTAACTACTGGTTTGCTTAC 30 85 7.99209440826063e-05 NAYGNYWFAY
>./c_S12.fasta.summary.txt_unique_cdr3_nt_1117 GCAAGATTCGTCTACTATGATTACTACTTTGACTAC 36 85 7.99209440826063e-05 ARFVYYDYYFDY
>./c_S12.fasta.summary.txt_unique_cdr3_nt_1118 GCAAGCCGGTACTGGTACTTCGATGTC 27 85 7.99209440826063e-05 ASRYWYFDV
>./c_S12.fasta.summary.txt_unique_cdr3_nt_1119 GCAAGAGACAGCTCGGGCTGGTTTGCTTAC 30 85 7.99209440826063e-05 ARDSSGWFAY
>./c_S12.fasta.summary.txt_unique_cdr3_nt_1120 GCAAGGGATTGGGACTTCTGGTACTTCGATGTC 33 85 7.99209440826063e-05 ARDWDFWYFDV
>./c_S12.fasta.summary.txt_unique_cdr3_nt_1121 GCAAGAAGCCCTAACTGGGTCTTTGACTAC 30 85 7.99209440826063e-05 ARSPNWVFDY
>./c_S12.fasta.summary.txt_unique_cdr3_nt_1122 AATGCATGGGGGGAAATGGACTAC 24 85 7.99209440826063e-05 NAWGEMDY
>./c_S12.fasta.summary.txt_unique_cdr3_nt_1123 GCCAGCTATGATTACGAC 18 85 7.99209440826063e-05 ASYDYD
>./c_S12.fasta.summary.txt_unique_cdr3_nt_1124 GCAAGATGGACAAGAACCTATGGTAACTACGAGGAAGATTACTTTGCTATGGACTAC 57 84 7.89806976816344e-05 ARWTRTYGNYEEDYFAMDY
>./c_S12.fasta.summary.txt_unique_cdr3_nt_1125 GCAAGAAGACTGGGACGTGATGCTATGGACTAC 33 84 7.89806976816344e-05 ARRLGRDAMDY
>./c_S12.fasta.summary.txt_unique_cdr3_nt_1126 GCAAGAAGGAGGGACGGGTACTATGCTATGGACTAC 36 84 7.89806976816344e-05 ARRRDGYYAMDY
>./c_S12.fasta.summary.txt_unique_cdr3_nt_1127 GCAAGAGATGATGGTTACTAC 21 84 7.89806976816344e-05 ARDDGYY
>./c_S12.fasta.summary.txt_unique_cdr3_nt_1128 GCAAGCAACTACGTGGGGTACTTTGACTAC 30 84 7.89806976816344e-05 ASNYVGYFDY
>./c_S12.fasta.summary.txt_unique_cdr3_nt_1129 GCTAGAGGGGCTTAC 15 84 7.89806976816344e-05 ARGAY
>./c_S12.fasta.summary.txt_unique_cdr3_nt_1130 GCCAGACATTATTACTACGGTAGTAGTTACTATGCTATGGACTAC 45 84 7.89806976816344e-05 ARHYYYGSSYYAMDY
>./c_S12.fasta.summary.txt_unique_cdr3_nt_1131 GCAAGATCAGACGGTAGTAGCTACTACTATGCTATGGACTAC 42 84 7.89806976816344e-05 ARSDGSSYYYAMDY
>./c_S12.fasta.summary.txt_unique_cdr3_nt_1132 GCCAGATGTTACTACGGTAGTAGCCTTGACTAC 33 84 7.89806976816344e-05 ARCYYGSSLDY
>./c_S12.fasta.summary.txt_unique_cdr3_nt_1133 GCCAGTGATTATAGTAATGCTATGGACTAC 30 84 7.89806976816344e-05 ASDYSNAMDY
>./c_S12.fasta.summary.txt_unique_cdr3_nt_1134 GCAAGAATTTATTACTACGGTAGTAGCTACTACTTTGACTAC 42 84 7.89806976816344e-05 ARIYYYGSSYYFDY
>./c_S12.fasta.summary.txt_unique_cdr3_nt_1135 GCAAGATACGACTACGGTAGTAGCTACGGCTAC 33 84 7.89806976816344e-05 ARYDYGSSYGY
>./c_S12.fasta.summary.txt_unique_cdr3_nt_1136 ACAAGACGGTACGACGTGGGCTGGTACTTCGATGTC 36 84 7.89806976816344e-05 TRRYDVGWYFDV
>./c_S12.fasta.summary.txt_unique_cdr3_nt_1137 GCCAAACATGACTACGGGTACTTCGATGTC 30 84 7.89806976816344e-05 AKHDYGYFDV
>./c_S12.fasta.summary.txt_unique_cdr3_nt_1138 ACAAGTGCTGGTCGGTACTTCGATGTC 27 84 7.89806976816344e-05 TSAGRYFDV
>./c_S12.fasta.summary.txt_unique_cdr3_nt_1139 GCAAGAAGCTGGGACTAC 18 84 7.89806976816344e-05 ARSWDY
>./c_S12.fasta.summary.txt_unique_cdr3_nt_1140 GCCAGAGATAGGGGGGCTATGGACTAC 27 83 7.80404512806626e-05 ARDRGAMDY
>./c_S12.fasta.summary.txt_unique_cdr3_nt_1141 GCAAGATCCCTAACTGGGACCTTTGCTTAC 30 83 7.80404512806626e-05 ARSLTGTFAY
>./c_S12.fasta.summary.txt_unique_cdr3_nt_1142 GCAAGAGCAGTCGGTGCTATGGACTAC 27 83 7.80404512806626e-05 ARAVGAMDY
>./c_S12.fasta.summary.txt_unique_cdr3_nt_1143 GCTAGGTCCAGGGACAAGTACTACTTTGACTAC 33 83 7.80404512806626e-05 ARSRDKYYFDY
>./c_S12.fasta.summary.txt_unique_cdr3_nt_1144 GCAAGAGACTACGAGCGGTACTTCGATGTC 30 83 7.80404512806626e-05 ARDYERYFDV
>./c_S12.fasta.summary.txt_unique_cdr3_nt_1145 GCAAGATCCGATTACGACTGGTACTTCGATGTC 33 83 7.80404512806626e-05 ARSDYDWYFDV
>./c_S12.fasta.summary.txt_unique_cdr3_nt_1146 GCTAGACTGTTTGCTTAC 18 83 7.80404512806626e-05 ARLFAY
>./c_S12.fasta.summary.txt_unique_cdr3_nt_1147 GCAAGAAAGGGCTACGGCTACTTTGACTAC 30 83 7.80404512806626e-05 ARKGYGYFDY
>./c_S12.fasta.summary.txt_unique_cdr3_nt_1148 GCAAGAGGCAATAGGTACGACAGTGCTATGGACTAC 36 83 7.80404512806626e-05 ARGNRYDSAMDY
>./c_S12.fasta.summary.txt_unique_cdr3_nt_1149 GCAAGAGATGCATGGTTTGCTTAC 24 83 7.80404512806626e-05 ARDAWFAY
>./c_S12.fasta.summary.txt_unique_cdr3_nt_1150 GCCAGAGATCGGGCTTAC 18 83 7.80404512806626e-05 ARDRAY
>./c_S12.fasta.summary.txt_unique_cdr3_nt_1151 GCCAGAGATTGGCTACGTTGGGCTATGGACTAC 33 83 7.80404512806626e-05 ARDWLRWAMDY
>./c_S12.fasta.summary.txt_unique_cdr3_nt_1152 GCAAGACTCGACTACGGCTATGCTATGGACTAC 33 83 7.80404512806626e-05 ARLDYGYAMDY
>./c_S12.fasta.summary.txt_unique_cdr3_nt_1153 ACTACGCCGGGCGTAAGGTACTTCGATGTC 30 83 7.80404512806626e-05 TTPGVRYFDV
>./c_S12.fasta.summary.txt_unique_cdr3_nt_1154 ACGAGGCATTACTACGGAAGGGGGGGCTAC 30 83 7.80404512806626e-05 TRHYYGRGGY
>./c_S12.fasta.summary.txt_unique_cdr3_nt_1155 GCTATGGACTAC 12 83 7.80404512806626e-05 AMDY
>./c_S12.fasta.summary.txt_unique_cdr3_nt_1156 GCAAGAAATCACTACGGTAGTGCTTAC 27 83 7.80404512806626e-05 ARNHYGSAY
>./c_S12.fasta.summary.txt_unique_cdr3_nt_1157 GCCAGAGATAGGACTACTATGATTACTTACTATGCTATGGACTAC 45 83 7.80404512806626e-05 ARDRTTMITYYAMDY
>./c_S12.fasta.summary.txt_unique_cdr3_nt_1158 GCCAGAAATTACGACTAC 18 83 7.80404512806626e-05 ARNYDY
>./c_S12.fasta.summary.txt_unique_cdr3_nt_1159 GCAAGAGGGATTGGTGACTACTACTTTGACTAC 33 83 7.80404512806626e-05 ARGIGDYYFDY
>./c_S12.fasta.summary.txt_unique_cdr3_nt_1160 GCAAGAGGCGTACGGCTACGGGCTATGGACTAC 33 82 7.71002048796908e-05 ARGVRLRAMDY
>./c_S12.fasta.summary.txt_unique_cdr3_nt_1161 GCAAGATGGGGCTATGATTACTCCTGGTTTGCTTAC 36 82 7.71002048796908e-05 ARWGYDYSWFAY
>./c_S12.fasta.summary.txt_unique_cdr3_nt_1162 GCAAGACACTGGGACTTTGACTAC 24 82 7.71002048796908e-05 ARHWDFDY
>./c_S12.fasta.summary.txt_unique_cdr3_nt_1163 GCAAGAGATTACTACGGTAGTAGCTACTGGTTTGACTGGTACTTCGATGTC 51 82 7.71002048796908e-05 ARDYYGSSYWFDWYFDV
>./c_S12.fasta.summary.txt_unique_cdr3_nt_1164 GCAAGTGACTATGGTAACTACTATGCTATGGACTAC 36 82 7.71002048796908e-05 ASDYGNYYAMDY
>./c_S12.fasta.summary.txt_unique_cdr3_nt_1165 GCAAGATCAACTACGGTAGCCGACTGGTACTTCGATGTC 39 82 7.71002048796908e-05 ARSTTVADWYFDV
>./c_S12.fasta.summary.txt_unique_cdr3_nt_1166 GCAAGTGGGAGCTACTGGTACTTCGATGTC 30 82 7.71002048796908e-05 ASGSYWYFDV
>./c_S12.fasta.summary.txt_unique_cdr3_nt_1167 GCCAACTACTATAGGTACGACTGGTACTTCGATGTC 36 82 7.71002048796908e-05 ANYYRYDWYFDV
>./c_S12.fasta.summary.txt_unique_cdr3_nt_1168 GCAAGATACAATTACGACGCTATGGACTAC 30 82 7.71002048796908e-05 ARYNYDAMDY
>./c_S12.fasta.summary.txt_unique_cdr3_nt_1169 GCAAGAGAAAACTGGTACTTTGACTAC 27 82 7.71002048796908e-05 ARENWYFDY
>./c_S12.fasta.summary.txt_unique_cdr3_nt_1170 GCTAGTATGATTACGGCCTGGTTTGCTTAC 30 82 7.71002048796908e-05 ASMITAWFAY
>./c_S12.fasta.summary.txt_unique_cdr3_nt_1171 GCAAGAAGGGGACGCTATGGTAACTACGATTACTATGCTATGGACTAC 48 82 7.71002048796908e-05 ARRGRYGNYDYYAMDY
>./c_S12.fasta.summary.txt_unique_cdr3_nt_1172 GCAAGTATCTATGATGGTTACTATGCTATGGACTAC 36 82 7.71002048796908e-05 ASIYDGYYAMDY
>./c_S12.fasta.summary.txt_unique_cdr3_nt_1173 GCTAGGGGTTTACTACGAAGGTACTATGCTATGGACTAC 39 82 7.71002048796908e-05 ARGLLRRYYAMDY
>./c_S12.fasta.summary.txt_unique_cdr3_nt_1174 GCAAGATACGGTAGTAGCTGGTACTTCGATGTC 33 82 7.71002048796908e-05 ARYGSSWYFDV
>./c_S12.fasta.summary.txt_unique_cdr3_nt_1175 GCAAGAAGAGCTTATTACTACGATGGTAGCTACTATGCTATGGACTAC 48 81 7.61599584787189e-05 ARRAYYYDGSYYAMDY
>./c_S12.fasta.summary.txt_unique_cdr3_nt_1176 AAAAGATCACTGGGACGGTTTGCTTAC 27 81 7.61599584787189e-05 KRSLGRFAY
>./c_S12.fasta.summary.txt_unique_cdr3_nt_1177 AAAAGATCTTACGGCCCTTTTGACTAC 27 81 7.61599584787189e-05 KRSYGPFDY
>./c_S12.fasta.summary.txt_unique_cdr3_nt_1178 GCAAGGGGCTATGCTATGGACTAC 24 81 7.61599584787189e-05 ARGYAMDY
>./c_S12.fasta.summary.txt_unique_cdr3_nt_1179 GCAAGAGAGAGCCTACTTAGGTACTTCGATGTC 33 81 7.61599584787189e-05 ARESLLRYFDV
>./c_S12.fasta.summary.txt_unique_cdr3_nt_1180 GCAAGAGATGGCCAGTACTGGTACTTCGATGTC 33 81 7.61599584787189e-05 ARDGQYWYFDV
>./c_S12.fasta.summary.txt_unique_cdr3_nt_1181 GCAAGATACTACGGTAGTAGCTTTGCTTAC 30 81 7.61599584787189e-05 ARYYGSSFAY
>./c_S12.fasta.summary.txt_unique_cdr3_nt_1182 GCAACTGGGACTGACTAC 18 81 7.61599584787189e-05 ATGTDY
>./c_S12.fasta.summary.txt_unique_cdr3_nt_1183 GCAAGCCCTCTTACTACGGCTACGTATAACTATGCTATGGACTAC 45 81 7.61599584787189e-05 ASPLTTATYNYAMDY
>./c_S12.fasta.summary.txt_unique_cdr3_nt_1184 GCAAGATCTGGCAAATGGGACGGGGACTGGTTTGCTTAC 39 81 7.61599584787189e-05 ARSGKWDGDWFAY
>./c_S12.fasta.summary.txt_unique_cdr3_nt_1185 GCAAGAGACGGCCCCCTGTTTGCTTAC 27 81 7.61599584787189e-05 ARDGPLFAY
>./c_S12.fasta.summary.txt_unique_cdr3_nt_1186 GCAAGAGATGGCTTTTACTACGGTAGTGACTACGGGTACTTCGATGTC 48 81 7.61599584787189e-05 ARDGFYYGSDYGYFDV
>./c_S12.fasta.summary.txt_unique_cdr3_nt_1187 GCCAGAAAGGGCCAACTACGTCTCTATGCTATGGACTAC 39 81 7.61599584787189e-05 ARKGQLRLYAMDY
>./c_S12.fasta.summary.txt_unique_cdr3_nt_1188 GCACGAGATGGAAACTGGGACGGATACTTTGACTAC 36 80 7.52197120777471e-05 ARDGNWDGYFDY
>./c_S12.fasta.summary.txt_unique_cdr3_nt_1189 GCAAGAGATGGTAACTACGCCTGGTTTGCTTAC 33 80 7.52197120777471e-05 ARDGNYAWFAY
>./c_S12.fasta.summary.txt_unique_cdr3_nt_1190 GCAAGATCGGATTACTACGGTAGTAGCACATATGCTATGGACTAC 45 80 7.52197120777471e-05 ARSDYYGSSTYAMDY
>./c_S12.fasta.summary.txt_unique_cdr3_nt_1191 GCAAGATCCTACTATAGGTACGACAGGAGGCACTATGCTATGGACTAC 48 80 7.52197120777471e-05 ARSYYRYDRRHYAMDY
>./c_S12.fasta.summary.txt_unique_cdr3_nt_1192 GCAAGAGCCGCCGCCTGGTTTGCTTAC 27 80 7.52197120777471e-05 ARAAAWFAY
>./c_S12.fasta.summary.txt_unique_cdr3_nt_1193 GCAAGAGATGATTACGACGGGGCTTAC 27 80 7.52197120777471e-05 ARDDYDGAY
>./c_S12.fasta.summary.txt_unique_cdr3_nt_1194 GCAAGGCGGGGATTACGACGGGGAGACTTTGACTAC 36 80 7.52197120777471e-05 ARRGLRRGDFDY
>./c_S12.fasta.summary.txt_unique_cdr3_nt_1195 GCTAGTATGATTACGAGCTGGTACTTCGATGTC 33 80 7.52197120777471e-05 ASMITSWYFDV
>./c_S12.fasta.summary.txt_unique_cdr3_nt_1196 GCAAGACGTGGTTACTATGCTATGGACTAC 30 80 7.52197120777471e-05 ARRGYYAMDY
>./c_S12.fasta.summary.txt_unique_cdr3_nt_1197 GCAAGATCTGGCTATGATGGTTACTACGGAGCTTAC 36 80 7.52197120777471e-05 ARSGYDGYYGAY
>./c_S12.fasta.summary.txt_unique_cdr3_nt_1198 GCTAGAGGGGTACGACGAGAGAAGTGGGGCTTCGATGTC 39 80 7.52197120777471e-05 ARGVRREKWGFDV
>./c_S12.fasta.summary.txt_unique_cdr3_nt_1199 GCAACCTACTATGGTAACTACTATGCTATGGACTAC 36 80 7.52197120777471e-05 ATYYGNYYAMDY
>./c_S12.fasta.summary.txt_unique_cdr3_nt_1200 GCAAGAGAGGACAGCTCGGGTGCCTGGTTTGCTTAC 36 80 7.52197120777471e-05 AREDSSGAWFAY
>./c_S12.fasta.summary.txt_unique_cdr3_nt_1201 GCCAGAGAAGGGGGGTTTGCTTAC 24 80 7.52197120777471e-05 AREGGFAY
>./c_S12.fasta.summary.txt_unique_cdr3_nt_1202 GCAAGAGGCCCTAACTGGTACTACTTTGACTAC 33 80 7.52197120777471e-05 ARGPNWYYFDY
>./c_S12.fasta.summary.txt_unique_cdr3_nt_1203 GCAAGGCCTATTACTACGGGGTACTTCGATGTC 33 79 7.42794656767753e-05 ARPITTGYFDV
>./c_S12.fasta.summary.txt_unique_cdr3_nt_1204 ACTACATGGGGGTTTGCTTAC 21 79 7.42794656767753e-05 TTWGFAY
>./c_S12.fasta.summary.txt_unique_cdr3_nt_1205 GCAAGGTACTACTTTGACTAC 21 79 7.42794656767753e-05 ARYYFDY
>./c_S12.fasta.summary.txt_unique_cdr3_nt_1206 GCAAGAGAGCCCTACTTTGACTAC 24 79 7.42794656767753e-05 AREPYFDY
>./c_S12.fasta.summary.txt_unique_cdr3_nt_1207 GCAAGAAGGTACTACGGTAGTTTTGCTTAC 30 79 7.42794656767753e-05 ARRYYGSFAY
>./c_S12.fasta.summary.txt_unique_cdr3_nt_1208 GCGAGGAGGTACGACGGGGCCACTGACTACTTTGACTAC 39 79 7.42794656767753e-05 ARRYDGATDYFDY
>./c_S12.fasta.summary.txt_unique_cdr3_nt_1209 ACAAGATCGGGTTACTTTCTTTTTTTTGCTTAC 33 79 7.42794656767753e-05 TRSGYFLFFAY
>./c_S12.fasta.summary.txt_unique_cdr3_nt_1210 GCAAGAGGGGTACTACGGCTACGGTACTTTGACTAC 36 79 7.42794656767753e-05 ARGVLRLRYFDY
>./c_S12.fasta.summary.txt_unique_cdr3_nt_1211 GCCAGAGATCGGCCGGGGTACTTCGATGTC 30 79 7.42794656767753e-05 ARDRPGYFDV
>./c_S12.fasta.summary.txt_unique_cdr3_nt_1212 GCAAGGGACTACTTTGACTAC 21 79 7.42794656767753e-05 ARDYFDY
>./c_S12.fasta.summary.txt_unique_cdr3_nt_1213 GCCAGTTACTACGGTAGTAGCTTTGCTTAC 30 79 7.42794656767753e-05 ASYYGSSFAY
>./c_S12.fasta.summary.txt_unique_cdr3_nt_1214 GCTAGTCTACTATGGTATTTTGACTAC 27 79 7.42794656767753e-05 ASLLWYFDY
>./c_S12.fasta.summary.txt_unique_cdr3_nt_1215 GCTAGACATGATTACTTTGACTAC 24 79 7.42794656767753e-05 ARHDYFDY
>./c_S12.fasta.summary.txt_unique_cdr3_nt_1216 GCCAGAACTGGTTTTGACTAC 21 79 7.42794656767753e-05 ARTGFDY
>./c_S12.fasta.summary.txt_unique_cdr3_nt_1217 GTAGCTGGGACTTAC 15 79 7.42794656767753e-05 VAGTY
>./c_S12.fasta.summary.txt_unique_cdr3_nt_1218 GCAAGATCGGTTACTACGGCTACCCCGTTTGCTTAC 36 79 7.42794656767753e-05 ARSVTTATPFAY
>./c_S12.fasta.summary.txt_unique_cdr3_nt_1219 AAAAGATCGAGGGCC 15 79 7.42794656767753e-05 KRSRA
>./c_S12.fasta.summary.txt_unique_cdr3_nt_1220 GCAAGAGATGATGGTTACTATGCTATGGACTAC 33 79 7.42794656767753e-05 ARDDGYYAMDY
>./c_S12.fasta.summary.txt_unique_cdr3_nt_1221 ACAAGATCGGTGTATGGTAGTGACTAC 27 79 7.42794656767753e-05 TRSVYGSDY
>./c_S12.fasta.summary.txt_unique_cdr3_nt_1222 GCAAGACGGGACTAC 15 79 7.42794656767753e-05 ARRDY
>./c_S12.fasta.summary.txt_unique_cdr3_nt_1223 GCTAGATGGTTACTACGAAGGGGTGCTATGGACTAC 36 79 7.42794656767753e-05 ARWLLRRGAMDY
>./c_S12.fasta.summary.txt_unique_cdr3_nt_1224 ACAAGAAGGGGTTACTACGGTATTGACTAC 30 79 7.42794656767753e-05 TRRGYYGIDY
>./c_S12.fasta.summary.txt_unique_cdr3_nt_1225 GCCAGAGCTGAGTTTGCTTAC 21 79 7.42794656767753e-05 ARAEFAY
>./c_S12.fasta.summary.txt_unique_cdr3_nt_1226 AAAAGATCAGTGGGAGACTAC 21 78 7.33392192758034e-05 KRSVGDY
>./c_S12.fasta.summary.txt_unique_cdr3_nt_1227 ACAAGAACGGATGATGCTTACTACGCCTGGTTTGCTTAC 39 78 7.33392192758034e-05 TRTDDAYYAWFAY
>./c_S12.fasta.summary.txt_unique_cdr3_nt_1228 GCCAACTTTGACTAC 15 78 7.33392192758034e-05 ANFDY
>./c_S12.fasta.summary.txt_unique_cdr3_nt_1229 GCAAGAAGGTACTATAGGTACGACGAGACTATGGACTAC 39 78 7.33392192758034e-05 ARRYYRYDETMDY
>./c_S12.fasta.summary.txt_unique_cdr3_nt_1230 GCAATCTATAGTAACTTTGACTAC 24 78 7.33392192758034e-05 AIYSNFDY
>./c_S12.fasta.summary.txt_unique_cdr3_nt_1231 ACAAGATCGGAGGGCTTACTACGGCTACCTGCTTAC 36 78 7.33392192758034e-05 TRSEGLLRLPAY
>./c_S12.fasta.summary.txt_unique_cdr3_nt_1232 GCAAGAGATGCGGGCTAC 18 78 7.33392192758034e-05 ARDAGY
>./c_S12.fasta.summary.txt_unique_cdr3_nt_1233 GCAAGATCTGGTAACTACTACTTTGACTAC 30 78 7.33392192758034e-05 ARSGNYYFDY
>./c_S12.fasta.summary.txt_unique_cdr3_nt_1234 GCAAGGACTCTACCAAACTATGCTATGGACTAC 33 78 7.33392192758034e-05 ARTLPNYAMDY
>./c_S12.fasta.summary.txt_unique_cdr3_nt_1235 GCAAGATATCGGGGTGACTACTCTTATTACTATGCTATGGACTAC 45 78 7.33392192758034e-05 ARYRGDYSYYYAMDY
>./c_S12.fasta.summary.txt_unique_cdr3_nt_1236 GCAAGAGATAGCTACTACGGTAGTAGCTACTACTGGTACTTCGATGTC 48 78 7.33392192758034e-05 ARDSYYGSSYYWYFDV
>./c_S12.fasta.summary.txt_unique_cdr3_nt_1237 ACAATATCCCCCTTCTATGATGGTTACTACGTAGCTTAC 39 78 7.33392192758034e-05 TISPFYDGYYVAY
>./c_S12.fasta.summary.txt_unique_cdr3_nt_1238 GCAAGACACTACGATAGTAGCTACGGGTTTGACTAC 36 78 7.33392192758034e-05 ARHYDSSYGFDY
>./c_S12.fasta.summary.txt_unique_cdr3_nt_1239 GCAAGAGGGGGGCTACGTAGGGGTTACTATGCTATGGACTAC 42 78 7.33392192758034e-05 ARGGLRRGYYAMDY
>./c_S12.fasta.summary.txt_unique_cdr3_nt_1240 GCAAGATACGACTAC 15 77 7.23989728748316e-05 ARYDY
>./c_S12.fasta.summary.txt_unique_cdr3_nt_1241 GCAAGAGAAAAAACTGGGACCCTCTACTACTTTGACTAC 39 77 7.23989728748316e-05 AREKTGTLYYFDY
>./c_S12.fasta.summary.txt_unique_cdr3_nt_1242 GCTAGTAGTATGGTTACTTCCTGGTTTGCTTAC 33 77 7.23989728748316e-05 ASSMVTSWFAY
>./c_S12.fasta.summary.txt_unique_cdr3_nt_1243 GCGGGGCTGGGGGAGTTCGATGTC 24 77 7.23989728748316e-05 AGLGEFDV
>./c_S12.fasta.summary.txt_unique_cdr3_nt_1244 GCAACAGAGGGGGGTTATTACTACGGTAGTAGCCTTGACTAC 42 77 7.23989728748316e-05 ATEGGYYYGSSLDY
>./c_S12.fasta.summary.txt_unique_cdr3_nt_1245 GCTAGAGGTACTATGATTACGGCCTACTACTTTGACTAC 39 77 7.23989728748316e-05 ARGTMITAYYFDY
>./c_S12.fasta.summary.txt_unique_cdr3_nt_1246 ACCCGAACTGGGAAGGGGGGGTACTTTGACTAC 33 77 7.23989728748316e-05 TRTGKGGYFDY
>./c_S12.fasta.summary.txt_unique_cdr3_nt_1247 ACAAGACAGGAGTATGGTAACTTCGCCTGGTTTGCTTAC 39 77 7.23989728748316e-05 TRQEYGNFAWFAY
>./c_S12.fasta.summary.txt_unique_cdr3_nt_1248 GCCAGAGGGGCCTACTTTGACTAC 24 77 7.23989728748316e-05 ARGAYFDY
>./c_S12.fasta.summary.txt_unique_cdr3_nt_1249 GCAAGAGCGTATTACTACGGGACGGTCGATGTC 33 77 7.23989728748316e-05 ARAYYYGTVDV
>./c_S12.fasta.summary.txt_unique_cdr3_nt_1250 ACAAGAGATGGTAACTACTTTGACTAC 27 77 7.23989728748316e-05 TRDGNYFDY
>./c_S12.fasta.summary.txt_unique_cdr3_nt_1251 GCCAGAGATGGGGGGTGGTACTTCGATGTC 30 77 7.23989728748316e-05 ARDGGWYFDV
>./c_S12.fasta.summary.txt_unique_cdr3_nt_1252 AACTATGATTACTATGCTATGGACTAC 27 77 7.23989728748316e-05 NYDYYAMDY
>./c_S12.fasta.summary.txt_unique_cdr3_nt_1253 GCTAGATGGCCTATGATTACCTCCTATGCTATGGACTAC 39 77 7.23989728748316e-05 ARWPMITSYAMDY
>./c_S12.fasta.summary.txt_unique_cdr3_nt_1254 GCTACGGTAGTTGCTATGGACTAC 24 77 7.23989728748316e-05 ATVVAMDY
>./c_S12.fasta.summary.txt_unique_cdr3_nt_1255 GCAATTACTACGGTAGTAGCTGACTAC 27 77 7.23989728748316e-05 AITTVVADY
>./c_S12.fasta.summary.txt_unique_cdr3_nt_1256 GCAAGAGATTACGACGCTATGGACTAC 27 77 7.23989728748316e-05 ARDYDAMDY
>./c_S12.fasta.summary.txt_unique_cdr3_nt_1257 GCCAGAGACTACGGTAGTAGCTACTATGCTATGGACTAC 39 77 7.23989728748316e-05 ARDYGSSYYAMDY
>./c_S12.fasta.summary.txt_unique_cdr3_nt_1258 GCAAGTTATAGGTACGACCTTGCTTAC 27 77 7.23989728748316e-05 ASYRYDLAY
>./c_S12.fasta.summary.txt_unique_cdr3_nt_1259 GCAAGAAATGATTACTACTTTGACTAC 27 76 7.14587264738597e-05 ARNDYYFDY
>./c_S12.fasta.summary.txt_unique_cdr3_nt_1260 GCAAGAAACTGGGACTGGTACTTCGATGTC 30 76 7.14587264738597e-05 ARNWDWYFDV
>./c_S12.fasta.summary.txt_unique_cdr3_nt_1261 GCAAGAAGGGTGGGCCTCTTTGACTAC 27 76 7.14587264738597e-05 ARRVGLFDY
>./c_S12.fasta.summary.txt_unique_cdr3_nt_1262 GCAAGATCTAACTGGGCCTGGTTTGCTTAC 30 76 7.14587264738597e-05 ARSNWAWFAY
>./c_S12.fasta.summary.txt_unique_cdr3_nt_1263 GCAAGAGGTGGTGACTGGGCTATGGACTAC 30 76 7.14587264738597e-05 ARGGDWAMDY
>./c_S12.fasta.summary.txt_unique_cdr3_nt_1264 GCAAGAGTGTATTACTACGGTAGTAGCTACTAC 33 76 7.14587264738597e-05 ARVYYYGSSYY
>./c_S12.fasta.summary.txt_unique_cdr3_nt_1265 GCAAGAGATCCCCTCCGCGACTACTTTGACTAC 33 76 7.14587264738597e-05 ARDPLRDYFDY
>./c_S12.fasta.summary.txt_unique_cdr3_nt_1266 GCTAGGAGACCCTTAACTGGGACGGGCTACTACTTTGACTAC 42 76 7.14587264738597e-05 ARRPLTGTGYYFDY
>./c_S12.fasta.summary.txt_unique_cdr3_nt_1267 GCAAGAGAGGCTTAC 15 76 7.14587264738597e-05 AREAY
>./c_S12.fasta.summary.txt_unique_cdr3_nt_1268 GCCTCCTACGTCTGGTACTTCGATGTC 27 76 7.14587264738597e-05 ASYVWYFDV
>./c_S12.fasta.summary.txt_unique_cdr3_nt_1269 ACAAGAAGAGGCGTCTACTACTTTGACTAC 30 76 7.14587264738597e-05 TRRGVYYFDY
>./c_S12.fasta.summary.txt_unique_cdr3_nt_1270 GCCTCCTATGATTACGGGTACTTCGATGTC 30 76 7.14587264738597e-05 ASYDYGYFDV
>./c_S12.fasta.summary.txt_unique_cdr3_nt_1271 GTGAGACAACTGGACTTCGATGTC 24 76 7.14587264738597e-05 VRQLDFDV
>./c_S12.fasta.summary.txt_unique_cdr3_nt_1272 GCTAGACGATGGTTACTACGGTACTATGCTATGGACTAC 39 76 7.14587264738597e-05 ARRWLLRYYAMDY
>./c_S12.fasta.summary.txt_unique_cdr3_nt_1273 GCAAGATCTGGCTTTGACTAC 21 76 7.14587264738597e-05 ARSGFDY
>./c_S12.fasta.summary.txt_unique_cdr3_nt_1274 TCAAGAGGGGACGGGGCTTAC 21 76 7.14587264738597e-05 SRGDGAY
>./c_S12.fasta.summary.txt_unique_cdr3_nt_1275 GCAAGAGGGGAAACTCTCTACTATAGGTACGACTGTGACTAC 42 76 7.14587264738597e-05 ARGETLYYRYDCDY
>./c_S12.fasta.summary.txt_unique_cdr3_nt_1276 GCAAGAGATAAGGGTTCTAAGTTGGCCTGGTTTGCTTAC 39 76 7.14587264738597e-05 ARDKGSKLAWFAY
>./c_S12.fasta.summary.txt_unique_cdr3_nt_1277 GCAAGAGGGGATGGTAACTACGTGAGGTTTGCTTAC 36 76 7.14587264738597e-05 ARGDGNYVRFAY
>./c_S12.fasta.summary.txt_unique_cdr3_nt_1278 GCAAGAGGAATGGACTAC 18 76 7.14587264738597e-05 ARGMDY
>./c_S12.fasta.summary.txt_unique_cdr3_nt_1279 GCCAGAATAGGAAGTAACTACGGGGCTTAC 30 76 7.14587264738597e-05 ARIGSNYGAY
>./c_S12.fasta.summary.txt_unique_cdr3_nt_1280 GCAAGTTACTACGGTAGTAGCTACTACTATGCTATGGACTAC 42 76 7.14587264738597e-05 ASYYGSSYYYAMDY
>./c_S12.fasta.summary.txt_unique_cdr3_nt_1281 GCTAGATTCCCGTATGGTAACGGCCGGTACTTCGATGTC 39 76 7.14587264738597e-05 ARFPYGNGRYFDV
>./c_S12.fasta.summary.txt_unique_cdr3_nt_1282 GCAAGAAGGGGATACGGTAGTCCTTGGTACTTCGATGTC 39 76 7.14587264738597e-05 ARRGYGSPWYFDV
>./c_S12.fasta.summary.txt_unique_cdr3_nt_1283 GCTAGAGGGGGTAACATTGACTAC 24 76 7.14587264738597e-05 ARGGNIDY
>./c_S12.fasta.summary.txt_unique_cdr3_nt_1284 ACTAGAGATGGGATGGACTAC 21 75 7.05184800728879e-05 TRDGMDY
>./c_S12.fasta.summary.txt_unique_cdr3_nt_1285 ACAATGGCTGGGACGGTTGCTTAC 24 75 7.05184800728879e-05 TMAGTVAY
>./c_S12.fasta.summary.txt_unique_cdr3_nt_1286 GCCAAACCGGGGGGTAGTAGTTACTATGCTATGGACTAC 39 75 7.05184800728879e-05 AKPGGSSYYAMDY
>./c_S12.fasta.summary.txt_unique_cdr3_nt_1287 GCAAGATATGCTATGGACTAC 21 75 7.05184800728879e-05 ARYAMDY
>./c_S12.fasta.summary.txt_unique_cdr3_nt_1288 GCAAGAGATGATGGTTACTGGTACTTCGATGTC 33 75 7.05184800728879e-05 ARDDGYWYFDV
>./c_S12.fasta.summary.txt_unique_cdr3_nt_1289 AAAAGATCTTTACTAGCTGACTAC 24 75 7.05184800728879e-05 KRSLLADY
>./c_S12.fasta.summary.txt_unique_cdr3_nt_1290 GCAAGAAAAGACTATGGTAACTACGACTAC 30 75 7.05184800728879e-05 ARKDYGNYDY
>./c_S12.fasta.summary.txt_unique_cdr3_nt_1291 GCAAGAATTGGGACAGACTATGCTATGGACTAC 33 75 7.05184800728879e-05 ARIGTDYAMDY
>./c_S12.fasta.summary.txt_unique_cdr3_nt_1292 GCCAATATGGACTAC 15 75 7.05184800728879e-05 ANMDY
>./c_S12.fasta.summary.txt_unique_cdr3_nt_1293 GCTAGAGCTGGCTCCTTTGACTAC 24 75 7.05184800728879e-05 ARAGSFDY
>./c_S12.fasta.summary.txt_unique_cdr3_nt_1294 GCAAGAAAAGGCGACTATGATTACGACTTTGACTAC 36 75 7.05184800728879e-05 ARKGDYDYDFDY
>./c_S12.fasta.summary.txt_unique_cdr3_nt_1295 ATGATTACGGCTTAC 15 75 7.05184800728879e-05 MITAY
>./c_S12.fasta.summary.txt_unique_cdr3_nt_1296 GCAAGAGATCTACTATGGTATGCTTAC 27 75 7.05184800728879e-05 ARDLLWYAY
>./c_S12.fasta.summary.txt_unique_cdr3_nt_1297 GCAAGATTAATTACTACGGTAGTAGCTACGTACTACTTTGACTAC 45 75 7.05184800728879e-05 ARLITTVVATYYFDY
>./c_S12.fasta.summary.txt_unique_cdr3_nt_1298 GCAAGATCGAGGACGGACTTTGACTAC 27 75 7.05184800728879e-05 ARSRTDFDY
>./c_S12.fasta.summary.txt_unique_cdr3_nt_1299 ACAAGAGATTACTACGGTAGTAGCTACTTTGACTAC 36 75 7.05184800728879e-05 TRDYYGSSYFDY
>./c_S12.fasta.summary.txt_unique_cdr3_nt_1300 GCTAGGGACTATAGTAACCCGTTTGCTTAC 30 75 7.05184800728879e-05 ARDYSNPFAY
>./c_S12.fasta.summary.txt_unique_cdr3_nt_1301 ACAAGATCGAACTATAGGTATCCCTCGTTTGCTTAC 36 75 7.05184800728879e-05 TRSNYRYPSFAY
>./c_S12.fasta.summary.txt_unique_cdr3_nt_1302 ACAAGAGATGGTTACTACTACTTTGACTAC 30 75 7.05184800728879e-05 TRDGYYYFDY
>./c_S12.fasta.summary.txt_unique_cdr3_nt_1303 GCTAGATATACTAGGAGGTACGACGCCACCTTTGCTTAC 39 75 7.05184800728879e-05 ARYTRRYDATFAY
>./c_S12.fasta.summary.txt_unique_cdr3_nt_1304 GCAAAAGGATGGGACTGGTTTGCTTAC 27 75 7.05184800728879e-05 AKGWDWFAY
>./c_S12.fasta.summary.txt_unique_cdr3_nt_1305 GCCAAAGATGGTTACCCCATTGACTAC 27 74 6.95782336719161e-05 AKDGYPIDY
>./c_S12.fasta.summary.txt_unique_cdr3_nt_1306 GCAAGAGGGACTGGGACAGCCTAC 24 74 6.95782336719161e-05 ARGTGTAY
>./c_S12.fasta.summary.txt_unique_cdr3_nt_1307 GCCAGAAATGAGGGATGGTTACTACTTCCTTACTATGCTATGGACTAC 48 74 6.95782336719161e-05 ARNEGWLLLPYYAMDY
>./c_S12.fasta.summary.txt_unique_cdr3_nt_1308 GCAAGAAGAGGAAAACTGGGTTACTTTGACTAC 33 74 6.95782336719161e-05 ARRGKLGYFDY
>./c_S12.fasta.summary.txt_unique_cdr3_nt_1309 GCAAGATCTATTACTACGGTAGATGCTATGGACTAC 36 74 6.95782336719161e-05 ARSITTVDAMDY
>./c_S12.fasta.summary.txt_unique_cdr3_nt_1310 GCTAGAGGGGGCTACGGCTACCGCTAC 27 74 6.95782336719161e-05 ARGGYGYRY
>./c_S12.fasta.summary.txt_unique_cdr3_nt_1311 ACAAGATCTTATTACTACGGTAGTAGTTACTATGCTATGGACTAC 45 74 6.95782336719161e-05 TRSYYYGSSYYAMDY
>./c_S12.fasta.summary.txt_unique_cdr3_nt_1312 GCAAGACATTACTACGATGGTAGCTACGACTAC 33 74 6.95782336719161e-05 ARHYYDGSYDY
>./c_S12.fasta.summary.txt_unique_cdr3_nt_1313 ACAATGATTACGGCTTAC 18 74 6.95782336719161e-05 TMITAY
>./c_S12.fasta.summary.txt_unique_cdr3_nt_1314 CCAAGAAAGGGATCGTCCCGAACTCAATATGATTACGACGCCTGGTTTGCTTAC 54 74 6.95782336719161e-05 PRKGSSRTQYDYDAWFAY
>./c_S12.fasta.summary.txt_unique_cdr3_nt_1315 GTGAGCGCTAACTCCTTTGACTAC 24 74 6.95782336719161e-05 VSANSFDY
>./c_S12.fasta.summary.txt_unique_cdr3_nt_1316 GCAAGATCTACTATGATTACGACGGCCTGGTTTGCTTAC 39 74 6.95782336719161e-05 ARSTMITTAWFAY
>./c_S12.fasta.summary.txt_unique_cdr3_nt_1317 GCAAAACCGTCCCAGTTTGACTAC 24 74 6.95782336719161e-05 AKPSQFDY
>./c_S12.fasta.summary.txt_unique_cdr3_nt_1318 GCAAGAGCGACAGCTCGGGCTACGGCCTGGTTTGCTTAC 39 74 6.95782336719161e-05 ARATARATAWFAY
>./c_S12.fasta.summary.txt_unique_cdr3_nt_1319 GCCAAACGAGGATACGATGGTAGCTATGCTATGGACTAC 39 74 6.95782336719161e-05 AKRGYDGSYAMDY
>./c_S12.fasta.summary.txt_unique_cdr3_nt_1320 GCTAGATCTAACTTTGCTTAC 21 74 6.95782336719161e-05 ARSNFAY
>./c_S12.fasta.summary.txt_unique_cdr3_nt_1321 GCAAGATACTTTGACTAC 18 74 6.95782336719161e-05 ARYFDY
>./c_S12.fasta.summary.txt_unique_cdr3_nt_1322 GCAAGAGGCTATGCTATGGACTAC 24 74 6.95782336719161e-05 ARGYAMDY
>./c_S12.fasta.summary.txt_unique_cdr3_nt_1323 GCAAGTTCTGATGGTTACTACTTTGACTAC 30 74 6.95782336719161e-05 ASSDGYYFDY
>./c_S12.fasta.summary.txt_unique_cdr3_nt_1324 GCTAGAAGACTACGGCCCCACTGGTACTTCGATGTC 36 74 6.95782336719161e-05 ARRLRPHWYFDV
>./c_S12.fasta.summary.txt_unique_cdr3_nt_1325 GCTACGGTAGTAGCTTACTATGCTATGGACTAC 33 73 6.86379872709442e-05 ATVVAYYAMDY
>./c_S12.fasta.summary.txt_unique_cdr3_nt_1326 GCTAGGGTGGGACAGTACTACTTTGACTAC 30 73 6.86379872709442e-05 ARVGQYYFDY
>./c_S12.fasta.summary.txt_unique_cdr3_nt_1327 GCAAGAACGTATGGTAACTACGTTTAC 27 73 6.86379872709442e-05 ARTYGNYVY
>./c_S12.fasta.summary.txt_unique_cdr3_nt_1328 GCAAGTGGTAACTATGCTATGGACTAC 27 73 6.86379872709442e-05 ASGNYAMDY
>./c_S12.fasta.summary.txt_unique_cdr3_nt_1329 GCCAGAGGAGACTACTTTGACTAC 24 73 6.86379872709442e-05 ARGDYFDY
>./c_S12.fasta.summary.txt_unique_cdr3_nt_1330 GTGAGACATAGGTACGATTACTATGCTATGGACTAC 36 73 6.86379872709442e-05 VRHRYDYYAMDY
>./c_S12.fasta.summary.txt_unique_cdr3_nt_1331 GCAAGATGGGGGTTTGCTTAC 21 73 6.86379872709442e-05 ARWGFAY
>./c_S12.fasta.summary.txt_unique_cdr3_nt_1332 GCAAGAGATTACTACGGTAGTAGCTACTTCTTTGACTAC 39 73 6.86379872709442e-05 ARDYYGSSYFFDY
>./c_S12.fasta.summary.txt_unique_cdr3_nt_1333 GCAAGAGATACGGCTTAC 18 73 6.86379872709442e-05 ARDTAY
>./c_S12.fasta.summary.txt_unique_cdr3_nt_1334 ACGCGGTCGAGGTACTATGCTATGGACTAC 30 73 6.86379872709442e-05 TRSRYYAMDY
>./c_S12.fasta.summary.txt_unique_cdr3_nt_1335 GCAAGAGATGCTAACTACTGGTACTTCGATGTC 33 73 6.86379872709442e-05 ARDANYWYFDV
>./c_S12.fasta.summary.txt_unique_cdr3_nt_1336 GCTACTATGATTACGAGCTACTGGTACTTCGATGTC 36 73 6.86379872709442e-05 ATMITSYWYFDV
>./c_S12.fasta.summary.txt_unique_cdr3_nt_1337 GCTTACTACGGTAGTAGCTACTTTGACTAC 30 73 6.86379872709442e-05 AYYGSSYFDY
>./c_S12.fasta.summary.txt_unique_cdr3_nt_1338 GCAAGATCTACTATGATTACGTACTTCGATGTC 33 73 6.86379872709442e-05 ARSTMITYFDV
>./c_S12.fasta.summary.txt_unique_cdr3_nt_1339 GCAAGAAGAGGTGAGAGAGGGTACTTCGATGTC 33 73 6.86379872709442e-05 ARRGERGYFDV
>./c_S12.fasta.summary.txt_unique_cdr3_nt_1340 GCCAGAAACTATGGTAACTACTATGCTATGGACTAC 36 73 6.86379872709442e-05 ARNYGNYYAMDY
>./c_S12.fasta.summary.txt_unique_cdr3_nt_1341 GCTAGAGTTGGTTTACTACGGCTACTCTTTGACTAC 36 73 6.86379872709442e-05 ARVGLLRLLFDY
>./c_S12.fasta.summary.txt_unique_cdr3_nt_1342 GCAAGGGCCTATGATTACGACTGGTTTGCTTAC 33 73 6.86379872709442e-05 ARAYDYDWFAY
>./c_S12.fasta.summary.txt_unique_cdr3_nt_1343 ACAAGATCCCTTATTTATGCTATGGACTAC 30 73 6.86379872709442e-05 TRSLIYAMDY
>./c_S12.fasta.summary.txt_unique_cdr3_nt_1344 GCTAGATCGAGTAACTACTATGCTATGGACTAC 33 72 6.76977408699724e-05 ARSSNYYAMDY
>./c_S12.fasta.summary.txt_unique_cdr3_nt_1345 GCAAGAGCTAACTGGGACTAC 21 72 6.76977408699724e-05 ARANWDY
>./c_S12.fasta.summary.txt_unique_cdr3_nt_1346 GCCAGAGATTCCCATGATGGTTACTACGTTATATATTACTATGCTATGGACTAC 54 72 6.76977408699724e-05 ARDSHDGYYVIYYYAMDY
>./c_S12.fasta.summary.txt_unique_cdr3_nt_1347 ACAAGATACTATGCTATGGACTAC 24 72 6.76977408699724e-05 TRYYAMDY
>./c_S12.fasta.summary.txt_unique_cdr3_nt_1348 GCAAGACTCGGTACGACTGGGGCTATGGACTAC 33 72 6.76977408699724e-05 ARLGTTGAMDY
>./c_S12.fasta.summary.txt_unique_cdr3_nt_1349 GCAAGATTCGGTCTACGAGGTTATGCTATGGACTAC 36 72 6.76977408699724e-05 ARFGLRGYAMDY
>./c_S12.fasta.summary.txt_unique_cdr3_nt_1350 GCCAGTGTAAAGTTTGCTTAC 21 72 6.76977408699724e-05 ASVKFAY
>./c_S12.fasta.summary.txt_unique_cdr3_nt_1351 GCAAGATCGGCCAACTGGTACTTTGACTAC 30 72 6.76977408699724e-05 ARSANWYFDY
>./c_S12.fasta.summary.txt_unique_cdr3_nt_1352 GCAAGAGAACTGGACTAC 18 72 6.76977408699724e-05 ARELDY
>./c_S12.fasta.summary.txt_unique_cdr3_nt_1353 GCAATCCCTGGGATTACGACGAAGGCCTTTGACTAC 36 72 6.76977408699724e-05 AIPGITTKAFDY
>./c_S12.fasta.summary.txt_unique_cdr3_nt_1354 GCTAGAGGACACTCTGGTAACTCCTTCTACTACTTTGACTAC 42 72 6.76977408699724e-05 ARGHSGNSFYYFDY
>./c_S12.fasta.summary.txt_unique_cdr3_nt_1355 GCCAGAGAGGTACGACGCGATGCTATGGACTAC 33 72 6.76977408699724e-05 AREVRRDAMDY
>./c_S12.fasta.summary.txt_unique_cdr3_nt_1356 GCAAGAGATAATAGCTAC 18 72 6.76977408699724e-05 ARDNSY
>./c_S12.fasta.summary.txt_unique_cdr3_nt_1357 GCAAGATGGGGTTATTACTACGGTAGTGCCTACCTTGACTTC 42 72 6.76977408699724e-05 ARWGYYYGSAYLDF
>./c_S12.fasta.summary.txt_unique_cdr3_nt_1358 GCAAGCGGAGGGAACTTAACTGGGAGAGGGTGGTTTGCTTAC 42 72 6.76977408699724e-05 ASGGNLTGRGWFAY
>./c_S12.fasta.summary.txt_unique_cdr3_nt_1359 GCAAGACATGATTACTCGGCCTGGTTTGCTTAC 33 72 6.76977408699724e-05 ARHDYSAWFAY
>./c_S12.fasta.summary.txt_unique_cdr3_nt_1360 GCAAGAGACTTTGACTAC 18 72 6.76977408699724e-05 ARDFDY
>./c_S12.fasta.summary.txt_unique_cdr3_nt_1361 GTAAGACAAGACTTGGTGACTACGACCTGGTTTGCTTAC 39 72 6.76977408699724e-05 VRQDLVTTTWFAY
>./c_S12.fasta.summary.txt_unique_cdr3_nt_1362 GCAAGAGACTACGGTAGTAGCTACTATGCTATGGACTAC 39 72 6.76977408699724e-05 ARDYGSSYYAMDY
>./c_S12.fasta.summary.txt_unique_cdr3_nt_1363 GCCTATTACTACGGTAGTAGCTACTATGCTATGGACTAC 39 72 6.76977408699724e-05 AYYYGSSYYAMDY
>./c_S12.fasta.summary.txt_unique_cdr3_nt_1364 GCAAGATCGGAAATTTATTACTACGGTAGTAGCGATTACTATGCTATGGACTAC 54 72 6.76977408699724e-05 ARSEIYYYGSSDYYAMDY
>./c_S12.fasta.summary.txt_unique_cdr3_nt_1365 GCTAGAGTCGGTACCTCTTACTACTTTGACTAC 33 72 6.76977408699724e-05 ARVGTSYYFDY
>./c_S12.fasta.summary.txt_unique_cdr3_nt_1366 GCAAGATCGAGGAGCTGGGACTACTACTTTGACTAC 36 72 6.76977408699724e-05 ARSRSWDYYFDY
>./c_S12.fasta.summary.txt_unique_cdr3_nt_1367 GCTAAGTACTTCGATGTC 18 72 6.76977408699724e-05 AKYFDV
>./c_S12.fasta.summary.txt_unique_cdr3_nt_1368 GCAAGATTGGATGATTACGCCCCCTTTGACTAC 33 72 6.76977408699724e-05 ARLDDYAPFDY
>./c_S12.fasta.summary.txt_unique_cdr3_nt_1369 GCAAGAGACTACTACTTTGACTAC 24 72 6.76977408699724e-05 ARDYYFDY
>./c_S12.fasta.summary.txt_unique_cdr3_nt_1370 GCTAGATCTGGATTAAGGGATGCTATGGACTAC 33 71 6.67574944690005e-05 ARSGLRDAMDY
>./c_S12.fasta.summary.txt_unique_cdr3_nt_1371 GCAAGAGAAGGGGGTTATGGTAACTACCGGGCCTGGTTTGCTTAC 45 71 6.67574944690005e-05 AREGGYGNYRAWFAY
>./c_S12.fasta.summary.txt_unique_cdr3_nt_1372 AATGCATGGAACGGCTACGTAGATGCTATGGACTAC 36 71 6.67574944690005e-05 NAWNGYVDAMDY
>./c_S12.fasta.summary.txt_unique_cdr3_nt_1373 GCAAGAGGGGACTACTTTGACTAC 24 71 6.67574944690005e-05 ARGDYFDY
>./c_S12.fasta.summary.txt_unique_cdr3_nt_1374 GCAAGGCCCTACGGTAGTACCTACAGCTACTACTTTGACTAC 42 71 6.67574944690005e-05 ARPYGSTYSYYFDY
>./c_S12.fasta.summary.txt_unique_cdr3_nt_1375 GCAAGAGATTACTACGGTAGTAGCTCGTTTGCTTAC 36 71 6.67574944690005e-05 ARDYYGSSSFAY
>./c_S12.fasta.summary.txt_unique_cdr3_nt_1376 GCAAGATCAGGTTACTCCTATGCTATGGACTAC 33 71 6.67574944690005e-05 ARSGYSYAMDY
>./c_S12.fasta.summary.txt_unique_cdr3_nt_1377 GCTAGCCCGGCCTGGTTTGCTTAC 24 71 6.67574944690005e-05 ASPAWFAY
>./c_S12.fasta.summary.txt_unique_cdr3_nt_1378 GCTAACTGGGCCTGGTTTGCTTAC 24 71 6.67574944690005e-05 ANWAWFAY
>./c_S12.fasta.summary.txt_unique_cdr3_nt_1379 GCCAGAAGGCACTATGGTAACTGGTACTTCGATGTC 36 71 6.67574944690005e-05 ARRHYGNWYFDV
>./c_S12.fasta.summary.txt_unique_cdr3_nt_1380 GCTTACGACTTTGACTAC 18 71 6.67574944690005e-05 AYDFDY
>./c_S12.fasta.summary.txt_unique_cdr3_nt_1381 GCAAGAAGGGGTTACTATGCTATGGACTAC 30 71 6.67574944690005e-05 ARRGYYAMDY
>./c_S12.fasta.summary.txt_unique_cdr3_nt_1382 GCAAGACTCTATGGTAACCCTGACTAC 27 71 6.67574944690005e-05 ARLYGNPDY
>./c_S12.fasta.summary.txt_unique_cdr3_nt_1383 GCAAGATCCGCCGAC 15 71 6.67574944690005e-05 ARSAD
>./c_S12.fasta.summary.txt_unique_cdr3_nt_1384 GCAAGATCGGAGAACTACTTTGACTAC 27 71 6.67574944690005e-05 ARSENYFDY
>./c_S12.fasta.summary.txt_unique_cdr3_nt_1385 GCTAGAGGTATCTACTATGGTAACTACCTCTATGCTATGGACTAC 45 71 6.67574944690005e-05 ARGIYYGNYLYAMDY
>./c_S12.fasta.summary.txt_unique_cdr3_nt_1386 GCAAGAAGAACTGATTACCCTTACTGGTACTTCGATGTC 39 71 6.67574944690005e-05 ARRTDYPYWYFDV
>./c_S12.fasta.summary.txt_unique_cdr3_nt_1387 AAAACTATGGACTAC 15 71 6.67574944690005e-05 KTMDY
>./c_S12.fasta.summary.txt_unique_cdr3_nt_1388 GCCAGAGAAGGGGCTTATTACTACGGTAGTAGCTACGACTGGTTTGCTTAC 51 71 6.67574944690005e-05 AREGAYYYGSSYDWFAY
>./c_S12.fasta.summary.txt_unique_cdr3_nt_1389 GCCTACTATGGTATCTTTGCTTAC 24 71 6.67574944690005e-05 AYYGIFAY
>./c_S12.fasta.summary.txt_unique_cdr3_nt_1390 GCAAACTGGGACTACTTTGACTAC 24 71 6.67574944690005e-05 ANWDYFDY
>./c_S12.fasta.summary.txt_unique_cdr3_nt_1391 AGGGGGGCCTGGTTTGCTTAC 21 71 6.67574944690005e-05 RGAWFAY
>./c_S12.fasta.summary.txt_unique_cdr3_nt_1392 GCCGCCGACGCTTAC 15 71 6.67574944690005e-05 AADAY
>./c_S12.fasta.summary.txt_unique_cdr3_nt_1393 GGAAGAGGGGGGCACTATGCTATGGACTAC 30 71 6.67574944690005e-05 GRGGHYAMDY
>./c_S12.fasta.summary.txt_unique_cdr3_nt_1394 ACTGGTGCCTGGTTTGCTTAC 21 71 6.67574944690005e-05 TGAWFAY
>./c_S12.fasta.summary.txt_unique_cdr3_nt_1395 GCTCCTATGATTACGGCCTGGTTTGCTTAC 30 71 6.67574944690005e-05 APMITAWFAY
>./c_S12.fasta.summary.txt_unique_cdr3_nt_1396 GCAAGTACAGCTCGGGCTACCTGGTTTGCTTAC 33 71 6.67574944690005e-05 ASTARATWFAY
>./c_S12.fasta.summary.txt_unique_cdr3_nt_1397 GCTAGGTACGACTACTACTTTGACTAC 27 71 6.67574944690005e-05 ARYDYYFDY
>./c_S12.fasta.summary.txt_unique_cdr3_nt_1398 GCAAGCGAAGGGTTTGCTTAC 21 71 6.67574944690005e-05 ASEGFAY
>./c_S12.fasta.summary.txt_unique_cdr3_nt_1399 GCCAGTGCCTACTATAGCTTTTATTACTATGCTATGGACTAC 42 71 6.67574944690005e-05 ASAYYSFYYYAMDY
>./c_S12.fasta.summary.txt_unique_cdr3_nt_1400 GCAAGGTTTGACTAC 15 71 6.67574944690005e-05 ARFDY
>./c_S12.fasta.summary.txt_unique_cdr3_nt_1401 GCAAGAGATGGTAACTAC 18 70 6.58172480680287e-05 ARDGNY
>./c_S12.fasta.summary.txt_unique_cdr3_nt_1402 GCAAGATCGTTCTATGATGGTTACTCCGACTACTTTGACTAC 42 70 6.58172480680287e-05 ARSFYDGYSDYFDY
>./c_S12.fasta.summary.txt_unique_cdr3_nt_1403 GCAAGAAAGGACTACTCCTGGTTTACTTAC 30 70 6.58172480680287e-05 ARKDYSWFTY
>./c_S12.fasta.summary.txt_unique_cdr3_nt_1404 GCAAGACTCTATGATGGTTACCCTTACTATGCTATGGACTAC 42 70 6.58172480680287e-05 ARLYDGYPYYAMDY
>./c_S12.fasta.summary.txt_unique_cdr3_nt_1405 GCCAGGTATGGTAACTCCTTTGACTAC 27 70 6.58172480680287e-05 ARYGNSFDY
>./c_S12.fasta.summary.txt_unique_cdr3_nt_1406 AATGCATGGGGTAACCTTGACTAC 24 70 6.58172480680287e-05 NAWGNLDY
>./c_S12.fasta.summary.txt_unique_cdr3_nt_1407 GCAAGAATGGATGCCATGGACTAC 24 70 6.58172480680287e-05 ARMDAMDY
>./c_S12.fasta.summary.txt_unique_cdr3_nt_1408 GCAAGAAGGGATGGTAACTACGGGTTTGCTTAC 33 70 6.58172480680287e-05 ARRDGNYGFAY
>./c_S12.fasta.summary.txt_unique_cdr3_nt_1409 GCAGAGGGCCATGATGGTCACTAC 24 70 6.58172480680287e-05 AEGHDGHY
>./c_S12.fasta.summary.txt_unique_cdr3_nt_1410 ACCCCATTACTACAGACTTAC 21 70 6.58172480680287e-05 TPLLQTY
>./c_S12.fasta.summary.txt_unique_cdr3_nt_1411 GCCAGATCCCCGTTTGCTTAC 21 70 6.58172480680287e-05 ARSPFAY
>./c_S12.fasta.summary.txt_unique_cdr3_nt_1412 GCAACTGGGGCCTGGTTTGCTTAC 24 70 6.58172480680287e-05 ATGAWFAY
>./c_S12.fasta.summary.txt_unique_cdr3_nt_1413 GCAAGACTCGACAGCTCGGGTCACGACTATGCTATGGACTAC 42 70 6.58172480680287e-05 ARLDSSGHDYAMDY
>./c_S12.fasta.summary.txt_unique_cdr3_nt_1414 GTGGCCCATTACTACGGTAGTAGACACTGGTACTTCGATGTC 42 70 6.58172480680287e-05 VAHYYGSRHWYFDV
>./c_S12.fasta.summary.txt_unique_cdr3_nt_1415 GCCATCAACTACTATGGTGACTACTTGTACTACTTTGACTAC 42 70 6.58172480680287e-05 AINYYGDYLYYFDY
>./c_S12.fasta.summary.txt_unique_cdr3_nt_1416 GCAAGAAGTATGGCTGGGTATGGTAACTTTTATGCTATGGACTAC 45 70 6.58172480680287e-05 ARSMAGYGNFYAMDY
>./c_S12.fasta.summary.txt_unique_cdr3_nt_1417 TCAAGGAGGGGGTTACTACCCCCTGACTAC 30 70 6.58172480680287e-05 SRRGLLPPDY
>./c_S12.fasta.summary.txt_unique_cdr3_nt_1418 GCAAGACTTGGTTACTACGGCTACTTTGACTAC 33 70 6.58172480680287e-05 ARLGYYGYFDY
>./c_S12.fasta.summary.txt_unique_cdr3_nt_1419 GCAAGAGATAGGTCCTATTACTATGCTATGGACTAC 36 70 6.58172480680287e-05 ARDRSYYYAMDY
>./c_S12.fasta.summary.txt_unique_cdr3_nt_1420 GCAAGAGACTACGGTAGTAGCTACTGGTACTTCGATGTC 39 70 6.58172480680287e-05 ARDYGSSYWYFDV
>./c_S12.fasta.summary.txt_unique_cdr3_nt_1421 GCAAGAGGTTATGGTAACTCCGTGGGCTATGCTATGGACTAC 42 70 6.58172480680287e-05 ARGYGNSVGYAMDY
>./c_S12.fasta.summary.txt_unique_cdr3_nt_1422 GCAAGATGGGGCGACGCCTTTGACTAC 27 70 6.58172480680287e-05 ARWGDAFDY
>./c_S12.fasta.summary.txt_unique_cdr3_nt_1423 GCAAGAGATCATTACTACTTTGACTAC 27 70 6.58172480680287e-05 ARDHYYFDY
>./c_S12.fasta.summary.txt_unique_cdr3_nt_1424 GCAAGATTTTACTACGGTAGTAGCTATGCTATGGACTAC 39 70 6.58172480680287e-05 ARFYYGSSYAMDY
>./c_S12.fasta.summary.txt_unique_cdr3_nt_1425 GCAAGAGATTCGATCTATGATGGATACTACTTTGACTAC 39 70 6.58172480680287e-05 ARDSIYDGYYFDY
>./c_S12.fasta.summary.txt_unique_cdr3_nt_1426 GCAAGATTTTACTACGGTAGTAGCTGGTTTGCTTAC 36 70 6.58172480680287e-05 ARFYYGSSWFAY
>./c_S12.fasta.summary.txt_unique_cdr3_nt_1427 ACAATCTCTTACTACGGTAGTAGCTACTGGTACTTCGATGTC 42 69 6.48770016670569e-05 TISYYGSSYWYFDV
>./c_S12.fasta.summary.txt_unique_cdr3_nt_1428 GCAAGATATGATGGTTACTATTACTATGCTATGGACTAC 39 69 6.48770016670569e-05 ARYDGYYYYAMDY
>./c_S12.fasta.summary.txt_unique_cdr3_nt_1429 GCAAGAGGGAGGTATAGGTACTCCTATGCTATGGACTAC 39 69 6.48770016670569e-05 ARGRYRYSYAMDY
>./c_S12.fasta.summary.txt_unique_cdr3_nt_1430 GCCAAACATTGCTGGACTGGGAGAGGACACTACTTTGACTAC 42 69 6.48770016670569e-05 AKHCWTGRGHYFDY
>./c_S12.fasta.summary.txt_unique_cdr3_nt_1431 GCCAGTTACTACGGTAGTAGCTACTATGCTATGGACTAC 39 69 6.48770016670569e-05 ASYYGSSYYAMDY
>./c_S12.fasta.summary.txt_unique_cdr3_nt_1432 GCCAGACATAGTAAGGGGGGCTATGCTATGGACTAC 36 69 6.48770016670569e-05 ARHSKGGYAMDY
>./c_S12.fasta.summary.txt_unique_cdr3_nt_1433 GCAAGATGGGACTGGTACTTCGATGTC 27 69 6.48770016670569e-05 ARWDWYFDV
>./c_S12.fasta.summary.txt_unique_cdr3_nt_1434 GCAACAGGGAACTGGGTCGAGTTTGCTTAC 30 69 6.48770016670569e-05 ATGNWVEFAY
>./c_S12.fasta.summary.txt_unique_cdr3_nt_1435 GCAAGACATTACTACGGTAGTAGCTCCTTTGCTTAC 36 69 6.48770016670569e-05 ARHYYGSSSFAY
>./c_S12.fasta.summary.txt_unique_cdr3_nt_1436 GCCAACTGGGACGCTATGGACTAC 24 69 6.48770016670569e-05 ANWDAMDY
>./c_S12.fasta.summary.txt_unique_cdr3_nt_1437 GCAAGAGGGAATGGTAACTACTGGTTTGCTTAC 33 69 6.48770016670569e-05 ARGNGNYWFAY
>./c_S12.fasta.summary.txt_unique_cdr3_nt_1438 GTGAGAAGGGATTACGACTAC 21 69 6.48770016670569e-05 VRRDYDY
>./c_S12.fasta.summary.txt_unique_cdr3_nt_1439 TCTAACTGGGACTATGCTATGGACTAC 27 69 6.48770016670569e-05 SNWDYAMDY
>./c_S12.fasta.summary.txt_unique_cdr3_nt_1440 AATGCATATGGTAACTACTGGTTTGCTTAC 30 69 6.48770016670569e-05 NAYGNYWFAY
>./c_S12.fasta.summary.txt_unique_cdr3_nt_1441 GCAAGAGGATACTATGGCTATGCTATGGACTAC 33 69 6.48770016670569e-05 ARGYYGYAMDY
>./c_S12.fasta.summary.txt_unique_cdr3_nt_1442 ACAAGAGGGAGGTTACGAGACTTCGATGTC 30 69 6.48770016670569e-05 TRGRLRDFDV
>./c_S12.fasta.summary.txt_unique_cdr3_nt_1443 GCTATGATTATTGCTATGGACTAC 24 69 6.48770016670569e-05 AMIIAMDY
>./c_S12.fasta.summary.txt_unique_cdr3_nt_1444 GCCAGCTACGGTAGTAGCCCCTGGTGGTACTTCGATGTC 39 69 6.48770016670569e-05 ASYGSSPWWYFDV
>./c_S12.fasta.summary.txt_unique_cdr3_nt_1445 GCAAGATGGGACTATGGTAACTACTACTTTGACTAC 36 69 6.48770016670569e-05 ARWDYGNYYFDY
>./c_S12.fasta.summary.txt_unique_cdr3_nt_1446 GCAAGATATAGTAACTACGTAGACTGGTACTTCGATGTC 39 69 6.48770016670569e-05 ARYSNYVDWYFDV
>./c_S12.fasta.summary.txt_unique_cdr3_nt_1447 GCCAAAACTGGGACGGGTTACTACTTTGACTAC 33 69 6.48770016670569e-05 AKTGTGYYFDY
>./c_S12.fasta.summary.txt_unique_cdr3_nt_1448 ACCAGGGGGCACTATAGGTATTACTACTTTGACTAC 36 69 6.48770016670569e-05 TRGHYRYYYFDY
>./c_S12.fasta.summary.txt_unique_cdr3_nt_1449 GCAAGCTGGGACGGGGACTGGTTTGCTTAC 30 69 6.48770016670569e-05 ASWDGDWFAY
>./c_S12.fasta.summary.txt_unique_cdr3_nt_1450 GCCACTGGGGCCTGGTTTGCTTAC 24 69 6.48770016670569e-05 ATGAWFAY
>./c_S12.fasta.summary.txt_unique_cdr3_nt_1451 GCCTCCTACTATAGGTACGACGGGTTTGCTTAC 33 69 6.48770016670569e-05 ASYYRYDGFAY
>./c_S12.fasta.summary.txt_unique_cdr3_nt_1452 GCAAGATTTTACTACGATGGTAGCTACTATGCTATGGACTAC 42 69 6.48770016670569e-05 ARFYYDGSYYAMDY
>./c_S12.fasta.summary.txt_unique_cdr3_nt_1453 GCAAGACATGGTTACTATGCTATGGACTAC 30 69 6.48770016670569e-05 ARHGYYAMDY
>./c_S12.fasta.summary.txt_unique_cdr3_nt_1454 GCAAGGCCCTCCCATATTACTACGGCTACGTTGTTTGACTAC 42 69 6.48770016670569e-05 ARPSHITTATLFDY
>./c_S12.fasta.summary.txt_unique_cdr3_nt_1455 GCCAGAGCCTCCTTTGACTAC 21 69 6.48770016670569e-05 ARASFDY
>./c_S12.fasta.summary.txt_unique_cdr3_nt_1456 GCCATCCCAACTACGGCTACGTGGGATGCTATGGACTAC 39 69 6.48770016670569e-05 AIPTTATWDAMDY
>./c_S12.fasta.summary.txt_unique_cdr3_nt_1457 GCAAGAGGGAGGGAGTGGTACTTCGATGTC 30 69 6.48770016670569e-05 ARGREWYFDV
>./c_S12.fasta.summary.txt_unique_cdr3_nt_1458 GCCAACTGGGGTGCTTAC 18 69 6.48770016670569e-05 ANWGAY
>./c_S12.fasta.summary.txt_unique_cdr3_nt_1459 GCAAGACATTTTTATGCTATGGACTAC 27 69 6.48770016670569e-05 ARHFYAMDY
>./c_S12.fasta.summary.txt_unique_cdr3_nt_1460 GCAAGACCCTTATATGATTACGACGGGGCCTGGTTTGCTTAC 42 69 6.48770016670569e-05 ARPLYDYDGAWFAY
>./c_S12.fasta.summary.txt_unique_cdr3_nt_1461 GGAAGGGGAGGTGATGGTTACTACGGAGGGGCTATGGACTAC 42 69 6.48770016670569e-05 GRGGDGYYGGAMDY
>./c_S12.fasta.summary.txt_unique_cdr3_nt_1462 ACAACGGGTGGTAACTACGACTATGCTATGGACTAC 36 68 6.3936755266085e-05 TTGGNYDYAMDY
>./c_S12.fasta.summary.txt_unique_cdr3_nt_1463 AAAAGATGGGGCAGCTCGGGCTACTATGCTATGGACTAC 39 68 6.3936755266085e-05 KRWGSSGYYAMDY
>./c_S12.fasta.summary.txt_unique_cdr3_nt_1464 ACCCCCGCCTGGTTTGCTTAC 21 68 6.3936755266085e-05 TPAWFAY
>./c_S12.fasta.summary.txt_unique_cdr3_nt_1465 GTGAGACACTGGGACTTTGACTAC 24 68 6.3936755266085e-05 VRHWDFDY
>./c_S12.fasta.summary.txt_unique_cdr3_nt_1466 ACATACTACGATGGTAGCTACTATGCTATGGACTAC 36 68 6.3936755266085e-05 TYYDGSYYAMDY
>./c_S12.fasta.summary.txt_unique_cdr3_nt_1467 GCCTATGACTATGCTATGGACTAC 24 68 6.3936755266085e-05 AYDYAMDY
>./c_S12.fasta.summary.txt_unique_cdr3_nt_1468 GCTACTACGGTAGACTAC 18 68 6.3936755266085e-05 ATTVDY
>./c_S12.fasta.summary.txt_unique_cdr3_nt_1469 GCAAGAGGGTTACTACGTAGGAATGCTATGGACTAC 36 68 6.3936755266085e-05 ARGLLRRNAMDY
>./c_S12.fasta.summary.txt_unique_cdr3_nt_1470 GCTAGAAGCCTATGGTATGCTATGGACTAC 30 68 6.3936755266085e-05 ARSLWYAMDY
>./c_S12.fasta.summary.txt_unique_cdr3_nt_1471 GCTAGAAGGGACTAC 15 68 6.3936755266085e-05 ARRDY
>./c_S12.fasta.summary.txt_unique_cdr3_nt_1472 GCAAGACACGACTAC 15 68 6.3936755266085e-05 ARHDY
>./c_S12.fasta.summary.txt_unique_cdr3_nt_1473 GCAAGAGAGGGCTTTGCTTAC 21 68 6.3936755266085e-05 AREGFAY
>./c_S12.fasta.summary.txt_unique_cdr3_nt_1474 AAACTGGCCTGGTTTGCTTAC 21 68 6.3936755266085e-05 KLAWFAY
>./c_S12.fasta.summary.txt_unique_cdr3_nt_1475 GCCAGAGATCGCCTACTATGGTTTGACTAC 30 68 6.3936755266085e-05 ARDRLLWFDY
>./c_S12.fasta.summary.txt_unique_cdr3_nt_1476 GCAAGATTTATTACTACGGTAGTAGACTAC 30 68 6.3936755266085e-05 ARFITTVVDY
>./c_S12.fasta.summary.txt_unique_cdr3_nt_1477 GCTAGAGGGATTACGACCAACTGGTACTTTGACTAC 36 68 6.3936755266085e-05 ARGITTNWYFDY
>./c_S12.fasta.summary.txt_unique_cdr3_nt_1478 ACAATTGGAGGTTTTGACTAC 21 68 6.3936755266085e-05 TIGGFDY
>./c_S12.fasta.summary.txt_unique_cdr3_nt_1479 GCAACTGGGACGAAAGGGTTTGCTTAC 27 68 6.3936755266085e-05 ATGTKGFAY
>./c_S12.fasta.summary.txt_unique_cdr3_nt_1480 GCAAGATCCGAGTATGGTAACCACAGGGCCTTTGCTTAC 39 68 6.3936755266085e-05 ARSEYGNHRAFAY
>./c_S12.fasta.summary.txt_unique_cdr3_nt_1481 GCTAGATTTGCTTAC 15 68 6.3936755266085e-05 ARFAY
>./c_S12.fasta.summary.txt_unique_cdr3_nt_1482 GCCAAAAAGGGCTATGCTATGGACTAC 27 68 6.3936755266085e-05 AKKGYAMDY
>./c_S12.fasta.summary.txt_unique_cdr3_nt_1483 GCTAGATTACTACGGGACTAC 21 68 6.3936755266085e-05 ARLLRDY
>./c_S12.fasta.summary.txt_unique_cdr3_nt_1484 GCCCAAGCCGGGTTTGCTTAC 21 68 6.3936755266085e-05 AQAGFAY
>./c_S12.fasta.summary.txt_unique_cdr3_nt_1485 GCAAGATACTACGGTAGTAGCTGGTTTGCTTAC 33 68 6.3936755266085e-05 ARYYGSSWFAY
>./c_S12.fasta.summary.txt_unique_cdr3_nt_1486 AATGCATGGGGAGGTTTTGACTAC 24 68 6.3936755266085e-05 NAWGGFDY
>./c_S12.fasta.summary.txt_unique_cdr3_nt_1487 GCTAGGTGGGACGTTGACTAC 21 68 6.3936755266085e-05 ARWDVDY
>./c_S12.fasta.summary.txt_unique_cdr3_nt_1488 GCAAGGGACTGGTTTGCTTAC 21 68 6.3936755266085e-05 ARDWFAY
>./c_S12.fasta.summary.txt_unique_cdr3_nt_1489 GCTAGAGTGATTACGACGAACTATGCTATGGACTAC 36 68 6.3936755266085e-05 ARVITTNYAMDY
>./c_S12.fasta.summary.txt_unique_cdr3_nt_1490 GCAAGAGATACCCCCCGCGAGCTACCGTTTGACTAC 36 68 6.3936755266085e-05 ARDTPRELPFDY
>./c_S12.fasta.summary.txt_unique_cdr3_nt_1491 GCAAGAGGGGACTATAGGTACGACTGGTTTGCTTAC 36 68 6.3936755266085e-05 ARGDYRYDWFAY
>./c_S12.fasta.summary.txt_unique_cdr3_nt_1492 GCAAGAGAGATTACGACCTGGTTTGCTTAC 30 67 6.29965088651132e-05 AREITTWFAY
>./c_S12.fasta.summary.txt_unique_cdr3_nt_1493 GCGAATAGGTACGACGCCTGGTTTGCTTAC 30 67 6.29965088651132e-05 ANRYDAWFAY
>./c_S12.fasta.summary.txt_unique_cdr3_nt_1494 GCAAGATTGATTACGACCTGGTTTGCTTAC 30 67 6.29965088651132e-05 ARLITTWFAY
>./c_S12.fasta.summary.txt_unique_cdr3_nt_1495 GCAAGACATGGGGAACTGGCCTGGTTTGCTTAC 33 67 6.29965088651132e-05 ARHGELAWFAY
>./c_S12.fasta.summary.txt_unique_cdr3_nt_1496 GCTAGAGTGGGGTTACGACGGCCCCCCTACTGGTACTTCGATGTC 45 67 6.29965088651132e-05 ARVGLRRPPYWYFDV
>./c_S12.fasta.summary.txt_unique_cdr3_nt_1497 GCTAGATCGACTACGGCTGCTTAC 24 67 6.29965088651132e-05 ARSTTAAY
>./c_S12.fasta.summary.txt_unique_cdr3_nt_1498 GTGTTACTGGGGGCTATGGACTAC 24 67 6.29965088651132e-05 VLLGAMDY
>./c_S12.fasta.summary.txt_unique_cdr3_nt_1499 GCAAGTACGGTAGTAGACTAC 21 67 6.29965088651132e-05 ASTVVDY
>./c_S12.fasta.summary.txt_unique_cdr3_nt_1500 GCAAGGTCACCGCTCGGGCTACTTCTTGACTAC 33 67 6.29965088651132e-05 ARSPLGLLLDY
>./c_S12.fasta.summary.txt_unique_cdr3_nt_1501 GCAAGACAGGAAGACCAC 18 67 6.29965088651132e-05 ARQEDH
>./c_S12.fasta.summary.txt_unique_cdr3_nt_1502 ACAAGAAAGGGATCGTCCCGAACTCAATATGATTACGACGCTTGGTTTGCTTAC 54 67 6.29965088651132e-05 TRKGSSRTQYDYDAWFAY
>./c_S12.fasta.summary.txt_unique_cdr3_nt_1503 GCTTTAAACTGGGACTGGTACTTCGATGTC 30 67 6.29965088651132e-05 ALNWDWYFDV
>./c_S12.fasta.summary.txt_unique_cdr3_nt_1504 GCAAGATATGATTACGACGGGAACTTTGACTAC 33 67 6.29965088651132e-05 ARYDYDGNFDY
>./c_S12.fasta.summary.txt_unique_cdr3_nt_1505 GCAAGATGGTACTTCGATGTC 21 67 6.29965088651132e-05 ARWYFDV
>./c_S12.fasta.summary.txt_unique_cdr3_nt_1506 GCAAGAGGTAGTAGCTACGACTGGTACTTCGATGTC 36 67 6.29965088651132e-05 ARGSSYDWYFDV
>./c_S12.fasta.summary.txt_unique_cdr3_nt_1507 TCAAGAAAGGGATCGTCCCGAACTCAATATGATTACGACGCCTGGTTTACTTAC 54 67 6.29965088651132e-05 SRKGSSRTQYDYDAWFTY
>./c_S12.fasta.summary.txt_unique_cdr3_nt_1508 GCAAGAGAGAGGGGACGCTACTGGTACTTCGATGTC 36 67 6.29965088651132e-05 ARERGRYWYFDV
>./c_S12.fasta.summary.txt_unique_cdr3_nt_1509 GCAAGAAGAGACTACGGCTACTTATATTACTATGCTATGGACTAC 45 67 6.29965088651132e-05 ARRDYGYLYYYAMDY
>./c_S12.fasta.summary.txt_unique_cdr3_nt_1510 GCAAGGTACTTCGATGTC 18 67 6.29965088651132e-05 ARYFDV
>./c_S12.fasta.summary.txt_unique_cdr3_nt_1511 GCAAGATCGAACTACTTTGACTAC 24 67 6.29965088651132e-05 ARSNYFDY
>./c_S12.fasta.summary.txt_unique_cdr3_nt_1512 GCAAGATCCGGGTACGATGGTAGCTACTGGTACTTCGATGTC 42 67 6.29965088651132e-05 ARSGYDGSYWYFDV
>./c_S12.fasta.summary.txt_unique_cdr3_nt_1513 GCAAGAGATGGTGACTACCCTGACTAC 27 67 6.29965088651132e-05 ARDGDYPDY
>./c_S12.fasta.summary.txt_unique_cdr3_nt_1514 GCAAGACGCGTCTATGGTAACTTTGACTAC 30 67 6.29965088651132e-05 ARRVYGNFDY
>./c_S12.fasta.summary.txt_unique_cdr3_nt_1515 ACAAGATCGGCCTACTATAGGTACTTTGCTTAC 33 67 6.29965088651132e-05 TRSAYYRYFAY
>./c_S12.fasta.summary.txt_unique_cdr3_nt_1516 GCAGGGGACTATGATGCTATGGACTAC 27 67 6.29965088651132e-05 AGDYDAMDY
>./c_S12.fasta.summary.txt_unique_cdr3_nt_1517 AAAAGATCCAGTTACTGGTACTTCGATGTC 30 67 6.29965088651132e-05 KRSSYWYFDV
>./c_S12.fasta.summary.txt_unique_cdr3_nt_1518 GCCAGAAATTATTACTACGGTAGTAGCTGGTACTTCGATGTC 42 67 6.29965088651132e-05 ARNYYYGSSWYFDV
>./c_S12.fasta.summary.txt_unique_cdr3_nt_1519 GCAAGATCTGCCTGGGACAAGGAACCCTTTGCTTAC 36 67 6.29965088651132e-05 ARSAWDKEPFAY
>./c_S12.fasta.summary.txt_unique_cdr3_nt_1520 GCAAGAAACTGGTACTTCGATGTC 24 67 6.29965088651132e-05 ARNWYFDV
>./c_S12.fasta.summary.txt_unique_cdr3_nt_1521 GCAAGATATGATGGTTACTAC 21 66 6.20562624641414e-05 ARYDGYY
>./c_S12.fasta.summary.txt_unique_cdr3_nt_1522 GCAAGAGGGGGGGATTACGACGTCGCCTATGCTATGGACTAC 42 66 6.20562624641414e-05 ARGGDYDVAYAMDY
>./c_S12.fasta.summary.txt_unique_cdr3_nt_1523 ACAAGAGGTCGTAACCCCCACTGGTACTTCGATGTC 36 66 6.20562624641414e-05 TRGRNPHWYFDV
>./c_S12.fasta.summary.txt_unique_cdr3_nt_1524 GCTAGGGTTTTGTATTACTACGGTAGTAGCGCTATGGACTAC 42 66 6.20562624641414e-05 ARVLYYYGSSAMDY
>./c_S12.fasta.summary.txt_unique_cdr3_nt_1525 GCCAGACATTACTACGGTAGTAGCTACTGGTACTTCGATGTC 42 66 6.20562624641414e-05 ARHYYGSSYWYFDV
>./c_S12.fasta.summary.txt_unique_cdr3_nt_1526 GCAAGCTATGGTAACTACTGGTTTGCTTAC 30 66 6.20562624641414e-05 ASYGNYWFAY
>./c_S12.fasta.summary.txt_unique_cdr3_nt_1527 GCCAGAGATGGTAACTATGCTATGGACTAC 30 66 6.20562624641414e-05 ARDGNYAMDY
>./c_S12.fasta.summary.txt_unique_cdr3_nt_1528 GTGAGAGGGGATGGTTCCCCCGATGTC 27 66 6.20562624641414e-05 VRGDGSPDV
>./c_S12.fasta.summary.txt_unique_cdr3_nt_1529 GCAAGAGAGGTACGACGGTTTGCTTAC 27 66 6.20562624641414e-05 AREVRRFAY
>./c_S12.fasta.summary.txt_unique_cdr3_nt_1530 GCTACTGGGACGTGGTTTGCTTAC 24 66 6.20562624641414e-05 ATGTWFAY
>./c_S12.fasta.summary.txt_unique_cdr3_nt_1531 GCAAGGGATCACTACGGTAGTAGCTACTGGTACTTCGATGTC 42 66 6.20562624641414e-05 ARDHYGSSYWYFDV
>./c_S12.fasta.summary.txt_unique_cdr3_nt_1532 GCAAGCTATGATGGTTACTACTACTATGCTATGGACTAC 39 66 6.20562624641414e-05 ASYDGYYYYAMDY
>./c_S12.fasta.summary.txt_unique_cdr3_nt_1533 GCAACTGGTGACTAC 15 66 6.20562624641414e-05 ATGDY
>./c_S12.fasta.summary.txt_unique_cdr3_nt_1534 GCTAGCTCGGGCTACGCTATGGACTAC 27 66 6.20562624641414e-05 ASSGYAMDY
>./c_S12.fasta.summary.txt_unique_cdr3_nt_1535 GCAAGAAGCGAAACTGGGACGTGGGGCTAC 30 66 6.20562624641414e-05 ARSETGTWGY
>./c_S12.fasta.summary.txt_unique_cdr3_nt_1536 GCTAGAGGTTACATGGACTAC 21 66 6.20562624641414e-05 ARGYMDY
>./c_S12.fasta.summary.txt_unique_cdr3_nt_1537 ACCCGAACTGGGAAGGGGGGTTACTTTGACTAC 33 66 6.20562624641414e-05 TRTGKGGYFDY
>./c_S12.fasta.summary.txt_unique_cdr3_nt_1538 GCTAGGTACGACTAC 15 66 6.20562624641414e-05 ARYDY
>./c_S12.fasta.summary.txt_unique_cdr3_nt_1539 GCCAGACATTACTACGATGGTAGCTACTGGTACTTCGATGTC 42 66 6.20562624641414e-05 ARHYYDGSYWYFDV
>./c_S12.fasta.summary.txt_unique_cdr3_nt_1540 GCAAGCTGGTTTGCTTAC 18 66 6.20562624641414e-05 ASWFAY
>./c_S12.fasta.summary.txt_unique_cdr3_nt_1541 GCTAGATCTAGGGGATTACGACCCTATGCTATGGACTAC 39 66 6.20562624641414e-05 ARSRGLRPYAMDY
>./c_S12.fasta.summary.txt_unique_cdr3_nt_1542 GCAGCCTACTATGGTAACTTTGACTAC 27 66 6.20562624641414e-05 AAYYGNFDY
>./c_S12.fasta.summary.txt_unique_cdr3_nt_1543 GCAAGATCTGGTAACTTTGCTTAC 24 66 6.20562624641414e-05 ARSGNFAY
>./c_S12.fasta.summary.txt_unique_cdr3_nt_1544 GCAAGAGGAACTAGCTGGGACTACTTTGACTAC 33 66 6.20562624641414e-05 ARGTSWDYFDY
>./c_S12.fasta.summary.txt_unique_cdr3_nt_1545 GCAAGACCCTCCTATGCTATGGACTAC 27 66 6.20562624641414e-05 ARPSYAMDY
>./c_S12.fasta.summary.txt_unique_cdr3_nt_1546 GCAAGATATACTACGGTAGTGGACTACTTTGACTAC 36 66 6.20562624641414e-05 ARYTTVVDYFDY
>./c_S12.fasta.summary.txt_unique_cdr3_nt_1547 GCAATTTATTACTACGGTAGTAGCTATGCTATGGACTAC 39 66 6.20562624641414e-05 AIYYYGSSYAMDY
>./c_S12.fasta.summary.txt_unique_cdr3_nt_1548 ACAAGAAAATTTGCTTAC 18 66 6.20562624641414e-05 TRKFAY
>./c_S12.fasta.summary.txt_unique_cdr3_nt_1549 GCAAGATCGGATTACTACGGTAGTAGCACACATGCTATGGACTAC 45 65 6.11160160631695e-05 ARSDYYGSSTHAMDY
>./c_S12.fasta.summary.txt_unique_cdr3_nt_1550 GCAAGATGGGGGGGTCACTACGAGGGACTCTAC 33 65 6.11160160631695e-05 ARWGGHYEGLY
>./c_S12.fasta.summary.txt_unique_cdr3_nt_1551 GCAAGGCGAGATTACGACAGCTATGCTATGGACTAC 36 65 6.11160160631695e-05 ARRDYDSYAMDY
>./c_S12.fasta.summary.txt_unique_cdr3_nt_1552 ACAATACTGGCCTGGTTTGCTTAC 24 65 6.11160160631695e-05 TILAWFAY
>./c_S12.fasta.summary.txt_unique_cdr3_nt_1553 GCAAGATTTGACTAC 15 65 6.11160160631695e-05 ARFDY
>./c_S12.fasta.summary.txt_unique_cdr3_nt_1554 GCAAGAACAGGAACTTATTACTACGGCCTACCCTTTGACTAC 42 65 6.11160160631695e-05 ARTGTYYYGLPFDY
>./c_S12.fasta.summary.txt_unique_cdr3_nt_1555 GCTAGGGTCTGGGACTGGTACTTCGATGTC 30 65 6.11160160631695e-05 ARVWDWYFDV
>./c_S12.fasta.summary.txt_unique_cdr3_nt_1556 GCAAGATCCTACTATGGTAACTACGCTTAC 30 65 6.11160160631695e-05 ARSYYGNYAY
>./c_S12.fasta.summary.txt_unique_cdr3_nt_1557 GCAAGAGATGATTACGACTGGTTTGCTTAC 30 65 6.11160160631695e-05 ARDDYDWFAY
>./c_S12.fasta.summary.txt_unique_cdr3_nt_1558 ACAAGATCGGGACTGGGGTACTTCGATGTC 30 65 6.11160160631695e-05 TRSGLGYFDV
>./c_S12.fasta.summary.txt_unique_cdr3_nt_1559 GTCAGAGAGCTAACTGGGTTTGCTTAC 27 65 6.11160160631695e-05 VRELTGFAY
>./c_S12.fasta.summary.txt_unique_cdr3_nt_1560 GCAAGAGACAGCTCGGGCTACTTTGACTAC 30 65 6.11160160631695e-05 ARDSSGYFDY
>./c_S12.fasta.summary.txt_unique_cdr3_nt_1561 GCAAGATTTTATTACTACGGTAGTAGCTACTTTGACTAC 39 65 6.11160160631695e-05 ARFYYYGSSYFDY
>./c_S12.fasta.summary.txt_unique_cdr3_nt_1562 GCAAGATCCCATTACTACGGCTACTGGTTTGCTTAC 36 65 6.11160160631695e-05 ARSHYYGYWFAY
>./c_S12.fasta.summary.txt_unique_cdr3_nt_1563 ACAAGATCTGGTGGTAACTACGACTGGTACTTCGATGTC 39 65 6.11160160631695e-05 TRSGGNYDWYFDV
>./c_S12.fasta.summary.txt_unique_cdr3_nt_1564 AACTGGGACGGGTTTGCTTAC 21 65 6.11160160631695e-05 NWDGFAY
>./c_S12.fasta.summary.txt_unique_cdr3_nt_1565 GCAAGATGGGCTTAC 15 65 6.11160160631695e-05 ARWAY
>./c_S12.fasta.summary.txt_unique_cdr3_nt_1566 GCAAGACCCAAGGGGGCTTAC 21 65 6.11160160631695e-05 ARPKGAY
>./c_S12.fasta.summary.txt_unique_cdr3_nt_1567 GCAAGTAAGGACTACGGGGGTTACTATGCTATGGACTAC 39 65 6.11160160631695e-05 ASKDYGGYYAMDY
>./c_S12.fasta.summary.txt_unique_cdr3_nt_1568 CTCATCTACTATGATTACGACGGGGCCTGGTTTGCTTAC 39 65 6.11160160631695e-05 LIYYDYDGAWFAY
>./c_S12.fasta.summary.txt_unique_cdr3_nt_1569 GCAAGATCACTTATTTATGGAATGGACTAC 30 65 6.11160160631695e-05 ARSLIYGMDY
>./c_S12.fasta.summary.txt_unique_cdr3_nt_1570 GCCAAACAGAACTGGGACGGGATGTTTGACTAC 33 65 6.11160160631695e-05 AKQNWDGMFDY
>./c_S12.fasta.summary.txt_unique_cdr3_nt_1571 GCCAGACGCTACGGTAGTGGGTACGGGTACTTCGATGTC 39 65 6.11160160631695e-05 ARRYGSGYGYFDV
>./c_S12.fasta.summary.txt_unique_cdr3_nt_1572 GCTAGGGCCTACTATGGTAATGCTATGGACTAC 33 65 6.11160160631695e-05 ARAYYGNAMDY
>./c_S12.fasta.summary.txt_unique_cdr3_nt_1573 GCAAGAAGGGTCTATGATGGTTACGACTACTTTGACTAC 39 65 6.11160160631695e-05 ARRVYDGYDYFDY
>./c_S12.fasta.summary.txt_unique_cdr3_nt_1574 GCCAGAGACGGCTACCGTAGCTACTGGTACTTCGATGTC 39 65 6.11160160631695e-05 ARDGYRSYWYFDV
>./c_S12.fasta.summary.txt_unique_cdr3_nt_1575 GCCAAAGGGGACTGGTTTGCTTAC 24 65 6.11160160631695e-05 AKGDWFAY
>./c_S12.fasta.summary.txt_unique_cdr3_nt_1576 GCTAGGACTAACTGGGACAACTTTGACTAC 30 65 6.11160160631695e-05 ARTNWDNFDY
>./c_S12.fasta.summary.txt_unique_cdr3_nt_1577 GCAAGTCTAACCGGGAACTGGTACTTCGATGTC 33 65 6.11160160631695e-05 ASLTGNWYFDV
>./c_S12.fasta.summary.txt_unique_cdr3_nt_1578 GCTAGGAGGGCTAACTGGGCCTGGTTTGCTTAC 33 64 6.01757696621977e-05 ARRANWAWFAY
>./c_S12.fasta.summary.txt_unique_cdr3_nt_1579 GCAAGAAGGGGCGGGGCTTAC 21 64 6.01757696621977e-05 ARRGGAY
>./c_S12.fasta.summary.txt_unique_cdr3_nt_1580 GCAAGATCGGGCGGTAGTAGCTATGCTATGGACTAC 36 64 6.01757696621977e-05 ARSGGSSYAMDY
>./c_S12.fasta.summary.txt_unique_cdr3_nt_1581 GCAACTGGGACGTGGTTTGCTTAC 24 64 6.01757696621977e-05 ATGTWFAY
>./c_S12.fasta.summary.txt_unique_cdr3_nt_1582 GCAAGAGTTGACTAC 15 64 6.01757696621977e-05 ARVDY
>./c_S12.fasta.summary.txt_unique_cdr3_nt_1583 GCAAGATGGGGGGGCTGGTTTGCTTAC 27 64 6.01757696621977e-05 ARWGGWFAY
>./c_S12.fasta.summary.txt_unique_cdr3_nt_1584 GGAAAAGGGGAGGGTAACTACCCATTTGCTTAC 33 64 6.01757696621977e-05 GKGEGNYPFAY
>./c_S12.fasta.summary.txt_unique_cdr3_nt_1585 GCCAGAGATGGTAACTGGTACTTCGATGTC 30 64 6.01757696621977e-05 ARDGNWYFDV
>./c_S12.fasta.summary.txt_unique_cdr3_nt_1586 ACAAGATCGGGTGATGATGATGAAGACTACTTTGACTAC 39 64 6.01757696621977e-05 TRSGDDDEDYFDY
>./c_S12.fasta.summary.txt_unique_cdr3_nt_1587 GCTAGAACCATGGAGGTATATTACTATGCTATGGACTAC 39 64 6.01757696621977e-05 ARTMEVYYYAMDY
>./c_S12.fasta.summary.txt_unique_cdr3_nt_1588 GCAAGACGCTATTACTACGGTAGTAGCTATGCTATGGACTAC 42 64 6.01757696621977e-05 ARRYYYGSSYAMDY
>./c_S12.fasta.summary.txt_unique_cdr3_nt_1589 GCTAGATCTACGGCTACGGCTTAC 24 64 6.01757696621977e-05 ARSTATAY
>./c_S12.fasta.summary.txt_unique_cdr3_nt_1590 GCTAGGCTCTGGGACTGGTACTTCGATGTC 30 64 6.01757696621977e-05 ARLWDWYFDV
>./c_S12.fasta.summary.txt_unique_cdr3_nt_1591 TCAAGAAAGGGATCGTCCCGAACTCAATATGATTACGACGCCTGGTTTGCTTAC 54 64 6.01757696621977e-05 SRKGSSRTQYDYDAWFAY
>./c_S12.fasta.summary.txt_unique_cdr3_nt_1592 GCAAGAGCCTGGGACTAC 18 64 6.01757696621977e-05 ARAWDY
>./c_S12.fasta.summary.txt_unique_cdr3_nt_1593 GCAAGAGGCTATGATTACTTCTTTGCTTAC 30 64 6.01757696621977e-05 ARGYDYFFAY
>./c_S12.fasta.summary.txt_unique_cdr3_nt_1594 GCTAGATCTAGCTGGGACGTTGACTAC 27 64 6.01757696621977e-05 ARSSWDVDY
>./c_S12.fasta.summary.txt_unique_cdr3_nt_1595 GCAAGAGATGGTAACTGGTTTGCTTAC 27 64 6.01757696621977e-05 ARDGNWFAY
>./c_S12.fasta.summary.txt_unique_cdr3_nt_1596 ACAAGACATAATGGTTACTACGATGCCTGGTTTGCTTAC 39 64 6.01757696621977e-05 TRHNGYYDAWFAY
>./c_S12.fasta.summary.txt_unique_cdr3_nt_1597 GCCAGACATTACTACGGTAGTAGCTACTACTATGCTATGGACTAC 45 64 6.01757696621977e-05 ARHYYGSSYYYAMDY
>./c_S12.fasta.summary.txt_unique_cdr3_nt_1598 GCAAGATGGTCCGATGGTTACTACAACTTTGACTAC 36 64 6.01757696621977e-05 ARWSDGYYNFDY
>./c_S12.fasta.summary.txt_unique_cdr3_nt_1599 GCAAGA 6 64 6.01757696621977e-05 AR
>./c_S12.fasta.summary.txt_unique_cdr3_nt_1600 GCCAGAGATCGGTATTACTACGGTAGTCTTTACTATGCTATGGACTAC 48 64 6.01757696621977e-05 ARDRYYYGSLYYAMDY
>./c_S12.fasta.summary.txt_unique_cdr3_nt_1601 GCCAGAAATGGTAACTACTGGTACTTCGATGTC 33 64 6.01757696621977e-05 ARNGNYWYFDV
>./c_S12.fasta.summary.txt_unique_cdr3_nt_1602 GCCAAAACGGATTACTACGGTAGTAGCTACTACTATGCTATGGACTAC 48 64 6.01757696621977e-05 AKTDYYGSSYYYAMDY
>./c_S12.fasta.summary.txt_unique_cdr3_nt_1603 GCCAGAGATCGGGGGGCTATGGACTAC 27 64 6.01757696621977e-05 ARDRGAMDY
>./c_S12.fasta.summary.txt_unique_cdr3_nt_1604 GCTAAGGGGGGTTCCTGGTACTTCGATGTC 30 64 6.01757696621977e-05 AKGGSWYFDV
>./c_S12.fasta.summary.txt_unique_cdr3_nt_1605 GCAGTCTACTATGATTACGACGGCTGGTTTGCTTAC 36 64 6.01757696621977e-05 AVYYDYDGWFAY
>./c_S12.fasta.summary.txt_unique_cdr3_nt_1606 GCAAGAGGAGATAGGTACAATGCTATGGACTAC 33 64 6.01757696621977e-05 ARGDRYNAMDY
>./c_S12.fasta.summary.txt_unique_cdr3_nt_1607 GCAAGATATGATTACGACTTTGACTAC 27 64 6.01757696621977e-05 ARYDYDFDY
>./c_S12.fasta.summary.txt_unique_cdr3_nt_1608 GCAAGATATGATTGGTACTTCGATGTC 27 64 6.01757696621977e-05 ARYDWYFDV
>./c_S12.fasta.summary.txt_unique_cdr3_nt_1609 GCCCGGTACGACCTC 15 64 6.01757696621977e-05 ARYDL
>./c_S12.fasta.summary.txt_unique_cdr3_nt_1610 GCAAGAGATGGGGATGGTAAGACCGTGGGGTTTGCTTAC 39 63 5.92355232612258e-05 ARDGDGKTVGFAY
>./c_S12.fasta.summary.txt_unique_cdr3_nt_1611 ACAAGAGCTAGCCCCTTTGCTTAC 24 63 5.92355232612258e-05 TRASPFAY
>./c_S12.fasta.summary.txt_unique_cdr3_nt_1612 GCCAGAGATGGTAACTAC 18 63 5.92355232612258e-05 ARDGNY
>./c_S12.fasta.summary.txt_unique_cdr3_nt_1613 GCAAGAGAGTGGGACTACTTTGACTAC 27 63 5.92355232612258e-05 AREWDYFDY
>./c_S12.fasta.summary.txt_unique_cdr3_nt_1614 GCAAGAGGTGATGGTGACTAC 21 63 5.92355232612258e-05 ARGDGDY
>./c_S12.fasta.summary.txt_unique_cdr3_nt_1615 GCAAGATCAGGGGACTGGGACTTGTACTACTTTGACTAC 39 63 5.92355232612258e-05 ARSGDWDLYYFDY
>./c_S12.fasta.summary.txt_unique_cdr3_nt_1616 GCAAGGCCCTACGGTAGCAGCTACGGCTACTACTTTGAGTAC 42 63 5.92355232612258e-05 ARPYGSSYGYYFEY
>./c_S12.fasta.summary.txt_unique_cdr3_nt_1617 GCAAGATCCTTTGCTTAC 18 63 5.92355232612258e-05 ARSFAY
>./c_S12.fasta.summary.txt_unique_cdr3_nt_1618 GCAAGAAGGGACTATGGTAACTACTATGCTATGGACTAC 39 63 5.92355232612258e-05 ARRDYGNYYAMDY
>./c_S12.fasta.summary.txt_unique_cdr3_nt_1619 GCAAGACCTCGCTCGGGCTACTTTGACTAC 30 63 5.92355232612258e-05 ARPRSGYFDY
>./c_S12.fasta.summary.txt_unique_cdr3_nt_1620 ACAAGACCCTACGGTAGTAGTTCGGATGCTATGGACTAC 39 63 5.92355232612258e-05 TRPYGSSSDAMDY
>./c_S12.fasta.summary.txt_unique_cdr3_nt_1621 GCAAGATGGGGCGTTTAC 18 63 5.92355232612258e-05 ARWGVY
>./c_S12.fasta.summary.txt_unique_cdr3_nt_1622 GCCAGAGGATGGTACTAC 18 63 5.92355232612258e-05 ARGWYY
>./c_S12.fasta.summary.txt_unique_cdr3_nt_1623 GCTAGAAAGGAACTGGGAGACTATGCTCTGGACTAC 36 63 5.92355232612258e-05 ARKELGDYALDY
>./c_S12.fasta.summary.txt_unique_cdr3_nt_1624 GCAAGAGGCCGGGATGGTTACGACGTGGAGTTTGCTTAC 39 63 5.92355232612258e-05 ARGRDGYDVEFAY
>./c_S12.fasta.summary.txt_unique_cdr3_nt_1625 GCCAAACCTATGATTACGTACTTCGATGTC 30 63 5.92355232612258e-05 AKPMITYFDV
>./c_S12.fasta.summary.txt_unique_cdr3_nt_1626 GCTAGAACCGATGGTTACCTTTTTGCTTAC 30 63 5.92355232612258e-05 ARTDGYLFAY
>./c_S12.fasta.summary.txt_unique_cdr3_nt_1627 GCAAGAGAAAGGGGTAACCACTGGTACTTCGATGTC 36 63 5.92355232612258e-05 ARERGNHWYFDV
>./c_S12.fasta.summary.txt_unique_cdr3_nt_1628 GCTAGAGACTACGGCGGGTTTGCTTAC 27 63 5.92355232612258e-05 ARDYGGFAY
>./c_S12.fasta.summary.txt_unique_cdr3_nt_1629 GCAAGATACGGTAGTAGCTACTATGCTATGGACTAC 36 63 5.92355232612258e-05 ARYGSSYYAMDY
>./c_S12.fasta.summary.txt_unique_cdr3_nt_1630 GCAAGATCTGGTAACTACGCTATGGACTAC 30 63 5.92355232612258e-05 ARSGNYAMDY
>./c_S12.fasta.summary.txt_unique_cdr3_nt_1631 GCAAGACCGGGCTCGGGCTATGCTATGGACTAC 33 63 5.92355232612258e-05 ARPGSGYAMDY
>./c_S12.fasta.summary.txt_unique_cdr3_nt_1632 GCTAGATCTGATTACGACTAC 21 63 5.92355232612258e-05 ARSDYDY
>./c_S12.fasta.summary.txt_unique_cdr3_nt_1633 GCAAGATTTTACTACGGTAGTAGCTACTTTGACTAC 36 63 5.92355232612258e-05 ARFYYGSSYFDY
>./c_S12.fasta.summary.txt_unique_cdr3_nt_1634 GCCAGAGATCACTAC 15 63 5.92355232612258e-05 ARDHY
>./c_S12.fasta.summary.txt_unique_cdr3_nt_1635 GCAAGATACTGGGACAACTACTTTGACTAC 30 62 5.8295276860254e-05 ARYWDNYFDY
>./c_S12.fasta.summary.txt_unique_cdr3_nt_1636 GCAAGAGGTGACTAC 15 62 5.8295276860254e-05 ARGDY
>./c_S12.fasta.summary.txt_unique_cdr3_nt_1637 GCAAGACATGATGGTTACTAC 21 62 5.8295276860254e-05 ARHDGYY
>./c_S12.fasta.summary.txt_unique_cdr3_nt_1638 GCAAGAGATTACTACGGTAGTAGTTACTGGTTTGACTGGTACTTCGATGTC 51 62 5.8295276860254e-05 ARDYYGSSYWFDWYFDV
>./c_S12.fasta.summary.txt_unique_cdr3_nt_1639 GCCAAAGATGGTTATTACTACGGTAGTAGCCTTGACTAC 39 62 5.8295276860254e-05 AKDGYYYGSSLDY
>./c_S12.fasta.summary.txt_unique_cdr3_nt_1640 ACAAGACGGCGACGAAATTACTATGCTATGGACTAC 36 62 5.8295276860254e-05 TRRRRNYYAMDY
>./c_S12.fasta.summary.txt_unique_cdr3_nt_1641 GCTTATTACTACGGTAGTAGCTGGTACTTCGATGTC 36 62 5.8295276860254e-05 AYYYGSSWYFDV
>./c_S12.fasta.summary.txt_unique_cdr3_nt_1642 GCAAGATGGGGGGTGCTTGACTAC 24 62 5.8295276860254e-05 ARWGVLDY
>./c_S12.fasta.summary.txt_unique_cdr3_nt_1643 GCAAGAGGGTACTATGGTAACTACTATGCTATGGACTAC 39 62 5.8295276860254e-05 ARGYYGNYYAMDY
>./c_S12.fasta.summary.txt_unique_cdr3_nt_1644 GCTAGGGGGTTTGCTTAC 18 62 5.8295276860254e-05 ARGFAY
>./c_S12.fasta.summary.txt_unique_cdr3_nt_1645 GCAAGACAGGTACGGTTTGCTTAC 24 62 5.8295276860254e-05 ARQVRFAY
>./c_S12.fasta.summary.txt_unique_cdr3_nt_1646 GCAAGAAGTGGGCGAGTGTACTACTTTGACTAC 33 62 5.8295276860254e-05 ARSGRVYYFDY
>./c_S12.fasta.summary.txt_unique_cdr3_nt_1647 GCTAGAGGGGACTATAGGTACGACGACTATGCTATGGACTAC 42 62 5.8295276860254e-05 ARGDYRYDDYAMDY
>./c_S12.fasta.summary.txt_unique_cdr3_nt_1648 GCTAGAGATCATTACTACGGCTACTTTGCTATGGACTAC 39 62 5.8295276860254e-05 ARDHYYGYFAMDY
>./c_S12.fasta.summary.txt_unique_cdr3_nt_1649 GCCAGCGAACTGGGAGGGTTTGCTTAC 27 62 5.8295276860254e-05 ASELGGFAY
>./c_S12.fasta.summary.txt_unique_cdr3_nt_1650 GCCTCTAACTCCAACTGGTACTTCGATGTC 30 62 5.8295276860254e-05 ASNSNWYFDV
>./c_S12.fasta.summary.txt_unique_cdr3_nt_1651 GCTAGGCCCTACGGTAGTAGCTACGGCTACTACTTTGACTAC 42 62 5.8295276860254e-05 ARPYGSSYGYYFDY
>./c_S12.fasta.summary.txt_unique_cdr3_nt_1652 GCTAACTGGCCTTTTGACTAC 21 62 5.8295276860254e-05 ANWPFDY
>./c_S12.fasta.summary.txt_unique_cdr3_nt_1653 GCAAGAAGGAGGGATGGTGACTACTTTGACTAC 33 62 5.8295276860254e-05 ARRRDGDYFDY
>./c_S12.fasta.summary.txt_unique_cdr3_nt_1654 AAAAGGGGCTACTTCGATGTC 21 62 5.8295276860254e-05 KRGYFDV
>./c_S12.fasta.summary.txt_unique_cdr3_nt_1655 GCCAGATCAACCTTTGACTAC 21 62 5.8295276860254e-05 ARSTFDY
>./c_S12.fasta.summary.txt_unique_cdr3_nt_1656 ACAAGAGAGGGTAGTAGCGATGCTATGGACTAC 33 62 5.8295276860254e-05 TREGSSDAMDY
>./c_S12.fasta.summary.txt_unique_cdr3_nt_1657 GTGAGGAACTATAGGTACGACGGTGACTTTGACTAC 36 62 5.8295276860254e-05 VRNYRYDGDFDY
>./c_S12.fasta.summary.txt_unique_cdr3_nt_1658 GTGAGACACTATGATTTTGCTTAC 24 62 5.8295276860254e-05 VRHYDFAY
>./c_S12.fasta.summary.txt_unique_cdr3_nt_1659 GCAACTGGGGCTTAC 15 62 5.8295276860254e-05 ATGAY
>./c_S12.fasta.summary.txt_unique_cdr3_nt_1660 GCAAGCTCGGATGGTAACTGGTTTGCTTAC 30 62 5.8295276860254e-05 ASSDGNWFAY
>./c_S12.fasta.summary.txt_unique_cdr3_nt_1661 GCAAGATGGGGGTATATGGACTAC 24 62 5.8295276860254e-05 ARWGYMDY
>./c_S12.fasta.summary.txt_unique_cdr3_nt_1662 GCCAGTTACTATGATTACGACTTTGCTTAC 30 62 5.8295276860254e-05 ASYYDYDFAY
>./c_S12.fasta.summary.txt_unique_cdr3_nt_1663 GCCAGAGATTATGGTAACTACTGGTACTTCGATGTC 36 62 5.8295276860254e-05 ARDYGNYWYFDV
>./c_S12.fasta.summary.txt_unique_cdr3_nt_1664 GCTAGACGCAGTAACTATGCTATGGACTAC 30 62 5.8295276860254e-05 ARRSNYAMDY
>./c_S12.fasta.summary.txt_unique_cdr3_nt_1665 GCAAGACACAGTTTTGCAACTGGGGGTCGGTACTTTGACTAC 42 62 5.8295276860254e-05 ARHSFATGGRYFDY
>./c_S12.fasta.summary.txt_unique_cdr3_nt_1666 GCGAGATATGATGGTTACTCGTTTGCTTAC 30 62 5.8295276860254e-05 ARYDGYSFAY
>./c_S12.fasta.summary.txt_unique_cdr3_nt_1667 GCAAGAACGGACCTCTATGCTATGGACTAC 30 62 5.8295276860254e-05 ARTDLYAMDY
>./c_S12.fasta.summary.txt_unique_cdr3_nt_1668 ACAAGAAGGTACTACGGTAGTAGCTACTCCTACTGGTACTTCGATGTC 48 62 5.8295276860254e-05 TRRYYGSSYSYWYFDV
>./c_S12.fasta.summary.txt_unique_cdr3_nt_1669 GCAAGAGAAAAGTATGGTAACTACGACTGGTACTTCGATGTC 42 62 5.8295276860254e-05 AREKYGNYDWYFDV
>./c_S12.fasta.summary.txt_unique_cdr3_nt_1670 GCAAGAGGGTACTTTGACTAC 21 62 5.8295276860254e-05 ARGYFDY
>./c_S12.fasta.summary.txt_unique_cdr3_nt_1671 GCAAGATCGCGGTATGGTAACTACGGTTTGTTTGCTTAC 39 62 5.8295276860254e-05 ARSRYGNYGLFAY
>./c_S12.fasta.summary.txt_unique_cdr3_nt_1672 GAGGGAAATTTGGCTTAC 18 62 5.8295276860254e-05 EGNLAY
>./c_S12.fasta.summary.txt_unique_cdr3_nt_1673 GCAAGATCGGGCGGTAGTAGCCGCTATGCTATGGACTAC 39 61 5.73550304592822e-05 ARSGGSSRYAMDY
>./c_S12.fasta.summary.txt_unique_cdr3_nt_1674 GCTAGAGGGGCAGCTCGGGCTGCCTTTGCTTAC 33 61 5.73550304592822e-05 ARGAARAAFAY
>./c_S12.fasta.summary.txt_unique_cdr3_nt_1675 GCTAGAAATGGTAACTACCTAGCCTGGTTTGCTTAC 36 61 5.73550304592822e-05 ARNGNYLAWFAY
>./c_S12.fasta.summary.txt_unique_cdr3_nt_1676 ACAAGATCCCACTATAGGTACCGCTATGCTATGGACTAC 39 61 5.73550304592822e-05 TRSHYRYRYAMDY
>./c_S12.fasta.summary.txt_unique_cdr3_nt_1677 GCAAGACCCCGGTTTGCTTAC 21 61 5.73550304592822e-05 ARPRFAY
>./c_S12.fasta.summary.txt_unique_cdr3_nt_1678 GCAAGACTGGGAGCTTAC 18 61 5.73550304592822e-05 ARLGAY
>./c_S12.fasta.summary.txt_unique_cdr3_nt_1679 GCAAGGTACTGGGACAGCTAC 21 61 5.73550304592822e-05 ARYWDSY
>./c_S12.fasta.summary.txt_unique_cdr3_nt_1680 GCAAGCTGGGGAGCTTAC 18 61 5.73550304592822e-05 ASWGAY
>./c_S12.fasta.summary.txt_unique_cdr3_nt_1681 GCTAGAAGAGAGGTTTATGATAACTACTATGCTATGGACTAC 42 61 5.73550304592822e-05 ARREVYDNYYAMDY
>./c_S12.fasta.summary.txt_unique_cdr3_nt_1682 GCAAGATCGGAGGGTAACCACCCCTTTGCTTAC 33 61 5.73550304592822e-05 ARSEGNHPFAY
>./c_S12.fasta.summary.txt_unique_cdr3_nt_1683 GCAAGAAACTACGGTAGTAGCTACGGGTTTGCTTAC 36 61 5.73550304592822e-05 ARNYGSSYGFAY
>./c_S12.fasta.summary.txt_unique_cdr3_nt_1684 TCTAGGGGGTACTTCGATGTC 21 61 5.73550304592822e-05 SRGYFDV
>./c_S12.fasta.summary.txt_unique_cdr3_nt_1685 GCAAGTCAGGGTAATAACTACAACTAC 27 61 5.73550304592822e-05 ASQGNNYNY
>./c_S12.fasta.summary.txt_unique_cdr3_nt_1686 GCAAGAGATGACAGCTCGGGCTACGCTATGGACTAC 36 61 5.73550304592822e-05 ARDDSSGYAMDY
>./c_S12.fasta.summary.txt_unique_cdr3_nt_1687 GCAAGATCGGGGTTTGCTTAC 21 61 5.73550304592822e-05 ARSGFAY
>./c_S12.fasta.summary.txt_unique_cdr3_nt_1688 GCAAGATCGGAGGGATTACTACGCTGGTACTTCGATGTC 39 61 5.73550304592822e-05 ARSEGLLRWYFDV
>./c_S12.fasta.summary.txt_unique_cdr3_nt_1689 GTGAGTTACTACGGATTTGCTTAC 24 61 5.73550304592822e-05 VSYYGFAY
>./c_S12.fasta.summary.txt_unique_cdr3_nt_1690 GCAAGAGATATAAATTACGACGTGAGGAACTGGTACTTCGATGTC 45 61 5.73550304592822e-05 ARDINYDVRNWYFDV
>./c_S12.fasta.summary.txt_unique_cdr3_nt_1691 GCCAGAGATGACTAC 15 61 5.73550304592822e-05 ARDDY
>./c_S12.fasta.summary.txt_unique_cdr3_nt_1692 GCAAGACCGTATGGTAACTACTTTGACTAC 30 61 5.73550304592822e-05 ARPYGNYFDY
>./c_S12.fasta.summary.txt_unique_cdr3_nt_1693 GCCAGAAACTATGGTAATTACTATGCTATGGACTAC 36 61 5.73550304592822e-05 ARNYGNYYAMDY
>./c_S12.fasta.summary.txt_unique_cdr3_nt_1694 GCAAGGGGGGACTAC 15 61 5.73550304592822e-05 ARGDY
>./c_S12.fasta.summary.txt_unique_cdr3_nt_1695 GCGCCCTATGATTACGACGCTTAC 24 61 5.73550304592822e-05 APYDYDAY
>./c_S12.fasta.summary.txt_unique_cdr3_nt_1696 GCTAGGTCGTTTGCTTAC 18 61 5.73550304592822e-05 ARSFAY
>./c_S12.fasta.summary.txt_unique_cdr3_nt_1697 GCAAGGGCCCTTACTACGGCTAAGGCTTAC 30 61 5.73550304592822e-05 ARALTTAKAY
>./c_S12.fasta.summary.txt_unique_cdr3_nt_1698 ACAAGATCCGGGTTCTATGGTTACGGAGCCTAC 33 61 5.73550304592822e-05 TRSGFYGYGAY
>./c_S12.fasta.summary.txt_unique_cdr3_nt_1699 GGAAGGGGATCCTTCTATGCTATGGACTAC 30 61 5.73550304592822e-05 GRGSFYAMDY
>./c_S12.fasta.summary.txt_unique_cdr3_nt_1700 GCCCGGGCGACCTTTGACTAC 21 61 5.73550304592822e-05 ARATFDY
>./c_S12.fasta.summary.txt_unique_cdr3_nt_1701 GCCAGAGCGGACTAC 15 61 5.73550304592822e-05 ARADY
>./c_S12.fasta.summary.txt_unique_cdr3_nt_1702 GCAAGAATGGATTACGACGACGTTCCGTTTGCTTAC 36 61 5.73550304592822e-05 ARMDYDDVPFAY
>./c_S12.fasta.summary.txt_unique_cdr3_nt_1703 GCAAGAGACAGCTCGGGCTACAGGTTTGCTTAC 33 61 5.73550304592822e-05 ARDSSGYRFAY
>./c_S12.fasta.summary.txt_unique_cdr3_nt_1704 GCCAGAGCTGGGTTTGCTTAC 21 61 5.73550304592822e-05 ARAGFAY
>./c_S12.fasta.summary.txt_unique_cdr3_nt_1705 GCAAGATCCCTTTATGGTAACTACGTAGGATACTATGCTATGGACTAC 48 61 5.73550304592822e-05 ARSLYGNYVGYYAMDY
>./c_S12.fasta.summary.txt_unique_cdr3_nt_1706 ACCCTACTCCCGTCC 15 61 5.73550304592822e-05 TLLPS
>./c_S12.fasta.summary.txt_unique_cdr3_nt_1707 GCTAGATCGGGAGGTAACTACGCTTAC 27 61 5.73550304592822e-05 ARSGGNYAY
>./c_S12.fasta.summary.txt_unique_cdr3_nt_1708 AATGCATGGGGAGACTTTGACTAC 24 61 5.73550304592822e-05 NAWGDFDY
>./c_S12.fasta.summary.txt_unique_cdr3_nt_1709 GCTAGACACTACGGTAGTAGCTAC 24 61 5.73550304592822e-05 ARHYGSSY
>./c_S12.fasta.summary.txt_unique_cdr3_nt_1710 GCAAGTAGAGATTACTACGGTAGTAGCACCTGGTTTGCTTAC 42 60 5.64147840583103e-05 ASRDYYGSSTWFAY
>./c_S12.fasta.summary.txt_unique_cdr3_nt_1711 AATGCTAACTGGGACTAC 18 60 5.64147840583103e-05 NANWDY
>./c_S12.fasta.summary.txt_unique_cdr3_nt_1712 GCAAGACTAGGGTACTACGGCTACGTAGGCTAC 33 60 5.64147840583103e-05 ARLGYYGYVGY
>./c_S12.fasta.summary.txt_unique_cdr3_nt_1713 GCTCCGATCTACTATGATTACGGTGGAAGGTTTGCTTAC 39 60 5.64147840583103e-05 APIYYDYGGRFAY
>./c_S12.fasta.summary.txt_unique_cdr3_nt_1714 GCAAGAAGCGAGGGACTACGGCCCTAC 27 60 5.64147840583103e-05 ARSEGLRPY
>./c_S12.fasta.summary.txt_unique_cdr3_nt_1715 GCAAATTACTACGGTAGTAGCTACTACTTTGACTAC 36 60 5.64147840583103e-05 ANYYGSSYYFDY
>./c_S12.fasta.summary.txt_unique_cdr3_nt_1716 ACAAGTTGGTTTGCTTAC 18 60 5.64147840583103e-05 TSWFAY
>./c_S12.fasta.summary.txt_unique_cdr3_nt_1717 GGTTACGACTTTGACTAC 18 60 5.64147840583103e-05 GYDFDY
>./c_S12.fasta.summary.txt_unique_cdr3_nt_1718 GCCAGAGGTAATGCTTAC 18 60 5.64147840583103e-05 ARGNAY
>./c_S12.fasta.summary.txt_unique_cdr3_nt_1719 GCAAGATATGGTAACTACGCTATGGACTAC 30 60 5.64147840583103e-05 ARYGNYAMDY
>./c_S12.fasta.summary.txt_unique_cdr3_nt_1720 GCAAGAGATGGTAACTACTACTTTGACTAC 30 60 5.64147840583103e-05 ARDGNYYFDY
>./c_S12.fasta.summary.txt_unique_cdr3_nt_1721 GCCAGACACTACTATAGTAACTACTATGCTATGGACTAC 39 60 5.64147840583103e-05 ARHYYSNYYAMDY
>./c_S12.fasta.summary.txt_unique_cdr3_nt_1722 GCCAGCCTAACTACGGCTTAC 21 60 5.64147840583103e-05 ASLTTAY
>./c_S12.fasta.summary.txt_unique_cdr3_nt_1723 GCAAGGAACTGGGACTGGTACTTCGATGTC 30 60 5.64147840583103e-05 ARNWDWYFDV
>./c_S12.fasta.summary.txt_unique_cdr3_nt_1724 GCAAGTGGTAACTACTACTTTGACTAC 27 60 5.64147840583103e-05 ASGNYYFDY
>./c_S12.fasta.summary.txt_unique_cdr3_nt_1725 GCAAGAGGGGACGATGGTTACTACTGGTTTGCTTAC 36 60 5.64147840583103e-05 ARGDDGYYWFAY
>./c_S12.fasta.summary.txt_unique_cdr3_nt_1726 GCAACCTACGCCTACTTTGACTAC 24 60 5.64147840583103e-05 ATYAYFDY
>./c_S12.fasta.summary.txt_unique_cdr3_nt_1727 GCAAGAGATGAATGGTTAGGCTAC 24 60 5.64147840583103e-05 ARDEWLGY
>./c_S12.fasta.summary.txt_unique_cdr3_nt_1728 ACAAGAGGGGGGGGGTTTGCTTAC 24 60 5.64147840583103e-05 TRGGGFAY
>./c_S12.fasta.summary.txt_unique_cdr3_nt_1729 GCAAGAAACTGGGACTAC 18 60 5.64147840583103e-05 ARNWDY
>./c_S12.fasta.summary.txt_unique_cdr3_nt_1730 GCCAGTCTCTATGGTAACTACGGCTATGCTATGGACTAC 39 60 5.64147840583103e-05 ASLYGNYGYAMDY
>./c_S12.fasta.summary.txt_unique_cdr3_nt_1731 GCCAGATATGGTTACCCTTATGCTATGGACTAC 33 60 5.64147840583103e-05 ARYGYPYAMDY
>./c_S12.fasta.summary.txt_unique_cdr3_nt_1732 GCAAGAGAGGGCTTCTACTAC 21 60 5.64147840583103e-05 AREGFYY
>./c_S12.fasta.summary.txt_unique_cdr3_nt_1733 GCCAGAGCGGGCTTCGATGTC 21 60 5.64147840583103e-05 ARAGFDV
>./c_S12.fasta.summary.txt_unique_cdr3_nt_1734 GCAAGGAAGTATGGTAACTCTGACTAC 27 59 5.54745376573385e-05 ARKYGNSDY
>./c_S12.fasta.summary.txt_unique_cdr3_nt_1735 GCAAGAGCCTACTATAGGTACGACTATGCTATGGACTAC 39 59 5.54745376573385e-05 ARAYYRYDYAMDY
>./c_S12.fasta.summary.txt_unique_cdr3_nt_1736 GCAAGCGATTACGGCTATGCTATGGACTAC 30 59 5.54745376573385e-05 ASDYGYAMDY
>./c_S12.fasta.summary.txt_unique_cdr3_nt_1737 GCAAGAGGGGAGCTCGGGCTACACGTCCCGTTTGCTTAC 39 59 5.54745376573385e-05 ARGELGLHVPFAY
>./c_S12.fasta.summary.txt_unique_cdr3_nt_1738 GCCAAAACGTATGGTATCTGGTACTTCGATGTC 33 59 5.54745376573385e-05 AKTYGIWYFDV
>./c_S12.fasta.summary.txt_unique_cdr3_nt_1739 GCTAGATCAACTGGCTACTACTTTGACTAC 30 59 5.54745376573385e-05 ARSTGYYFDY
>./c_S12.fasta.summary.txt_unique_cdr3_nt_1740 GTGAGACATGGTAACTACGCTATGGACTAC 30 59 5.54745376573385e-05 VRHGNYAMDY
>./c_S12.fasta.summary.txt_unique_cdr3_nt_1741 GCAAGATCTACTATGATTACGACTTAC 27 59 5.54745376573385e-05 ARSTMITTY
>./c_S12.fasta.summary.txt_unique_cdr3_nt_1742 GCAAGCCCCGTCTACTATGATTACGACGTGAACTTTGCTGTGGACTAC 48 59 5.54745376573385e-05 ASPVYYDYDVNFAVDY
>./c_S12.fasta.summary.txt_unique_cdr3_nt_1743 GCAAGATATGATGGTAACTACTGGTACTTCGATGTC 36 59 5.54745376573385e-05 ARYDGNYWYFDV
>./c_S12.fasta.summary.txt_unique_cdr3_nt_1744 ACAAGATCAGGGGATTACTATGCTATGGACTAC 33 59 5.54745376573385e-05 TRSGDYYAMDY
>./c_S12.fasta.summary.txt_unique_cdr3_nt_1745 GCAATTACTACGATGGTAGCTGACTAC 27 59 5.54745376573385e-05 AITTMVADY
>./c_S12.fasta.summary.txt_unique_cdr3_nt_1746 ACAATCCTAACTGGGTATGCTATGGACTAC 30 59 5.54745376573385e-05 TILTGYAMDY
>./c_S12.fasta.summary.txt_unique_cdr3_nt_1747 GCAAGACATGAGTTTGCTTAC 21 59 5.54745376573385e-05 ARHEFAY
>./c_S12.fasta.summary.txt_unique_cdr3_nt_1748 GCAAGAAGGAGGGACTACGGGGGGTTTGCTTAC 33 59 5.54745376573385e-05 ARRRDYGGFAY
>./c_S12.fasta.summary.txt_unique_cdr3_nt_1749 GCAAGAGGCTGGGACTGGTACTTCGATGTC 30 59 5.54745376573385e-05 ARGWDWYFDV
>./c_S12.fasta.summary.txt_unique_cdr3_nt_1750 GCAAGGACCTACGGTAGTAGCTACGGCTACTACTTTGACTAC 42 59 5.54745376573385e-05 ARTYGSSYGYYFDY
>./c_S12.fasta.summary.txt_unique_cdr3_nt_1751 GCAAGGGGGGATGGCTGGTTTGCTTAC 27 59 5.54745376573385e-05 ARGDGWFAY
>./c_S12.fasta.summary.txt_unique_cdr3_nt_1752 GCAAGGGGGGGGCGACAGCTCGGGCTATCCTTTGACTAC 39 59 5.54745376573385e-05 ARGGRQLGLSFDY
>./c_S12.fasta.summary.txt_unique_cdr3_nt_1753 GCAAGACTGGGACGAAGAGGCTAC 24 59 5.54745376573385e-05 ARLGRRGY
>./c_S12.fasta.summary.txt_unique_cdr3_nt_1754 GCAAGATGCCGGTACGGTAGTAGCTATGCTATGGACTAC 39 59 5.54745376573385e-05 ARCRYGSSYAMDY
>./c_S12.fasta.summary.txt_unique_cdr3_nt_1755 GCCAGAGGGGACTGGTTTGACTAC 24 59 5.54745376573385e-05 ARGDWFDY
>./c_S12.fasta.summary.txt_unique_cdr3_nt_1756 GCCAGAGAAGGCTACTATAGGGCTATGGACTAC 33 59 5.54745376573385e-05 AREGYYRAMDY
>./c_S12.fasta.summary.txt_unique_cdr3_nt_1757 GCAAGAGAGGTACGACGTAGGGACTTTGACTAC 33 59 5.54745376573385e-05 AREVRRRDFDY
>./c_S12.fasta.summary.txt_unique_cdr3_nt_1758 GCCAGATGTGATTACTCTTGTTTGGCTTAC 30 59 5.54745376573385e-05 ARCDYSCLAY
>./c_S12.fasta.summary.txt_unique_cdr3_nt_1759 GCAAGAGAAGGGTTTGCTTAC 21 59 5.54745376573385e-05 AREGFAY
>./c_S12.fasta.summary.txt_unique_cdr3_nt_1760 ACCAGGCCGGACTACAGTACTAGCTACTGGTACTTCGATGTC 42 59 5.54745376573385e-05 TRPDYSTSYWYFDV
>./c_S12.fasta.summary.txt_unique_cdr3_nt_1761 AATGCAGGTACCGCATGGGTACGACTGGCCCTCGGGTACTTCGATGTC 48 59 5.54745376573385e-05 NAGTAWVRLALGYFDV
>./c_S12.fasta.summary.txt_unique_cdr3_nt_1762 GCAAGAGATTACTACGATGGTAGCTACTGGTACTTCGATGTC 42 58 5.45342912563666e-05 ARDYYDGSYWYFDV
>./c_S12.fasta.summary.txt_unique_cdr3_nt_1763 GCTAGAAGGGGCGACGGTGGGTTTGCTTAC 30 58 5.45342912563666e-05 ARRGDGGFAY
>./c_S12.fasta.summary.txt_unique_cdr3_nt_1764 GCAAGGGTTCTACTATGGTTACGACGACGCTACTATGCTATGGACTAC 48 58 5.45342912563666e-05 ARVLLWLRRRYYAMDY
>./c_S12.fasta.summary.txt_unique_cdr3_nt_1765 GCAAGATCCTCCCGGACCTGGTTTGCTTAC 30 58 5.45342912563666e-05 ARSSRTWFAY
>./c_S12.fasta.summary.txt_unique_cdr3_nt_1766 GCAAGTAGTAGCTACGCTATGGACTAC 27 58 5.45342912563666e-05 ASSSYAMDY
>./c_S12.fasta.summary.txt_unique_cdr3_nt_1767 GCAAGAAGGGGCGGGTACTTCGATGTC 27 58 5.45342912563666e-05 ARRGGYFDV
>./c_S12.fasta.summary.txt_unique_cdr3_nt_1768 GCAAGGGGGGATTACGACTCTTTTGCTTAC 30 58 5.45342912563666e-05 ARGDYDSFAY
>./c_S12.fasta.summary.txt_unique_cdr3_nt_1769 ACAAACTATGGTAACTACTTTGACTAC 27 58 5.45342912563666e-05 TNYGNYFDY
>./c_S12.fasta.summary.txt_unique_cdr3_nt_1770 GCAAGAGACTACGGCTACTACTTTGACTAC 30 58 5.45342912563666e-05 ARDYGYYFDY
>./c_S12.fasta.summary.txt_unique_cdr3_nt_1771 ACAAAACTGGACTAC 15 58 5.45342912563666e-05 TKLDY
>./c_S12.fasta.summary.txt_unique_cdr3_nt_1772 GCAAGAGGGTACTACGGTAGTAGAAGAGAGTACTACTTTGACTAC 45 58 5.45342912563666e-05 ARGYYGSRREYYFDY
>./c_S12.fasta.summary.txt_unique_cdr3_nt_1773 GCAAGAGGGAACTTTGGTTACTTGTACTTCGATGTC 36 58 5.45342912563666e-05 ARGNFGYLYFDV
>./c_S12.fasta.summary.txt_unique_cdr3_nt_1774 GCAAGAGACTACGGTAGTAGCTCCTGGTTTGCTTAC 36 58 5.45342912563666e-05 ARDYGSSSWFAY
>./c_S12.fasta.summary.txt_unique_cdr3_nt_1775 GCAAGAGATTGGTTTGCTTAC 21 58 5.45342912563666e-05 ARDWFAY
>./c_S12.fasta.summary.txt_unique_cdr3_nt_1776 GCAAGGTACGACGATTACTATGCTATGGACTAC 33 58 5.45342912563666e-05 ARYDDYYAMDY
>./c_S12.fasta.summary.txt_unique_cdr3_nt_1777 GCAAGATGTGGTTACTACCCTTACTATGCTATGGACTAC 39 58 5.45342912563666e-05 ARCGYYPYYAMDY
>./c_S12.fasta.summary.txt_unique_cdr3_nt_1778 GCAAGAGAGGACTAC 15 58 5.45342912563666e-05 AREDY
>./c_S12.fasta.summary.txt_unique_cdr3_nt_1779 GCAGATTACTACGGTAGTAGCTACGGGTTTGCTTAC 36 58 5.45342912563666e-05 ADYYGSSYGFAY
>./c_S12.fasta.summary.txt_unique_cdr3_nt_1780 GCAAGAAAGGATGGTTACTACTACTATGCTATGGACTAC 39 58 5.45342912563666e-05 ARKDGYYYYAMDY
>./c_S12.fasta.summary.txt_unique_cdr3_nt_1781 GCCAGAGATAGGGCTTAC 18 58 5.45342912563666e-05 ARDRAY
>./c_S12.fasta.summary.txt_unique_cdr3_nt_1782 AAAAGATCGTTACGACGTGCTATGGACTAC 30 58 5.45342912563666e-05 KRSLRRAMDY
>./c_S12.fasta.summary.txt_unique_cdr3_nt_1783 GCAAGGACTGGGTACTACTTTGACTAC 27 58 5.45342912563666e-05 ARTGYYFDY
>./c_S12.fasta.summary.txt_unique_cdr3_nt_1784 GCAAGAAGGGATGGTAACTACTACTTTGACTAC 33 58 5.45342912563666e-05 ARRDGNYYFDY
>./c_S12.fasta.summary.txt_unique_cdr3_nt_1785 GCAAGACAGAGGGGTCGGAGGGGGTACTACTTTGACTAC 39 58 5.45342912563666e-05 ARQRGRRGYYFDY
>./c_S12.fasta.summary.txt_unique_cdr3_nt_1786 GCAAGAGATTCCTACGACTACTTTGACTAC 30 58 5.45342912563666e-05 ARDSYDYFDY
>./c_S12.fasta.summary.txt_unique_cdr3_nt_1787 GCTAGAGATCGCTATAGGTACGACGAGTATTACTATGCTATGGACTAC 48 58 5.45342912563666e-05 ARDRYRYDEYYYAMDY
>./c_S12.fasta.summary.txt_unique_cdr3_nt_1788 GCTGGCTCTATGGACTAC 18 58 5.45342912563666e-05 AGSMDY
>./c_S12.fasta.summary.txt_unique_cdr3_nt_1789 GCCAGAATATCTACTATGATTACGACGGACTATGCTATGGACTAC 45 58 5.45342912563666e-05 ARISTMITTDYAMDY
>./c_S12.fasta.summary.txt_unique_cdr3_nt_1790 GCAAGAGATGGTAACTATGCTTAC 24 58 5.45342912563666e-05 ARDGNYAY
>./c_S12.fasta.summary.txt_unique_cdr3_nt_1791 GCTAGATCGAGGTATGGTAACCCCTCCTTTGACTAC 36 58 5.45342912563666e-05 ARSRYGNPSFDY
>./c_S12.fasta.summary.txt_unique_cdr3_nt_1792 GCAAGATACTACGGTAGTAGCTCCTACTTTGACTAC 36 58 5.45342912563666e-05 ARYYGSSSYFDY
>./c_S12.fasta.summary.txt_unique_cdr3_nt_1793 GCAAGAAATGCCTAC 15 58 5.45342912563666e-05 ARNAY
>./c_S12.fasta.summary.txt_unique_cdr3_nt_1794 GCTAGATTGGGTAACTACGGCTAC 24 58 5.45342912563666e-05 ARLGNYGY
>./c_S12.fasta.summary.txt_unique_cdr3_nt_1795 AATGCAGCCTCCTGGGACTACTTTGACTAC 30 58 5.45342912563666e-05 NAASWDYFDY
>./c_S12.fasta.summary.txt_unique_cdr3_nt_1796 GCAAGAGGAAGGACAGCTCGGGCTACATATGCTATGGACTAC 42 58 5.45342912563666e-05 ARGRTARATYAMDY
>./c_S12.fasta.summary.txt_unique_cdr3_nt_1797 GCAGGGTTACTACGTGGCTAC 21 58 5.45342912563666e-05 AGLLRGY
>./c_S12.fasta.summary.txt_unique_cdr3_nt_1798 GCAAGACAGCTCGGGCTACGTGCTATGGACTAC 33 58 5.45342912563666e-05 ARQLGLRAMDY
>./c_S12.fasta.summary.txt_unique_cdr3_nt_1799 GCAAGAGATCGTTATGGTAACTACTTACTC 30 58 5.45342912563666e-05 ARDRYGNYLL
>./c_S12.fasta.summary.txt_unique_cdr3_nt_1800 GCCAGAGATGGAGGTAACTACTATGCTATGGACTAC 36 58 5.45342912563666e-05 ARDGGNYYAMDY
>./c_S12.fasta.summary.txt_unique_cdr3_nt_1801 GCTATCTATGATGGTGCTATGGACTAC 27 58 5.45342912563666e-05 AIYDGAMDY
>./c_S12.fasta.summary.txt_unique_cdr3_nt_1802 GCCAGAGATCGGCCCTACTATGCTATGGACTAC 33 57 5.35940448553948e-05 ARDRPYYAMDY
>./c_S12.fasta.summary.txt_unique_cdr3_nt_1803 GCTAGAGTGGGTAACTATTACTATGCTATGGACTAC 36 57 5.35940448553948e-05 ARVGNYYYAMDY
>./c_S12.fasta.summary.txt_unique_cdr3_nt_1804 GCTAGGATCTACGGTAGTAGCTACTGGTACTTCGATGTC 39 57 5.35940448553948e-05 ARIYGSSYWYFDV
>./c_S12.fasta.summary.txt_unique_cdr3_nt_1805 GCCAGAGAGTATGTCCCCTATGCTATGGACCAC 33 57 5.35940448553948e-05 AREYVPYAMDH
>./c_S12.fasta.summary.txt_unique_cdr3_nt_1806 GCTAGACGCTACCTTGACTAC 21 57 5.35940448553948e-05 ARRYLDY
>./c_S12.fasta.summary.txt_unique_cdr3_nt_1807 GCAAGGTATGGTAACTATGCTATGGACTAC 30 57 5.35940448553948e-05 ARYGNYAMDY
>./c_S12.fasta.summary.txt_unique_cdr3_nt_1808 GCAAGACCTGATTACTATGCTATGGACTAC 30 57 5.35940448553948e-05 ARPDYYAMDY
>./c_S12.fasta.summary.txt_unique_cdr3_nt_1809 AAAAGATGGAACTAC 15 57 5.35940448553948e-05 KRWNY
>./c_S12.fasta.summary.txt_unique_cdr3_nt_1810 GCAAGATTGGATGGTAACTTAGATTTTGCTTAC 33 57 5.35940448553948e-05 ARLDGNLDFAY
>./c_S12.fasta.summary.txt_unique_cdr3_nt_1811 GCAAGATCGGACTAC 15 57 5.35940448553948e-05 ARSDY
>./c_S12.fasta.summary.txt_unique_cdr3_nt_1812 TACTATAGGTACGCCTGGTTTGCTTAC 27 57 5.35940448553948e-05 YYRYAWFAY
>./c_S12.fasta.summary.txt_unique_cdr3_nt_1813 GGAAGATCAGGCTTTTACTATGCTATGGACTAC 33 57 5.35940448553948e-05 GRSGFYYAMDY
>./c_S12.fasta.summary.txt_unique_cdr3_nt_1814 GCAAGTGATGGTTACTACCCCTACTATGCTATGGACTAC 39 57 5.35940448553948e-05 ASDGYYPYYAMDY
>./c_S12.fasta.summary.txt_unique_cdr3_nt_1815 GCAAGAGGGCGTAACTTTGACTAC 24 57 5.35940448553948e-05 ARGRNFDY
>./c_S12.fasta.summary.txt_unique_cdr3_nt_1816 GCAAGACTGGGAGATTACGACGCTTAC 27 57 5.35940448553948e-05 ARLGDYDAY
>./c_S12.fasta.summary.txt_unique_cdr3_nt_1817 GCAAGACACTACGGTAGTAGCTACTGGTACTTCGATGTC 39 57 5.35940448553948e-05 ARHYGSSYWYFDV
>./c_S12.fasta.summary.txt_unique_cdr3_nt_1818 GCAAGACGGGACTACGGTAGTAGCTACTACTTTGACTAC 39 57 5.35940448553948e-05 ARRDYGSSYYFDY
>./c_S12.fasta.summary.txt_unique_cdr3_nt_1819 ACAACTGGGACGTTTGCTTAC 21 57 5.35940448553948e-05 TTGTFAY
>./c_S12.fasta.summary.txt_unique_cdr3_nt_1820 GCAAGAGGGCGCTATTACTACGATGGTAGCTACGATTACTATGCTATGGACTAC 54 57 5.35940448553948e-05 ARGRYYYDGSYDYYAMDY
>./c_S12.fasta.summary.txt_unique_cdr3_nt_1821 GCACTATATGCTATGGACTAC 21 57 5.35940448553948e-05 ALYAMDY
>./c_S12.fasta.summary.txt_unique_cdr3_nt_1822 GCCAGACATTGTTACTACGGTAGTAGCTACTATGCTATGGACTAC 45 57 5.35940448553948e-05 ARHCYYGSSYYAMDY
>./c_S12.fasta.summary.txt_unique_cdr3_nt_1823 GCAAGAAATGGTAACTGGTACTTCGATGTC 30 57 5.35940448553948e-05 ARNGNWYFDV
>./c_S12.fasta.summary.txt_unique_cdr3_nt_1824 ACAAGCGATGGTCTTGACTAC 21 57 5.35940448553948e-05 TSDGLDY
>./c_S12.fasta.summary.txt_unique_cdr3_nt_1825 GCAAGATACTGGGACTATGCTATGGACTAC 30 57 5.35940448553948e-05 ARYWDYAMDY
>./c_S12.fasta.summary.txt_unique_cdr3_nt_1826 ACAAGATGGGCTTAC 15 57 5.35940448553948e-05 TRWAY
>./c_S12.fasta.summary.txt_unique_cdr3_nt_1827 GCAAGAGACTATGATGGTTACTAC 24 57 5.35940448553948e-05 ARDYDGYY
>./c_S12.fasta.summary.txt_unique_cdr3_nt_1828 GTAAGACAAGATAGGTACGACGCTATGGACTAC 33 57 5.35940448553948e-05 VRQDRYDAMDY
>./c_S12.fasta.summary.txt_unique_cdr3_nt_1829 GCAAGGAAGGATGGTTACTAC 21 57 5.35940448553948e-05 ARKDGYY
>./c_S12.fasta.summary.txt_unique_cdr3_nt_1830 GCAAGATACTGGGACTACTTTGACTAC 27 57 5.35940448553948e-05 ARYWDYFDY
>./c_S12.fasta.summary.txt_unique_cdr3_nt_1831 GCAAGAAACTTTGACTAC 18 57 5.35940448553948e-05 ARNFDY
>./c_S12.fasta.summary.txt_unique_cdr3_nt_1832 GCAAGGAAGGTCTATGATTACGACTACTTTGACTAC 36 57 5.35940448553948e-05 ARKVYDYDYFDY
>./c_S12.fasta.summary.txt_unique_cdr3_nt_1833 ACAAGATTATAC 12 57 5.35940448553948e-05 TRLY
>./c_S12.fasta.summary.txt_unique_cdr3_nt_1834 GCAAGAGACGGACGCTATGGTAACTACGACTAC 33 57 5.35940448553948e-05 ARDGRYGNYDY
>./c_S12.fasta.summary.txt_unique_cdr3_nt_1835 GCAAGACGGGGTTACGGTAGTAGCTACGGGGCCTGGTTTGCTTAC 45 56 5.2653798454423e-05 ARRGYGSSYGAWFAY
>./c_S12.fasta.summary.txt_unique_cdr3_nt_1836 GCAAGGCTAACTGGGTTTGCTTAC 24 56 5.2653798454423e-05 ARLTGFAY
>./c_S12.fasta.summary.txt_unique_cdr3_nt_1837 GCTAGATATTACGACGTCCTGATTGCTTAC 30 56 5.2653798454423e-05 ARYYDVLIAY
>./c_S12.fasta.summary.txt_unique_cdr3_nt_1838 GCAAGAGAGTACTACGGTAGTAGCTCCTACTGGTACTTCGATGTC 45 56 5.2653798454423e-05 AREYYGSSSYWYFDV
>./c_S12.fasta.summary.txt_unique_cdr3_nt_1839 GCTATATGGTGGGTTGACTAC 21 56 5.2653798454423e-05 AIWWVDY
>./c_S12.fasta.summary.txt_unique_cdr3_nt_1840 GCAAGATACTATGATTACGATTACTATGCTATGGACTAC 39 56 5.2653798454423e-05 ARYYDYDYYAMDY
>./c_S12.fasta.summary.txt_unique_cdr3_nt_1841 GCAAGAGGGGGCTATGGTTACGACTTTGAGTAT 33 56 5.2653798454423e-05 ARGGYGYDFEY
>./c_S12.fasta.summary.txt_unique_cdr3_nt_1842 GCCAGACTGGGACGGTTTGCTTAC 24 56 5.2653798454423e-05 ARLGRFAY
>./c_S12.fasta.summary.txt_unique_cdr3_nt_1843 GCAAGAGACTATGATTACGACGGTGCTTAC 30 56 5.2653798454423e-05 ARDYDYDGAY
>./c_S12.fasta.summary.txt_unique_cdr3_nt_1844 GCAAGACGCGATCCTTATGCTATGGACTAC 30 56 5.2653798454423e-05 ARRDPYAMDY
>./c_S12.fasta.summary.txt_unique_cdr3_nt_1845 GCAAGAAAGGGTATGATTAAAGATGCTATGGACTAC 36 56 5.2653798454423e-05 ARKGMIKDAMDY
>./c_S12.fasta.summary.txt_unique_cdr3_nt_1846 GCTCAAACTCCCGTCTATGCTATGGACTAC 30 56 5.2653798454423e-05 AQTPVYAMDY
>./c_S12.fasta.summary.txt_unique_cdr3_nt_1847 GCAAGAGGGGGAGATTGGTTTGCTTAC 27 56 5.2653798454423e-05 ARGGDWFAY
>./c_S12.fasta.summary.txt_unique_cdr3_nt_1848 GCAAGAGATGGTTACTATGCTATGGACTAC 30 56 5.2653798454423e-05 ARDGYYAMDY
>./c_S12.fasta.summary.txt_unique_cdr3_nt_1849 GCAAGATCTAACTGGGAGTACTACTTTGACTAC 33 56 5.2653798454423e-05 ARSNWEYYFDY
>./c_S12.fasta.summary.txt_unique_cdr3_nt_1850 GCAAGACCCTATGGTAACTTCTCGTTTGCTTAC 33 56 5.2653798454423e-05 ARPYGNFSFAY
>./c_S12.fasta.summary.txt_unique_cdr3_nt_1851 GCAAACGACTAC 12 56 5.2653798454423e-05 ANDY
>./c_S12.fasta.summary.txt_unique_cdr3_nt_1852 GCAAGAAGAGAAAGGGACGTTGCTTAC 27 56 5.2653798454423e-05 ARRERDVAY
>./c_S12.fasta.summary.txt_unique_cdr3_nt_1853 GCAAGAATTCTCAGAGGGGACTGGTTTGCTTAC 33 56 5.2653798454423e-05 ARILRGDWFAY
>./c_S12.fasta.summary.txt_unique_cdr3_nt_1854 GCAAGAGGCTGGGACGGGTTTGCTTAC 27 56 5.2653798454423e-05 ARGWDGFAY
>./c_S12.fasta.summary.txt_unique_cdr3_nt_1855 GCAAGAGCCTATGATGGTTACTAC 24 56 5.2653798454423e-05 ARAYDGYY
>./c_S12.fasta.summary.txt_unique_cdr3_nt_1856 GCAAGATCCTACTTCTACTGGTACTTCGATGTC 33 56 5.2653798454423e-05 ARSYFYWYFDV
>./c_S12.fasta.summary.txt_unique_cdr3_nt_1857 GCAAGAGAACTACGGCTTCGGGACTTTGACTAC 33 56 5.2653798454423e-05 ARELRLRDFDY
>./c_S12.fasta.summary.txt_unique_cdr3_nt_1858 GCAAGATCTGGGTACTACTTTGACTAC 27 56 5.2653798454423e-05 ARSGYYFDY
>./c_S12.fasta.summary.txt_unique_cdr3_nt_1859 GCAAGAGATTACTACGATGGTAGCTACTATGCTATGGACTAC 42 56 5.2653798454423e-05 ARDYYDGSYYAMDY
>./c_S12.fasta.summary.txt_unique_cdr3_nt_1860 GCAAGATGGGATTACGACGATGCTATGGACTAC 33 56 5.2653798454423e-05 ARWDYDDAMDY
>./c_S12.fasta.summary.txt_unique_cdr3_nt_1861 GCATATTACTACGGTAGTAGCTTTGACTAC 30 56 5.2653798454423e-05 AYYYGSSFDY
>./c_S12.fasta.summary.txt_unique_cdr3_nt_1862 GCTAGGTACTTCGATGTC 18 56 5.2653798454423e-05 ARYFDV
>./c_S12.fasta.summary.txt_unique_cdr3_nt_1863 GCTAGCCTTTTTGACTAC 18 56 5.2653798454423e-05 ASLFDY
>./c_S12.fasta.summary.txt_unique_cdr3_nt_1864 GCAAACTGGGGTGACTAC 18 56 5.2653798454423e-05 ANWGDY
>./c_S12.fasta.summary.txt_unique_cdr3_nt_1865 GCCAACTATGGTAACTACTGGTACTTCGATGTC 33 56 5.2653798454423e-05 ANYGNYWYFDV
>./c_S12.fasta.summary.txt_unique_cdr3_nt_1866 ACTGACTGGGACTAC 15 56 5.2653798454423e-05 TDWDY
>./c_S12.fasta.summary.txt_unique_cdr3_nt_1867 GCCAGAATCTACGATGGTAGCTATGACTAC 30 56 5.2653798454423e-05 ARIYDGSYDY
>./c_S12.fasta.summary.txt_unique_cdr3_nt_1868 GCAAGAATTCTCGGTAACTCGTTTGCTTAC 30 56 5.2653798454423e-05 ARILGNSFAY
>./c_S12.fasta.summary.txt_unique_cdr3_nt_1869 ACGATCTATGATGGTTACTAC 21 56 5.2653798454423e-05 TIYDGYY
>./c_S12.fasta.summary.txt_unique_cdr3_nt_1870 GCTAGAAGGGAGTATGGTAGAGCTTAC 27 56 5.2653798454423e-05 ARREYGRAY
>./c_S12.fasta.summary.txt_unique_cdr3_nt_1871 GGTAACTACTGGTTTGCTTAC 21 56 5.2653798454423e-05 GNYWFAY
>./c_S12.fasta.summary.txt_unique_cdr3_nt_1872 TCTTATGGTAACTACGTGTGGTATGCTATGGACTAC 36 56 5.2653798454423e-05 SYGNYVWYAMDY
>./c_S12.fasta.summary.txt_unique_cdr3_nt_1873 GCAAGAAAGGGCTACTATGGTGACTACTATGCTATGGACTAC 42 56 5.2653798454423e-05 ARKGYYGDYYAMDY
>./c_S12.fasta.summary.txt_unique_cdr3_nt_1874 GCCAGAGATGGTTACTAC 18 56 5.2653798454423e-05 ARDGYY
>./c_S12.fasta.summary.txt_unique_cdr3_nt_1875 GCCAGACAGGATGGTAACCCCTACTATGCTATGGACTAC 39 56 5.2653798454423e-05 ARQDGNPYYAMDY
>./c_S12.fasta.summary.txt_unique_cdr3_nt_1876 ACAAGATCCTACTATGGTAACGAGGCTATGGACTAC 36 56 5.2653798454423e-05 TRSYYGNEAMDY
>./c_S12.fasta.summary.txt_unique_cdr3_nt_1877 GCAAGACTGGACTTTGACTAC 21 56 5.2653798454423e-05 ARLDFDY
>./c_S12.fasta.summary.txt_unique_cdr3_nt_1878 GCAATTGATTACTACGGTAGTAGCTACTTTGACTAC 36 55 5.17135520534511e-05 AIDYYGSSYFDY
>./c_S12.fasta.summary.txt_unique_cdr3_nt_1879 GCCAGAGCCCACTACGATGCTATGGACTAC 30 55 5.17135520534511e-05 ARAHYDAMDY
>./c_S12.fasta.summary.txt_unique_cdr3_nt_1880 GCCAGAGATATGGACTAC 18 55 5.17135520534511e-05 ARDMDY
>./c_S12.fasta.summary.txt_unique_cdr3_nt_1881 GCCAGCTGGGACTAC 15 55 5.17135520534511e-05 ASWDY
>./c_S12.fasta.summary.txt_unique_cdr3_nt_1882 GCCAGAACCCCGACGGGGGGGTTTGCTTAC 30 55 5.17135520534511e-05 ARTPTGGFAY
>./c_S12.fasta.summary.txt_unique_cdr3_nt_1883 ACAATATGGGACTAC 15 55 5.17135520534511e-05 TIWDY
>./c_S12.fasta.summary.txt_unique_cdr3_nt_1884 GCAAGATCGGGCTATGGTAACTACGGCGCCTGGTTTGCTTAC 42 55 5.17135520534511e-05 ARSGYGNYGAWFAY
>./c_S12.fasta.summary.txt_unique_cdr3_nt_1885 GCTAGAAGCTGGGAGGGGTACTTTGACTAC 30 55 5.17135520534511e-05 ARSWEGYFDY
>./c_S12.fasta.summary.txt_unique_cdr3_nt_1886 GCAAGACAGGCTTAC 15 55 5.17135520534511e-05 ARQAY
>./c_S12.fasta.summary.txt_unique_cdr3_nt_1887 GCTAGAGATCTGGGGGCCTAC 21 55 5.17135520534511e-05 ARDLGAY
>./c_S12.fasta.summary.txt_unique_cdr3_nt_1888 ACCAGGCCCAACTACGGTAGTAGCTACTGGTACTTCGATGTC 42 55 5.17135520534511e-05 TRPNYGSSYWYFDV
>./c_S12.fasta.summary.txt_unique_cdr3_nt_1889 GCTAACTACGGTAGTAGCTTTGACTAC 27 55 5.17135520534511e-05 ANYGSSFDY
>./c_S12.fasta.summary.txt_unique_cdr3_nt_1890 GCCAGAAACTGGGACCACTGGTACTTCGATGTC 33 55 5.17135520534511e-05 ARNWDHWYFDV
>./c_S12.fasta.summary.txt_unique_cdr3_nt_1891 ACAAGAGATGGTTTTGCTTAC 21 55 5.17135520534511e-05 TRDGFAY
>./c_S12.fasta.summary.txt_unique_cdr3_nt_1892 ACAAGATGGTTACTACGTTACTATGCTATGGACTAC 36 55 5.17135520534511e-05 TRWLLRYYAMDY
>./c_S12.fasta.summary.txt_unique_cdr3_nt_1893 GCAAGAGAGGCCTATTACTATGCTATGGACTAC 33 55 5.17135520534511e-05 AREAYYYAMDY
>./c_S12.fasta.summary.txt_unique_cdr3_nt_1894 GCTAGAGGGCGTCCTTACTATGCTATGGACTAC 33 55 5.17135520534511e-05 ARGRPYYAMDY
>./c_S12.fasta.summary.txt_unique_cdr3_nt_1895 GCAAGATACTACTTTGACTAC 21 55 5.17135520534511e-05 ARYYFDY
>./c_S12.fasta.summary.txt_unique_cdr3_nt_1896 GCTAGAAATGGTAACTACTGGTACTTCGATGTC 33 55 5.17135520534511e-05 ARNGNYWYFDV
>./c_S12.fasta.summary.txt_unique_cdr3_nt_1897 ACAAGATCCCCTAACTGGGACTACTTTGACTAC 33 55 5.17135520534511e-05 TRSPNWDYFDY
>./c_S12.fasta.summary.txt_unique_cdr3_nt_1898 GCTAGAAGATACTATGGTAACTTTCACTGGTACTTCGATGTC 42 55 5.17135520534511e-05 ARRYYGNFHWYFDV
>./c_S12.fasta.summary.txt_unique_cdr3_nt_1899 GCCAGACATTCGGGTAACTACTACTGGTACTTCGATGTC 39 55 5.17135520534511e-05 ARHSGNYYWYFDV
>./c_S12.fasta.summary.txt_unique_cdr3_nt_1900 GCAAGATCTGGGAACTATGCTATGGACTAC 30 55 5.17135520534511e-05 ARSGNYAMDY
>./c_S12.fasta.summary.txt_unique_cdr3_nt_1901 GCAAGTTACTACGGTAGTAGCTCAGACTGGTTTGCTTAC 39 55 5.17135520534511e-05 ASYYGSSSDWFAY
>./c_S12.fasta.summary.txt_unique_cdr3_nt_1902 GCAAGCTATGGTAACTACTGGTACTTCGATGTC 33 55 5.17135520534511e-05 ASYGNYWYFDV
>./c_S12.fasta.summary.txt_unique_cdr3_nt_1903 GCAAGAGGGGATTCATACTAC 21 55 5.17135520534511e-05 ARGDSYY
>./c_S12.fasta.summary.txt_unique_cdr3_nt_1904 GCAAGACCCCATTTACTACGGAACTATGCTATGGACTAC 39 55 5.17135520534511e-05 ARPHLLRNYAMDY
>./c_S12.fasta.summary.txt_unique_cdr3_nt_1905 GCAAGACATTACTACGGTAGTAGCTGGTACTTCGATGTC 39 55 5.17135520534511e-05 ARHYYGSSWYFDV
>./c_S12.fasta.summary.txt_unique_cdr3_nt_1906 GCTAGTGGGAGGGGCCTTGCTTAC 24 55 5.17135520534511e-05 ASGRGLAY
>./c_S12.fasta.summary.txt_unique_cdr3_nt_1907 GCCAGAGGGAGGTATAGGTACGACCGGTACTTCGATGTC 39 55 5.17135520534511e-05 ARGRYRYDRYFDV
>./c_S12.fasta.summary.txt_unique_cdr3_nt_1908 GCAAGAGCGGGGTATGGTAAGGCCCGGTTTGCTTAC 36 55 5.17135520534511e-05 ARAGYGKARFAY
>./c_S12.fasta.summary.txt_unique_cdr3_nt_1909 GCCAGAGGAAGGACCCGCTACTGGTACTTCGATGTC 36 55 5.17135520534511e-05 ARGRTRYWYFDV
>./c_S12.fasta.summary.txt_unique_cdr3_nt_1910 GCTAGAGATTATGATTACGACTATGCTATGGACTAC 36 55 5.17135520534511e-05 ARDYDYDYAMDY
>./c_S12.fasta.summary.txt_unique_cdr3_nt_1911 GCAAGACCGGAGTATGGTAACTACTTTGACTAC 33 55 5.17135520534511e-05 ARPEYGNYFDY
>./c_S12.fasta.summary.txt_unique_cdr3_nt_1912 GCAAGATCTGGTAACTATGCTATGGACTAC 30 55 5.17135520534511e-05 ARSGNYAMDY
>./c_S12.fasta.summary.txt_unique_cdr3_nt_1913 GCAAGATATGGTAACTACCCTTACTATGCTATGGACTAC 39 55 5.17135520534511e-05 ARYGNYPYYAMDY
>./c_S12.fasta.summary.txt_unique_cdr3_nt_1914 GCAAGATGGGATTACTACGGTAGTAGCTTTGACTAC 36 55 5.17135520534511e-05 ARWDYYGSSFDY
>./c_S12.fasta.summary.txt_unique_cdr3_nt_1915 GCTAGAGGGGACTGGTACTTCGATGTC 27 55 5.17135520534511e-05 ARGDWYFDV
>./c_S12.fasta.summary.txt_unique_cdr3_nt_1916 GCAAGAGACTGGTACTTCGATGTC 24 54 5.07733056524793e-05 ARDWYFDV
>./c_S12.fasta.summary.txt_unique_cdr3_nt_1917 GCAAGATACTATGGTAATTACTATGCTATGGACTAC 36 54 5.07733056524793e-05 ARYYGNYYAMDY
>./c_S12.fasta.summary.txt_unique_cdr3_nt_1918 TTTTATGGTGACTACATTGCTTAC 24 54 5.07733056524793e-05 FYGDYIAY
>./c_S12.fasta.summary.txt_unique_cdr3_nt_1919 ACTAGAGAGGACTTGTGGTACTTCGATGTC 30 54 5.07733056524793e-05 TREDLWYFDV
>./c_S12.fasta.summary.txt_unique_cdr3_nt_1920 GCAAGAGGCTATGGTAACTACTACTTTGACTAC 33 54 5.07733056524793e-05 ARGYGNYYFDY
>./c_S12.fasta.summary.txt_unique_cdr3_nt_1921 GCAAGATACTACGGTAGTAGCTATGCTATGGACTAC 36 54 5.07733056524793e-05 ARYYGSSYAMDY
>./c_S12.fasta.summary.txt_unique_cdr3_nt_1922 GCAAGAGGAGGAGAAAGTGATGGTTACTGGTTTGCTTAC 39 54 5.07733056524793e-05 ARGGESDGYWFAY
>./c_S12.fasta.summary.txt_unique_cdr3_nt_1923 GCAAGAGGCGGTACGGTAAAGGATTACTATGCTATGGACTAC 42 54 5.07733056524793e-05 ARGGTVKDYYAMDY
>./c_S12.fasta.summary.txt_unique_cdr3_nt_1924 GCCTCCCCAGGGGCTAACTGGGCGTTTGCTTAC 33 54 5.07733056524793e-05 ASPGANWAFAY
>./c_S12.fasta.summary.txt_unique_cdr3_nt_1925 GCCAGAGATGGGTATGCTATGGACTAC 27 54 5.07733056524793e-05 ARDGYAMDY
>./c_S12.fasta.summary.txt_unique_cdr3_nt_1926 GCAAGACGGGGTGGGAGGGATGCTATGGACTAC 33 54 5.07733056524793e-05 ARRGGRDAMDY
>./c_S12.fasta.summary.txt_unique_cdr3_nt_1927 GCAAGAGTGGACTAC 15 54 5.07733056524793e-05 ARVDY
>./c_S12.fasta.summary.txt_unique_cdr3_nt_1928 GCAAGAGGCTACGGTAGTAGCTTTGACTAC 30 54 5.07733056524793e-05 ARGYGSSFDY
>./c_S12.fasta.summary.txt_unique_cdr3_nt_1929 GCAAGAGATCCCTAC 15 54 5.07733056524793e-05 ARDPY
>./c_S12.fasta.summary.txt_unique_cdr3_nt_1930 ACCAGGCATAACTACGGTAGTAGCGTTGACTAC 33 54 5.07733056524793e-05 TRHNYGSSVDY
>./c_S12.fasta.summary.txt_unique_cdr3_nt_1931 GCCAGAGAGGGGTTTGCTTAC 21 54 5.07733056524793e-05 AREGFAY
>./c_S12.fasta.summary.txt_unique_cdr3_nt_1932 GCAAGACGGGAACTGGGAGAGGCTTAC 27 54 5.07733056524793e-05 ARRELGEAY
>./c_S12.fasta.summary.txt_unique_cdr3_nt_1933 GCAAGAGATGCAAAGTATGGTAACTATGACTAC 33 54 5.07733056524793e-05 ARDAKYGNYDY
>./c_S12.fasta.summary.txt_unique_cdr3_nt_1934 GCTCGTATTACTACGGGGCGCTAC 24 54 5.07733056524793e-05 ARITTGRY
>./c_S12.fasta.summary.txt_unique_cdr3_nt_1935 GCAAGACACTTCTACGGTAGCAGCTATGCTATGGACTAC 39 54 5.07733056524793e-05 ARHFYGSSYAMDY
>./c_S12.fasta.summary.txt_unique_cdr3_nt_1936 GCATACTACGGTAGTAGCTACTATGCTATGGACTAC 36 54 5.07733056524793e-05 AYYGSSYYAMDY
>./c_S12.fasta.summary.txt_unique_cdr3_nt_1937 GCAAGATTGGGAGGTGACTACTGGTACTTCGATGTC 36 54 5.07733056524793e-05 ARLGGDYWYFDV
>./c_S12.fasta.summary.txt_unique_cdr3_nt_1938 GCCAGAAATGATTACGACGTTGACTAC 27 54 5.07733056524793e-05 ARNDYDVDY
>./c_S12.fasta.summary.txt_unique_cdr3_nt_1939 GCAAGATGGGTTTACGGCTATGCTATGGACTAC 33 54 5.07733056524793e-05 ARWVYGYAMDY
>./c_S12.fasta.summary.txt_unique_cdr3_nt_1940 GCAAAATATTCGGGCTACTTTGACTAC 27 54 5.07733056524793e-05 AKYSGYFDY
>./c_S12.fasta.summary.txt_unique_cdr3_nt_1941 GCAAGAGACTGGGGCTATGCTATGGACTAC 30 54 5.07733056524793e-05 ARDWGYAMDY
>./c_S12.fasta.summary.txt_unique_cdr3_nt_1942 GCAAGAGGGGATGGTAAAGGGGGCTGC 27 54 5.07733056524793e-05 ARGDGKGGC
>./c_S12.fasta.summary.txt_unique_cdr3_nt_1943 GCAAGACACTGGTACTACGGTAGTTCTTACTATGCTATGGACTAC 45 54 5.07733056524793e-05 ARHWYYGSSYYAMDY
>./c_S12.fasta.summary.txt_unique_cdr3_nt_1944 GCTAGACGGTACGGTAAGGACTTTGACTAC 30 54 5.07733056524793e-05 ARRYGKDFDY
>./c_S12.fasta.summary.txt_unique_cdr3_nt_1945 GCAAGAGACGGCTAC 15 54 5.07733056524793e-05 ARDGY
>./c_S12.fasta.summary.txt_unique_cdr3_nt_1946 GCCCCTTATGGTAACTACCGCTGGTTTGCTTAC 33 54 5.07733056524793e-05 APYGNYRWFAY
>./c_S12.fasta.summary.txt_unique_cdr3_nt_1947 ACAAACTACTTTGACTAC 18 54 5.07733056524793e-05 TNYFDY
>./c_S12.fasta.summary.txt_unique_cdr3_nt_1948 GCAAGAGGGAGGTATAGGTACGACGGGGCCTGGTTTGCTTAC 42 54 5.07733056524793e-05 ARGRYRYDGAWFAY
>./c_S12.fasta.summary.txt_unique_cdr3_nt_1949 GCAAGAGCGGGGTACGGGTACTACTTTGACTAC 33 54 5.07733056524793e-05 ARAGYGYYFDY
>./c_S12.fasta.summary.txt_unique_cdr3_nt_1950 ACAAGATTACTACGGTAC 18 54 5.07733056524793e-05 TRLLRY
>./c_S12.fasta.summary.txt_unique_cdr3_nt_1951 GCAAGAAGGGTGGACTAC 18 54 5.07733056524793e-05 ARRVDY
>./c_S12.fasta.summary.txt_unique_cdr3_nt_1952 GCAAGAGACGGTACCTGGTTTGCTTAC 27 54 5.07733056524793e-05 ARDGTWFAY
>./c_S12.fasta.summary.txt_unique_cdr3_nt_1953 GCAAGTGGTTACGACTACTTTGACTAC 27 54 5.07733056524793e-05 ASGYDYFDY
>./c_S12.fasta.summary.txt_unique_cdr3_nt_1954 GCCAGAAATTCGGGGGGTAACCACGAAAATCTTTACTTTGACTAC 45 53 4.98330592515075e-05 ARNSGGNHENLYFDY
>./c_S12.fasta.summary.txt_unique_cdr3_nt_1955 GCAAGATTGGGCTAC 15 53 4.98330592515075e-05 ARLGY
>./c_S12.fasta.summary.txt_unique_cdr3_nt_1956 GCCAGAAGGGCCCAGGATTACTATGCTATGGACTAC 36 53 4.98330592515075e-05 ARRAQDYYAMDY
>./c_S12.fasta.summary.txt_unique_cdr3_nt_1957 GCAAGATTCTATGATTACGACTACTTTGACTAC 33 53 4.98330592515075e-05 ARFYDYDYFDY
>./c_S12.fasta.summary.txt_unique_cdr3_nt_1958 GCAAGCATCTATGATGGTTACTACGGGTACTATGCTATGGACTAC 45 53 4.98330592515075e-05 ASIYDGYYGYYAMDY
>./c_S12.fasta.summary.txt_unique_cdr3_nt_1959 ACAAGAGCCTATAGATGGGCTATGGACTAC 30 53 4.98330592515075e-05 TRAYRWAMDY
>./c_S12.fasta.summary.txt_unique_cdr3_nt_1960 GCAAGGTTCTACTATAGGTACGGGTACTTCGATGTC 36 53 4.98330592515075e-05 ARFYYRYGYFDV
>./c_S12.fasta.summary.txt_unique_cdr3_nt_1961 GCAAGAGATATACCCTACGGTAGTAGCTACTACTGGTACTTCGATGTC 48 53 4.98330592515075e-05 ARDIPYGSSYYWYFDV
>./c_S12.fasta.summary.txt_unique_cdr3_nt_1962 GCCCATGGTAACTACGGGTTTGCTTAC 27 53 4.98330592515075e-05 AHGNYGFAY
>./c_S12.fasta.summary.txt_unique_cdr3_nt_1963 GCCAGAGGTGGCTTTGACTAC 21 53 4.98330592515075e-05 ARGGFDY
>./c_S12.fasta.summary.txt_unique_cdr3_nt_1964 GCAAGAGTGGGGTACGACGTGCTGGACTAC 30 53 4.98330592515075e-05 ARVGYDVLDY
>./c_S12.fasta.summary.txt_unique_cdr3_nt_1965 GCAAGAGTTGATTACGACGGATATTACTATGCTATGGACTAC 42 53 4.98330592515075e-05 ARVDYDGYYYAMDY
>./c_S12.fasta.summary.txt_unique_cdr3_nt_1966 GCCAGAGATGGGGGATGGTACTTCGATGTC 30 53 4.98330592515075e-05 ARDGGWYFDV
>./c_S12.fasta.summary.txt_unique_cdr3_nt_1967 GCTAGCTTTGACTAC 15 53 4.98330592515075e-05 ASFDY
>./c_S12.fasta.summary.txt_unique_cdr3_nt_1968 GCCAGAAGAGGAGATGGTTACTACCTTGACTAC 33 53 4.98330592515075e-05 ARRGDGYYLDY
>./c_S12.fasta.summary.txt_unique_cdr3_nt_1969 GCAAGAGACGGCTACGCTTAC 21 53 4.98330592515075e-05 ARDGYAY
>./c_S12.fasta.summary.txt_unique_cdr3_nt_1970 GCAAGATCTGGTTACTATGCTATGGACTAC 30 53 4.98330592515075e-05 ARSGYYAMDY
>./c_S12.fasta.summary.txt_unique_cdr3_nt_1971 GCAAGAGACTGGGTTGCTTAC 21 53 4.98330592515075e-05 ARDWVAY
>./c_S12.fasta.summary.txt_unique_cdr3_nt_1972 GCAAGTAACTGGGACGTTGGCTAC 24 53 4.98330592515075e-05 ASNWDVGY
>./c_S12.fasta.summary.txt_unique_cdr3_nt_1973 GCCAGAGGTAACTACTTTGACTAC 24 53 4.98330592515075e-05 ARGNYFDY
>./c_S12.fasta.summary.txt_unique_cdr3_nt_1974 GCAAACTTAAGGTTTGACTAC 21 53 4.98330592515075e-05 ANLRFDY
>./c_S12.fasta.summary.txt_unique_cdr3_nt_1975 GCAAGACAATTACCAAATTTCTGGTACTTCGATGTC 36 53 4.98330592515075e-05 ARQLPNFWYFDV
>./c_S12.fasta.summary.txt_unique_cdr3_nt_1976 GCAAGAACCTACCTCTATGCTATGGACTAC 30 53 4.98330592515075e-05 ARTYLYAMDY
>./c_S12.fasta.summary.txt_unique_cdr3_nt_1977 GCTGTACGACGAGAGGGGTACTTTGACTAC 30 53 4.98330592515075e-05 AVRREGYFDY
>./c_S12.fasta.summary.txt_unique_cdr3_nt_1978 GCCGGCCATGACTAC 15 53 4.98330592515075e-05 AGHDY
>./c_S12.fasta.summary.txt_unique_cdr3_nt_1979 GCAAGAGGGAGGGGCTATGACTAC 24 53 4.98330592515075e-05 ARGRGYDY
>./c_S12.fasta.summary.txt_unique_cdr3_nt_1980 GCAGCATCCTACTATGATTACTGGTACTTCGATGTC 36 53 4.98330592515075e-05 AASYYDYWYFDV
>./c_S12.fasta.summary.txt_unique_cdr3_nt_1981 GCAAGAGGTAGTAGGCGCCGGGCCTTTGACTAC 33 53 4.98330592515075e-05 ARGSRRRAFDY
>./c_S12.fasta.summary.txt_unique_cdr3_nt_1982 GCCAGAGATGGCGGTAACTACTATGCTATGGACTAC 36 53 4.98330592515075e-05 ARDGGNYYAMDY
>./c_S12.fasta.summary.txt_unique_cdr3_nt_1983 GCTAGAGGACTGGGCGTGTTTGCTTAC 27 52 4.88928128505356e-05 ARGLGVFAY
>./c_S12.fasta.summary.txt_unique_cdr3_nt_1984 GCTAGAGGCTACTTTGACTAC 21 52 4.88928128505356e-05 ARGYFDY
>./c_S12.fasta.summary.txt_unique_cdr3_nt_1985 GCAAGACAGGAAGGCTAC 18 52 4.88928128505356e-05 ARQEGY
>./c_S12.fasta.summary.txt_unique_cdr3_nt_1986 GCAAGATCGGGGAGGGATGCTATGGACTAC 30 52 4.88928128505356e-05 ARSGRDAMDY
>./c_S12.fasta.summary.txt_unique_cdr3_nt_1987 GCAAGATCGATGACTGGATTTGACTAC 27 52 4.88928128505356e-05 ARSMTGFDY
>./c_S12.fasta.summary.txt_unique_cdr3_nt_1988 GCAAGACATGAGAACTAC 18 52 4.88928128505356e-05 ARHENY
>./c_S12.fasta.summary.txt_unique_cdr3_nt_1989 GCAAGACAGGGCTTTGACTAC 21 52 4.88928128505356e-05 ARQGFDY
>./c_S12.fasta.summary.txt_unique_cdr3_nt_1990 GTGAGATGGTTACTACGTAATGCTATGGACTAC 33 52 4.88928128505356e-05 VRWLLRNAMDY
>./c_S12.fasta.summary.txt_unique_cdr3_nt_1991 GCAAGAGGTGGTTACTATGCTATGGACTAC 30 52 4.88928128505356e-05 ARGGYYAMDY
>./c_S12.fasta.summary.txt_unique_cdr3_nt_1992 GCCCGCCCCTCTGATCTACTATGGTTACGACGATATTACTATGCTATGGACTAC 54 52 4.88928128505356e-05 ARPSDLLWLRRYYYAMDY
>./c_S12.fasta.summary.txt_unique_cdr3_nt_1993 GCAAGAGAAGCCCTAGGGTACTTTGCTTTGGACTAC 36 52 4.88928128505356e-05 AREALGYFALDY
>./c_S12.fasta.summary.txt_unique_cdr3_nt_1994 GCTAGGATTACTGCTATGGACTAC 24 52 4.88928128505356e-05 ARITAMDY
>./c_S12.fasta.summary.txt_unique_cdr3_nt_1995 GCAAGATGGAATGATTGGGTCTATGCTATGGACTAC 36 52 4.88928128505356e-05 ARWNDWVYAMDY
>./c_S12.fasta.summary.txt_unique_cdr3_nt_1996 ACAAGAAACTATAGGTACGACGGGTATGCTATGGACTAC 39 52 4.88928128505356e-05 TRNYRYDGYAMDY
>./c_S12.fasta.summary.txt_unique_cdr3_nt_1997 GCAAGAACTGGGACGTCGGCTTAC 24 52 4.88928128505356e-05 ARTGTSAY
>./c_S12.fasta.summary.txt_unique_cdr3_nt_1998 ACAAGATCTGGGACGCAGGCTATGGACTAC 30 52 4.88928128505356e-05 TRSGTQAMDY
>./c_S12.fasta.summary.txt_unique_cdr3_nt_1999 GCAAGAGATGCACATTAC 18 52 4.88928128505356e-05 ARDAHY
[truncated: 238,261 more rows]
