# Supplementary material for: Characterization of B cell receptor H-CDR3 repertoire of spleen in PRV-infected mice
Source: BMC Vet Res. 2022 Jun 17;18:228. doi: 10.1186/s12917-022-03340-2 (PMC9204683; doi:10.1186/s12917-022-03340-2)
Supplement: Supplementary file 2 — Additional file 2. [file 12917_2022_3340_MOESM2_ESM.zip]

Archive with 7 entries (6 files):
- raw data/group c.txt
- raw data/group b.txt
- raw data/group x.txt
- raw data/
- raw data/group b.fasta
- raw data/group c.fasta
- raw data/group x.fasta
